# Supplementary material for: Profiling of infection specific mRNA transcripts of the European seabass Dicentrarchus labrax
Source: BMC Genomics. 2009 Apr 10;10:157. doi: 10.1186/1471-2164-10-157 (PMC2674461; doi:10.1186/1471-2164-10-157)
Supplement: Additional file 1 — Appendix 1. Catalogue of all unique sequences obtained from all constructed cDNA libraries in this study. [file 1471-2164-10-157-S1.zip]

Archive with 1 entries (1 files):
- sup1.fast
