# Supplementary material for: Profiling of infection specific mRNA transcripts of the European seabass Dicentrarchus labrax
Source: BMC Genomics. 2009 Apr 10;10:157. doi: 10.1186/1471-2164-10-157 (PMC2674461; doi:10.1186/1471-2164-10-157)
Supplement: Additional file 1 — Appendix 1. Catalogue of all unique sequences obtained from all constructed cDNA libraries in this study. [file 1471-2164-10-157-S1.zip › sup1.fast]

>Contig_1
TCCATTCAGACTCACACACACACTCACACACACACACACACWCACANCWCWCWCWCWCAMACACACACAaCACASACAG
WCtcACASACACACACACTCACACACACACACACACACACACACACACACACTCACACACACACACACAkrCACACaGg
CryACACACACACACACACACACACACACACwcACHCACACACACACACACACACACACACTCACACTCACACACACAC
ACACACACACACACACACACACACACACACACACACACACACACACACACACACACACACACACASWCACACACACACA
CACACACACACACACACACACACACACACACACACACACACACACACACACACACACACACACACACACACAAACAATA
TAAGAATCAGGACAGAATTTAGTTTCCAGKTGTGTAAATAGTTTGCKTGTTTATTTCTTTAARAGTGATCAAATTTAAA
AATGTTGTTTTGATTCCAATCAGGCCAAAGTATATAATTTATGTTTTTGAGATTTTTCTGAATTAAGCAAGAGTGTGTT
ATTGTTATTGTTTTTGTTTTCATAATATCTCTGTTTTAATTAGTTTGGAAACTATTATATTTAAATTTTAGCTGARAGG
GKTGTGGGATGTTTTAAGCTTCTCAGCACacTGATAGAAATCTTTTTGAAAATACTTGCTAATATTTAGGGACAAGGGA
CATTTTCTCTCTTAGTTTTCTAGAAAATACTCAAAATTACTTTTTGTGTTGGATTGAGTGGATTAATCTCAGATTAAAT
TGTTCAACTGTTTTGTTCCCTTTGTACTTTTGATTTCAATAAAGTCCTGTCAAGTCCANARWMMRWAAAAAAAAAAAAA
AAAAAAAAAAAAAAAAAAAAAAAAAAAAACCCCCAAAAAAAAAAAAAAAAAAAAAAAAAAAAAATTTTGGGCCCCTCGG
CCCATYAAATTTAAAAYCCAAMAARYTTTTKGCTGGGGSCCCAATTTCARCCCCYTTGGSCAATTCCCCCCAAAGGGGG
GCCAAWTAAAATTCCCGGGSCCGCCTTTTAAAAACGCCGGGAGGGGAAAACCCCGGGGKTACCCCAATTAAWCCCCTTG
GRACAAATCCCCCTTTTCCCCAGKGGGGGAAAAACMAAAAAGSCCCCCCCCAWTCCCCTTYCCAAAAATTKGCCCCCCC
GAADGGGMAAAGGAAATTTGAAMCCTTAAATTTTTTGTAAAATTCCCSGTAAATTTTTKGTAAAACCCCCCCTTTTTTA
ACCMAAAGGGCCAAATCCGGAAAATCCCYTTAAAATCCAAAAAAAAAACCCAAAAAGGGGTRAAGGGTTTTCCCWTTTG
GAAAAAAAASCCCCTTATAAAAAAAGGGGACCCCCCCCCCAA
>Contig_2
GTCCCCTGGGTGTTGACTGGCAGGGTCCTGTCACTGAACACACTCACACACTTCTCTCTCTCACACACACACACACTCA
CACACWCTCWCACACACACACACACACACACACACACTCACACtcACacacacacacacacacTCacacTCacacacac
acacacTCACACtcACACacacacacacacacacacacacacacacttACACACACACACACACACACTCTCACACACA
CtctcACACACACACACACACWCWCWCACACACWYACACACWCWCWCACACACACTCTCACACACACACACACACACWC
ACACACWCACACACACACTCACACACACACACACACTCACACTCACACACGCGCACACAWCYGTRRATYMMYCWGCAtA
YAcTCCAARRATATggCSaTTtgataCCTtAWgATMAGASAGaTYTGTAWWgCCWGTAGaGWGTTAATRTAWKAAtGtA
AgAATAAAaTRGTKATWWWcTTYWCTSSWYSTMTYMSMtCACTGKaaGCAaaCTGSMaaTCAAtCWgCMACaTCCWMWa
GTRtACTtCctAKMTtGGAcacTCWGTRKtGMCtttAGGWgttARTGKAWSRAKRSARTTTTGTTTCACTSGGGTGAAT
TATCTGGATTTGTAAATAATTMATTGGACACAYATTTCCAYCTGKTTMCTGCTACATGGTTTAATTTACAGAAACTGTT
CAACATCTTGAAATACATGCAAATACTGMATAAACAGTGATAGGTTGTATYAATGTTGCCCATCCCCATACRCACACAC
ACACASACACACACACACACACACAAWcAYacacacacacGaaTATMTGCATCAGGACAGAATTWAGKTTCCAGTTGTG
TRAATAGTTTGCTTGTWTATTTCTTTAAAAGTGATCAAATTTAAARATSTTGTTTTGATTCCAATCAGGCCAAAGTATA
TAATTWATGTTTTTGARATTTTTCTGAATTAARCAAGAGTGTGTTATTGTTATTGTTTTTGTTTTCATAATATCTctGT
TTTAATTAGTTTGGAAACTAYTATATTTAAATTTTAGCTGAAAGGGTTGTGGGATGTTTTAAGCTTCTCAGCACTGATA
GAAATCTTTTTGAAAATACTTGCTAATATTTAGGGACAAGGGACATTTTCTCTCYTAGTTTTMTAGAAAATACTCAAAA
TYACTTTTTGTGTTGRATTGAGTGGATKAATCTYAGATTAAaTTGTTCMACTGTTWTGTTCCCTTTGTACTTTTGATTT
CAATAAAGTCCTGTCAAGT
>Contig_3
GGGGAAGCASYKKTATtCARCRcAGMCYKKCSCATgTWMRRMSGGRYGYTGcGSGWWGYWGTGGtAYSAcAYGCMGMRT
KRYcATGCGGGGGATGCTTGAATATTTTCTTTCACTTGTGAAAACTTGAAGAAAAGGCAGTCATGAGTCTCARCGCAAA
AGACAAGTCCGTGGTGAAGGCTATCTGGGCCAAAGTGTCCCCGAAGTCYGCCGAGATTGGAGCTGAGGCTCTGGCCAGG
ATGCTGACTGTATACCCGCAGACCAAGACTTACTTTTCCCACTGGTCTGATCTCAGTCCTGAATCCCCTMAAGTGAGAG
CCCATGGTGCAACCATCATGGCGGCCGTTGGCGACGCYGTCGGAAAGATGGATGACCTTGCTGGTGGTCTCATCARCCT
CAGCGAGCTGCATGCCTTCAAGCTCAGAGTGGATCCTGCCAACTTCAGGATCCTGGCCCACAACATCATCTTGGTTTTG
GCCATGCTCTTCCCCGCAGATTTCACTGCTGAAGTCCATGTCTCCGTTGACAAGTTCCTGCAGAACCTGGCTTTGGCTC
TGTCCGAGAGATACCGCTAAACTCCAGCGATCCAGGATTCAGGGGCATCGACTGCATAYAATGCGGCATGTCGTCCACA
ACAACGCCAACATCCCTTTTAACATGGAAGGGCTTGCTGAATAAAACAAAtAAaatgtAaaaaaaaaaaaaaaaaataa
aaaaaaaAAAAAAAAAAAAAAAAAAAAAAaaaaaaaaaAAAAAAAAAAAAAAAAAAAAAAAAAAAAAAAAAAAAAAAAA
VmmmwmaacTGGGGGSCCCCCCCCCCCCCMAAAAAATTTTTAAAAAMTTTTTTTGGGGSSGGGGSCCCCAAAARAAAAR
AAAAAGGGGCAAAATTTTTTYCAAAAAAAACCSGGSMAAAAAAAAGGGKGGGWTTCCCCCCAAAAAAAAACCCCCGGGG
GGAAMMAAGGTTTTTAAAAAAAMCCAAAaGGGGGTTYGGGGGGYTTTTGGGGRTTTTYCAAAGGGGGCCCMMGGGRGCC
CWWAAAAAAWWTATCCCCCCCCCGGGSTYTTTTYGRAAAAaGGGGGGWWTTTTTTAAAACcTTTCgCCCAAAKGGGRAC
CCCCCCAAAAGGGGGGGAAAAAMYWAAATCCCCCGGGGRATYAACCCCTTGGCCCCTKGGGAAAAAAATTTCCCCAGGG
GAAAAACGGGGGcAAAAAAATTTCCCAATTGGGCCCCTTTTAAATCAAAAGGGGGGAAACCCCCCCGGGGATGGGGGGA
AAAAAAAAAAATATTCCCAAAAAACCCTTTGGGGAAAAAGGCCGGGTTTTCCCCGAAACCCCCCAAATTTGGGAAAAAA
ATGGGAAAAAACGGCCGGAAATCCCCGGGGTATTCCCCCCAAAAGGAAAAAAACTTTTCATTTTG
>Contig_4
TATTAGAGTGTTGTTAGAGCTCAGGTGTTCTGTATAGAAACACTCCTGGTGACATCCAATAACAGTCTTTGAGCGCAGA
CATACTAAACATCCTTACAAACCTAGTCTTAAGCATACATACATACGTTTTGACTTGTTTTTGTAAAGACAACTGTGCT
TTTTGAACAAAAACACTTCACACATCCATTGCGTGAACTGTATCTGAACGATAGCTCAGTAAGATAGCATTGTTCTATG
AGAATAAACACTGATTCATCCCATCATCGACACACACAATCATCATCAGCATGGATTTCTTGCCTCTTTTTTTTTTTTT
TTCTTCCAACGTGTTGATTCAGCTGGGTAAAAAGTGCTAAATAAGCATCAGAATCAGTTCTTTGTCACTCTCTGTCCGC
ACACTGTCCATCACATAGTTTGATTTGAGTGACGCTTCCTGTCAGTTCAGCTCAGGACCTTTTCCTTAGAGAGATGGTG
CACCACAGCTGGAGATTCCTTTAGCCMCACWgCWYWCACWCAYACAMWCAYACACACACACACACACACACACACACAC
ACACACACACACACACACACACACACACACaCAYAYACaCWcASMKACMKACAYAYACRYAYACACRCACACRCACACA
CACACACACACRCACACWCACACACACACACACACACAAAGACACACACACAGAGACAGACACACACGCACACACGCAC
ACGCACACCCACACACACACACACACAGACACAGGCACACACACACACACACACACACACACACACACACACAGCGCAC
ACACACACACACACACACACACACACCCACACACACACACACACACACTCACACACTCACACACACTCACACACACACA
CACACACACACACACACACACACACACACACACACACACCCTATAAAAAAAAAAAAAAAAAAAA
>Contig_5
AATGTACATTAATCACAACAATGCAGAATTTTACAAATAAATACAAAAATATTTAACAATGAGGAAGGTATCTCAGACC
AAACAACAATACAGCACAGTTGGACTCTGGACACACATTGTCCATCCAGTGTTTGGCAGAGTTTGTTAAGATATTTGTG
ACACTGTCTGTATTAGCTTGCATTACATACTGTGTGTGGTTGAAATAGAAAATTTGTATGCTAAATTTCAATATAAATT
ATTTACTCGAATAGCTTCATGCAGAAATTATGACACATGAAAACATCTGCCCTTATGGTTATTAAATTGTGCAAAAGAA
GCTTACATATTGCTGCAGGCAGCGAACATGTTTACATTTATTTGTGCACGTTGGTGTGCGTATATATGCATAAGGGTTT
AAAATAATATGCATTAAAAACAACCATGCAATACAGGCATTAAAGTGCATAAAAGACTGTGGTTTGAAATCCAGATCAC
ATGTTTCACACTGTCTTCCGTTGGCAACCTCCAGTTGCACATTCATAAAGCAACACTGTAAAACACACACAGACACACW
GACACACACACAGACACACAgCMCACAGACTCTCACTCACACACAGACACACACAGACACAGACACACACAGACACTCT
CACACACTCTCACACAGACACACACAGACACAGACACACACAGACACAGACACACACACACTCACACACACACTGACAC
ACACACACTCACACTGACACACACACACACACACACACACACACACACACACACACACACACACACACACACACACACA
CACACACACACAGTGACACACACACACACACTCACACACACACACACTCACACACACTCACTCACACACACACACACAC
AGTGTAACAGTTTTATAGTTTGTTGATCTAAAATGTGTAAAATGATTTAAAGAGTGAAACTGTGTCTGATCATAATCTG
AATATGTAAACAGCTCCTCATCTGAGCTCCTATTAATACAATCTGTTGTTGTTGTTGTTGTTGTTGTTGTTGTTGTCAG
AGGAGAATGTACTCACCTTTCAATAAAACATCTTCAGTGTCTAANAAAAAAAAAAAAAAAAAAAAAAAAAAAAAAAAAA
AAAGAAAAAAAAAAAAAAAA
>Contig_6
GACATACCAGAATGTGTAAAAAAAAAAAAAAAGTGCAATCCCATGATCAGTGTTCCTTTGTATACTGTAGGTTACTTGC
AAGACAGTGTTGACTGCAATTGTTTTTTCTCTTATTTATTGCTACGCATGGATTATATCCAACTTTTAAAGACACAAGT
ATGTGATTTTCACACACACACTCACACACACACACACACACACACACACACACAAATAAATAAATAAAGACAGTAATAT
AAAAACAAAAAAAAAAWAARCWARMMMMMWMAMMMAAAAAMAAMAAWMMWWAWWAAWAMMMMMWAMtAAAAAAAAAAAA
AAAAAAAAAAAAAAAAACCTTGTSGSCCCCCCCGCCCCYCAAAAACTTTTCAAAACCWTTCTTTGGGCCCGSGGCCCCA
TAAGGAAAGGAAACAGGGCCAAACCTKTTCCCAARAAAAYCCGGGCCARAACAAGGGCTGGAATYCCCCCCAAAAAAAA
ACCCCGGGGGGMAACCAAGCTTTCWAAAAAAACCCAAAGGGATTTCGAAGGYCTTTACGGGATCTACCAACGGGATCCC
AAGCAACCCCAATATMAAATTACCCCCCCCCCGGCCACTCATCGAAAAACGGTKGAAATTCATAAACCWTTCGCCCAAC
TGGAAACCCAYCAAAAACGGCWKGAWAAACYTAAATCCCCAGGGGMATCACCMCYTTGCCCCCTTGCGAAAAAAATTTC
CCCAGGGGAAAAACGGGGGCAAAAAATTTGCCCAAATGGCCCCCTTTAAAATCAAAACGGGGAAAACCCCCCCAGGGAT
TGGCTAAAACAAAAA
>Contig_7
GGAGCATGCGCTGTTTCAAACAAGTAGTACTAGTCCAGTAGTGTTGTTATGACGTGTCTAGCGGCGGTGGCTGAGGTTA
AAGGCTAGAGAGGCGGGGCTAATACGTCATCGTTTCGGAAAAAATACGTTTTCGTTTTCCTCTCACACACTTGCTGTGT
CTTCTCTGACTTAATGTCTTAATTTCTCTCTCATATTTTTCCTAATAGAAGCCCTCATCACAGCCATCAACAACGACAT
TGAGGAGGCCAAACTCAAGCTTGAGCTCCCAGAGCATCTCAAACTGAGAGAAGACAACTTCTTCACCAGTGCTCCCAGC
TTGTCTTCATCCATGCCCCCCACCACAGCAACAACGTCACAGACTATTATGAATGGTCACTGACAGCTGGCTGTGACTG
CAACACACACACACACACACGACACACACACACACACACCCACACACACWCACACACACAYWCWCWCACACACACACAC
ACACACACACACAYACACACACACACRCRCKCACACccACACAMWCACACACACACACACaCACACACACACACACACA
CACACACACaCACACACACACACACACACACACACACACACACACACACACACACACACACACACACACACACACACAC
GCACACACaCACACACACACACACacacacacacacacGCACACATGCACGCAAACACACACTTAATCCTGCCTGATGT
CACTTAGTGGGTCACTGCAACCTACTGCTATGTGGGKCGCTGTCTGTCTCTGCTGCAATGTAACACTGGATCATCATCT
GTTTCAAAATTTAAAACAAGAATAAATCTTTGAATTGATCTCATaGAAAAAAAcAAAAAAAAAAAAAAAAAAAWWRWGT
C
>Contig_8
ATTTATATATATTTTTTTGGACTTGACAGGACTTTATTGAAATCAAAAGTACAAAGGGAACAAAACAGTCGAACAATTT
AATCTGAGATTCATCCACTCAATCCAAGACAAAAAGTAATTTTGAGTATTTTCTAGAAAACTAAGAGAGAAAATGTCCC
TTGTCCCTAAATATTAGCAAGTATTTTCAAAAAGATTTCTATCAGTGCTGAGAAGCTTAAAACATCCTACAACCCTTTC
AGATAAAATTTAAATATAATAGTTTCCAAACTAATTAAAACAGAGATATTATGAAAACAAAAACAATAACAATAACACA
CTCTTGCTTAATTCAGAAAAATCTCAAAAACATAAATTATATACTTTGGCCTGAGTGGAATCAAAACAACATTTTTAAA
TTTGATCACTTTTAAAGAAATAAACAAGCAAACTATTTACACAACTGGAAACTAAATTCTGTCGTGATTCTTATATTGT
GTGTGTGTGTGTGTGTGTGTGTGTGTGTGTGTGTGTGTGTGTGTGTGGTTGTGTGTGTGTGTGTGTGTGTGTGTGTGTG
TGTGTGTGTGTGTGTGTGTGTGTGTGTGTGTGTGTGTGTGTGTGTGTGTGTGTGTGTGTGATCAGGTTTCCAGGTTTCT
GCTCTTCTTTTTCCCGTTTGTGAAGCTTGTCTTCCTGGCTCCTGTTTTCTTTTTAAATTTCCTGTCTCTGATTACCTTT
TGGATTAAAGTGGTTGCATGAAAGAAGAAGGTCTGAAGAATCAAAACAAAGAAAATGGTTTACTTACTGTTGCCCTTAA
ATGTTCGCACACTTATGTTGGAAGTATATATGTAAAAATGCTTGGAGTTTAAAACTGTAAAATAAAGTTTGGATTGCTT
TTTAAAAAAAAAAAAAAAAAAAAAAAAAAAAAAAAAAAAAAAAAAAAAAAAAAAAAATGAAAAAAAACCAAAAACAAAA
AAAATCAAAACTCAAAAAAAAATTATGCAGGCGGCCGCAATTCAAAGCTCACTTGGCCATTTCCCCCTATAGGGAGTCG
TATTACAATTCCCTGCCCTTTTTTTTCCCCCGCCCTGACTGGAAAAACCTTGGCGTTCCCCATTTTAATCGCCTGGAAG
AAAATCCCCCTTTC
>Contig_9
TNTAATATTCAAMACACAAAAATAAGAGCGAAATACAGTATCAMCCAATTGTTTTCAACCGAAAATGCTCAGTGCTGGG
TTAGACAGATTTAACAGCACACACAGTTGTTCAACTTACTGTAAAGAAAAAGMTGCATATAAAATCCTTTATTTACTGT
AAATAGGTTGTAAAGCCATAAAAAATTAAAGACAGTTGCTCAGGAAACWCWCWMGCWtCACMCACACAgCTCtACACgC
ACAtCtACACACAMACACACACACAMACACACACACACACACACACACACACACACACACACACACACACACACACACA
CACACACACACaCACaCACACACACACACACACACACACACACACACACACACACACACACACACACACACACACACAC
ACASACACACACACACACACACACACACACACACASACACACtgAYACACASACACACAYACACACWSAKACKCACACA
CACWSWCACACACACACACACACACACaCACYGATACACACACACACACACACACACACACTGATACACACACACACAC
ACACACTCTCTAAAGaGGWTGTtGVTtAtAAAttAtAttgAAAWAWWRAAATrAAATTcTgTMTaaCAccACACAAAAA
AAAAAAAAAAAAAAAATCTTGTCGGCC
>Contig_10
GATGTCACTGTTTCACTGTCACGTTTTATTTCCTGAGTCATGTGACTGCAGCATGAAGGTGACGGTGAGTGGAGAGGTC
AAAGGTTAAAGGTTAATTCTAAGGTTCTTTGTTTTTCTTCCTGTTAGCCTGAAAACACTCTTGTTAGCATGTAGCTGTT
CCCATGGCGATGGTCAGTTAGTGAGTCGTTTCAGGGTGTTGCTATGCATTTGTAGTTACCTGCTGTAGGCATGTTGTCA
TGGTAACGGCTGTAGATGGAGAGCTAAAGATAATTAACCCGCACTTCCTGTTAGCTCCTGTTAGCTGTAGCCTACCTAC
CACCTGTGTGTGTGTGTGTGTGTGTGTGTGTGTGTGTGTCTGTCTGTGTGTGTGTGTGAGTGTGTGTGTGTGTGTGTGT
GTGTGTGTGTGTGTGTCTGTGTGTGTGAGTGTGTGTGTGTGTGTGTGTGTGTGTGTCTGTGTGTGTGAGTGTGTGTCTG
TGTGTGTGTGTGTGTGTGTGCGTGTCTGTGTGTCTGTCTGTGTGAGTGTGTGTGTGTGTGTGTGTGTGTGTCTGTCTGT
GTGAGTGTGTGTGTGTGTCTGTGTGTGTGTGTGTGTGTGTGAGAGTGTGTGTGTGTTGAATGATGTATGAAGCATGTGA
CAGGAAGTTTGTGAAGAACGTGTATAAAGTGAGTTGATGACATCGCGCTGCGTTCAGGTCANGTCATATATATTGT
>Contig_11
ATTAAGAGAGATGCTGTACACATTTACACACAAGGCACAGCAGCATAACTTCATTGATTAAATCTAGCAACATGCCGAC
AGGATCGGTCAGTGCAGCAGTGGAGTAAAGCATGTGGATTCAAATGAACTCAGAAATGATCCGAGCATCACTAGTGGGT
ACCATCCATGAAAGACATACATAGTGGAAACCTTGATTGTGTATGATAGCTGTGTGAATGTGTGTGTGTGTGTGTGTGT
TTGTGTGTGTGTGTGTGTGTGTGTGTGTGTGTGTGTGTGTGTGTGTGTGTGTGCGTGTGTGTGTGTCTGTGTGTCTGTG
TGTGTGTGTGTGCGCAGGCTGGTATCTTCAGTATGTATGCCTGCGAGGAAGGTTTTGCCACAGGAGGCCGAGATGGTTG
CGTCCGACTGTGGGACGTCGACTTCAAACCGATCACCAAGATCGACCTGCGAGAGGCCGAGCAGGGATACAAAGGTACG
AAACACACCCTAACCCTACAGTCAAAATATCAGCAAGACAGAGAATTACATTTATACAGTTTGGACTAAACATATCTTC
AAGAGATTCGAGGGTCATGTGAGGGTTGGCCAAGCTAGGACTAGAGCTCTCGACAGCAGGAACGTTAAT
>Contig_12
CTTCATCATTTCAGTTTGGGTTTTATTTTTTATTTTATATATATAAACTTTTAAAAAAAAAAGGTTACTTTCACTCCTT
TTACATTTAGGGGTCGGAACTCATCTGAACTCTTACCTGCCAGTTTATTTACCAAGATAACCAAAAGATTGGTTTAGTT
GAATAAAAACCTCCAATGGCAGAGAGACTGTTTAGTAATTTGGTAATTCTTGTGATTGGTTGGTTCTTGTTTTTCTTAA
CTGGTGGCTTAGAGTTGGGTTGATATCCAGTCCAAGTCAGTATAATTATTATAACCTGTTGTTGTTTTGGTGCAAAACC
AAATGCTTTGTCTAAAGTCTTTGTTCTTTGTATATGCATTMWWTYCAAAAAWAWWAAAMWWAWAMMWWAAWWGMMWWWa
AAAAAAAAAAAAAAAAAAAAAAAAAAAAAAAAAAAAAAAAAAAAAAAAAAAAAAAAAAAAAAAAAAAAAAAAAAAAAAA
AAAAAAAAAAAAAAAAAAAAAAAAAAAAAAAAAAAAAAAAAAaaaaaaaTKttGGGCCCCCCCCCCCCCCCAAAAAWTT
TTTTWAAAMTTTTTTTTGGGGGGGGGSCCCCMAARRRRAAAAAAAAGGGGCWWAWTTTTTTTCCARAAAAACYYGGGgC
AAAAAARRGGGTTgTTTTCCCCCCMAAAAAAAACCCCCGGGGGGMaCMMMGGTTTTTWAAAAAAACCMMRGGGGGTTTK
tGGGGGTTTTTKGGGGTTTTTCCMAGGGGGYCCCCCSSGGCYYYWWWWWWWTTTWMCCCCCCCCCSSSSYYYTTTSGRR
RRWGGGGKKTWTTTTTTTAAACCTTTCCCCCCGGGGGGGCCCCCCCCCCCGGGGGGGTTAAACCTTTTTCCCCCGGGGG
AAAACCCTTTTTTTCCCTTTGGAAAAATTTTTCCCCCGGGGGAAAAGGGGGGGAAAAAATTTTTTTTTTTTTGCCCCTT
TTTTTAAAAAGGGGGGGGAACCCCCCCCGGGGGGGGGGGGAAAAAAAAAAATTTTTTCCAAAACCCTTTTGGGGGAAAG
GGGGTTTTTTTTTCCCAAACCCCCCCCCTTTTTGAAAAATTTTTGTGAAACCCCCCCAAAAATCCGGGGGTTTTTTCCC
CCCAAAGGAAAAAA
>Contig_13
CACACACTCACACACACTCTCACACACTCTCACACACACTCACACACACAGACACACACACACACACACACAGAGACAC
ACACACACACAGAGACACACACACACAGACACTCACTCACACACACACACACACACACACACACACACTCACACACACA
GACACATACACACACACACACACACACACACACACACACAGATTTACTTTAGCTTTTTTTATTTACAAGAGAGTTGAGC
TTGATTAATAAGTGCAGTGCATACTTAATTAAACTGTCAGGTGGCCCCATGCTAATCATGCATTTATAAAGCTTGTTAA
TGTAATTTATTTAAATTTCACTCCCAGACTCAGGTTGTTTCATTAGCCGTTTTCATCATCTCACATAATTCAATTTGGG
GGTTTTGGGCCAAGAGCTTGTTTTGTTGTTATCTTCTTGAATGTAAAGGCTGACTGTTGAATGCTGTGTGACAGCTGGG
ATTATCTTTCAGAAACATCTTGGAATGAACTATTGTAAGAGTGTTGTCTTTGTAATGAACAACAATTACTGAGTTTTGT
AATGAGCTATTACTGCTCTGCGTCCCAATAAAGAAAGAAACTGA
>Contig_14
GCSGGGGCTCTTTCCGCCATATTGCAGAACCGGCATCATGGTGCGCATGAACGTTCTCGCAGATGCTCTTAAAAGCATC
AACAATGCTGAGAAGCGTGGGAAACGCCAGGTCCTCATCAGGCCCTGCTCCAAGGTTATTGTGCGCTTCCTAACCGTCA
TGATGAAGCACGGTTACATTGGTGAGTTTGAGATCATTGACGACCACAGAGCCGGCAAAATTGTCGTCAATCTCACAGG
CAGGCTGAACAAGTGTGGTGTGATCAGTCCACGTTTTGATCTCCAGCTCAAGGACCTGGAGAAGTGGCAGAAaCAACCT
GCTGCCTTCAAGACAGTTCGGATACATTGTGCTGACCACTTCAGCTGGCATCATGGgACCACGAAGAGGCCAGnACGGn
AAACACACAGGAGGCAAAATCCTTGGATTCTTTTTCTAAAATGTAAAGAACTGCAAATAAAAAAAATAACCAAGAAAAA
AAAAAAAAAAAAAAAAAAAAAAAAAAAAAAAAAAAWWAAAAAAAAAAAAMAAAAAAAAAAAAAAAAAAAAAAAAAAAAA
AAAAAAAAAAAAAAAAAAAAAAAcAAaaaaaaaaaaaaaaaaaaaaaaaaaaTKKtGSSCCCCCCCCCCCCCCCAAAAA
WTTTTTWAAAMMTTTTTTTKGGCCCSGGGCCCCMAARRRAAAAAAAMMKKGGCCMAACTTTTTTCCMRRRAAMCCCGGG
CCWRRAAAWGGGSTGGRWTYCCCCCCMWAAAAAAMCCCCSGGGGGMMMCMARGGTTTTTAAAAAWMCCCAAAGGGGTTT
TGGGGGCTTTTCGGGGTTTTTCCCAGGGGGTCCCAGGGGGGTTTTATTCTATTTTTCCCCCCCCCCGCCCCCCTCCTGA
AATTGTTTTTTTTTTTTTTACCCCCCCCCCCCCCTGGGCCCCCCTCCCAAGGGGGTTTTTACCCCGGACCCCCCCGGGG
GGCCCCCCCTTTGGCCCTTTGGGAAAAAATTTCCCCCCGGGGAAAACCGGGGGCAAAAAATTTCCCCTTTTTGCCCC
>Contig_15
GCCGGGGACaCTCGATTTTTTTTCTCCTCTCAGACGGAAAGCAGAGACTCAAAGCCAAGATGAGACTGTACCTCGCCGT
TGCCGTGTTGCTGCTGGCTCTTGTGGCATACACAGAGGCTCAGGAAGACACTGTCGAGCGGAGGTTCGCTGAGTTTGGC
AACCAGATGACTGAGATGGGCAAAAACCTGGCTGAGAAGGCCAAGACTACCCTTGATCAGATTCGAGACAGCGAGTTTG
CAGTCAACTCAAGGAACTGGTTTAACGATCAGTTTGAGAAGCTGAAGACCAAGTTTGGGGATTCGCCCCAGTAGAGAAG
TTAAGTAGACAGGTCTCTGTCTCCAGCCTCCAACCTGCCCTCCGACCCCCACTTCTGACCTCTGACCCCTTCACTCTCT
CCTGTTGGGACGCTGATATGTCACATGACACGTTGCTCTGCTGACTGACGTTTTTTATGTAAAGACATCAAAAATAAAA
AATGTTTTTTTATAAATAAAWMMWRWRttAMAAWMARWRWWWMWMAAWRWAAARRAAARAAMAWMWWARWRWAMWRAAR
WRAAARTRRARWMWRWWWRAWAWMAAWAAAWRAAYWGKKSKGSYCYMYcGRMCYMMAtAAAAATTTTTYAAAACCTTTT
TTTGGGGGGGGGGCCCCAAAAGGAAAGGAAAAGGGGCCAAACTKTTTCCCAAGRAAACCCGGGCCAGAAAAAGGGgTGG
GATTCCCCCCAAAAAAAAACCCCSGGGGGgAACCSAAGGKTTTGAAAAAAWCCCAAAGGGGTTTSGGGGGCYTTTVGGG
GTTTTWCCAAGGGGGTCCCAGGGGGCCCCAAAWYAAATTWMCCCCCCCCCGGGCCCYTYTCcGAAAAAGGGKGGAATTT
YTTAAACCTTTCGGCCAAAGGGgAACCCCYCCAAAASGGGTGGGARAACCTGAATCCCCCGGGGGAWYCACCCCTTGGC
CCCTTGGGAAAAAAAWTTGCCCCGGGGRAAAACGGGGGSAAAAAAATTTCCCCAWTKGGCCCCYTTTAAAHCMAAASGG
GGGAAACCCCCCCSGGGGTKGGGGGAAAAAAAAAAATTTTTCccmammwwCssrDAAAVVGDHHAGGGDHHVVBBBHVV
CCBBHCCCcBsHHCCYcccCCWKSYWaRKAWWWRRKARRRRAAAAACCGGCGGAAAACCCCCGGGAAATCCCCCCCAAA
CGAAGAAAAAC
>Contig_16
GCTAGGGCATTGTAACTATCTTCATGAGCCTTGTAACCCAGCCTCATAACTACCTCCCTCCTCTGTATCGATCTTATAC
TCACCCTGTAAGTACACTATATCTCCTCCTATATTTACCTCAATTGTCCTGCATCTGCCCCAGTTACTCCTCCTCCTCT
TCCTCCACTTAGTTTGTCATCTGTGAAACCTCCACCTCGTCTTAAAGCGAAGCCCAGAAGCCCCGAACATGCATCAGTY
STaVCAAAATAAAAATAAAAAAADAACHGTrDAAmDAAAAAAAAAAAAAAAAAAAAAgAAAAAAAAAAAAAAAAAAAAA
AAAAAAAAAAAAAAAAAAAAAAAAAAAAAAAAAAAAAAAAAAAAAAAAAAAAAAAAAAAAAgggAaaaaaaAAAAAAAA
AAAAAAAAAAAAaaaTTGGGGGCCCCCYCSGCCCYCAAAAAATTTTTTAAAACYTTTTTTTGGGGSSGGGGCCCCAWAA
GRAAAKGAAAAGGGSCAAAATTTTTTCCAARAAAAWCCGGGSCARGAAAARGGGKKGGATTYCCCCCAAAAAAAAAMCC
CCGGGGGGAACCARAGGTTTTWAAAAAATCCCAAAGGGGTTTTKGGGGGCTTTTNGGGGTTTTTYCAAGGGGGTYCCAG
GGGGCCCCAAWWTAAATTTACCCCCCCCCKGGCCCCYYYTCCgAAAAAGGGGGGAATTTTTTAAACCTTTCGGcCcAAG
GGGAACCCCCCCCAAAGGGGGGGGDAAACCTGAAWCCCCCGGGGGAWMCCCCCCTTGGSCCCTKGGGAAAAAAATTTSC
CCCGGGGGAAAAMGGGGGGAAAAAAATTTYCCCATTKGGCCCCYTTTAAAACMAAAGGGGGGAAACCCCCCCCGGGGKK
GGGGGAAAAAAAAAAAAATTTYCCMAAAAACCCTTTAGGGAAAARGGGCRGGTTTTTCCCSGAACCCCCCCCCTTTTGG
AAAAAAWKKGGGAAAAACCGGCGGAAATCCCCGGGGGTTTTCCCCCAAAAA
>Contig_17
GGGACCAGGATTCCCTCAGTAGCGGCGAGCGAAGAGGGAAGAGCCCAGCACCGAATCCCCGTCCGACGGGCGGCCgGGG
TACCTGGTTGATCCTGCCAGTAGCATATGCTTGTCTCAAAGATTAAGCCATGCAAGTCTAAGTACACACGGCCGGTACA
GTGaAACTGCGAATGGCTCATTAAATCAGTTATGGTTCCTTTGATCGCTCTAACGTTACTTGGATAACTGTGGCAATTC
TAGAGCTAATACATGCCAACGAGCGCTGACCTCCGGGGATGCGTGCATTTATCAGACCCAAAACCCATGCGGGGTGCCT
CTCGGGGTGCCCCGGCCGCTTTGGTGACTCTAGATAACCTCGAGCCGATCGCTGGCCcTCGTGGCGGCGAcGTCtCATT
cgAATGTCTGCCCTATCAACTTTCGATGGTACTTTCTGTGCCTACCATGGTGACCACGGGTAACGGGGAATCAGGGTTC
GATTCCGGAGAGGGAGCCTGAGAAACGGCTACCACATCCAAGGAAGGCAGCAGGCGCGCAAATTACCCACTCCCGACTC
GGGGAGGTAGTGACGAAAAAAAACAATACAGgACTCTTTCGAGGCCCTGTAATTGGAATGAGTACACTTTAAATCCTTT
AACGAGGATCAATTGGAGGGCAAGTCTGGTGCCAGCAGCCGCGGTAATTCCAGCTCCAATAGCGTATCTTAAAGTTGCT
GCAGTTAAAAAGCTCGTAGTTGGATCTCGGGATCGAGCTGACGGTCCGCCGCGAGGCGAGCTACCGTCTGTCCCAGCCC
CTGCCTCTCGGCGCCCCCTCGATGCTCTTAGCTGAGTGTCCCGCGGGGTCCGAAGCGTTTACTTTGAAAAAATTAGAGT
GTTCAAAGCAGGCCCGGTCGCCTGAATACCGCAGCTAGGAATAATGGAATAGGACTCCGGTTCTATTTTGTGGGTTTTC
TTTCTGAACTGGGGCCATGATTAAGAGGGACGGCCGGGGGCATTCGTATTGTGCCGCTAGAGGTGAAATTCTTGGACCG
GCGCAAGACGGACGAAAGCGAAAGCATTTGCCAAGAATGTTTTCATTAAKSRAGAACGAAAGTCGGAGGTTCGAAGACG
ATCAGATACCGTCGTAGTTCCGACCATAAACGATGCCAACTAGCGATCCGGCGGCGTTATTCCCATGACCCGCCGGGCA
GCGTCCGGGAAACCAAAGTCTTTGGGTTCCGGGGGGAGTATGGTTGCAAAGCTGAAACTTAAAGGAATTGACGGAAGGG
CACCACCAGGAGTGGAGCCTGCGGCTTAATTTGACYCAACACGGGAAACCTCACCCGGCCCGGACACGGAAAGGATTGA
CAGATTGATAGCTCTTTCTCGATTCTGTGGGTGGTGGTGCATGGCCGTTCTTAGTTGGTGGAGCGATTTGTCTGGTTAA
TTCCGATAACGAACGAGACTCCGGCATGCTAACTAGTTACGCGGCCCCGTGCGGTCGGCGTCCAACTTCTTAGAGGGAC
RAgTRRYKCTCASMCACAGTAGCCTAACAGANCTGTACACTGAGTTTAAGCCATTATAACATGCTGCTATGATACTGCG
TTTGTNATGACAACATAATACATGTNTTTTTTTACCGCAGCACTGTGAGATGTNATCTTGATTATACTATTGAATGATT
TAAAGTGCCTTGTTTCTTGTGG
>Contig_18
TTTTTTTTTTTTTTTTCAGCTGTATGATATTTTTACAGATTATGTAATAGGTGTTTATGCAGTAAAACTGGATGTTATC
TAACTTAGAGGTGGAAGACCCACATCATATAACCGCGCTCAGCTCTGCCCTTCTCATCGTCTCCTGTCAAAATGGCAAA
GAAATAAACACATTAAATGTTTCTGACTCACGCTGAAGAGTGTAACATAGTTGCTGATGTGGTCACGGATGACGCTAGT
TTCCTGTGGGGTTTGTCCCTGAGTCTGGAACAAGCAGGAGGAGAAGACGGAGGCCAGTTTTTCGCTCAGCATGTGGTTG
AGGTTGGAGCACTGCTGAATCCTGAATCACAGAGGGAAGAGTGGTTAGAGGAACCCAAATRYACMCACACACACACACA
CACACACACACACACACACACACACACACACACACACACACACACACAGRAgTYAtCAWYAKAcGTgCaCTTYWGaCgA
CAtGWYRTYCYKATGTTATTTGTGATGAAGACATGTTTCTCGTAGATTGATTATCTGAGCTAATTTGTGTGTGAGCGTA
GGAGTGTGGCTGTAACAACTACATAACATAATCTAATGACCTGGTAAGATGTGTAAGGATTCTTTATTATTATTTTAAA
GTTAAGTTTACTTTTAAATATTCTGTCTCTATATATTTGTAAGAAAGTATATTTTAATAGAATGAAGGGGAATCTGTAA
TGTGTGTCCTCCATATGGGATGTCTTTATTTGGATATTTGTACTGACAAAATGGAAAATTACAAATGACTTAACTCAAT
AAAGAATATTAATATACNAAAAAAAAAAAAAAAAAAAAAAA
>Contig_19
NTTCGATaTWTWCATTAATTTCTTTATTCAGAAATTTATTTTGTCTCTTTCAGGCAATTAAAAATATAAGATTCTCTTT
TTTACTGAGTTTTCTCACATTGGTATTTCACAGACCTTGAAATATTTCTCCATAAATAAAGTACAAAATACATTTATTT
TCTTTAAACACAAATAAATATATAATAAATATATTAGTTTAAGTTAAACAACACAAGGCAACCAATAACCGAAAGGAAT
ACTGCGGTGTTAAAGTCCCTGAACCAGGCTGTCAAACAAACAGGGGACAATAAAAGATGGGGTGCAATATACAAACAAG
TAAAGATAACAGAATGTTTtACAGAACTTAATCTTAGAAAGTGTGTCAGGATTCAGACATBCAGATCTAGACTCACTGA
CATACAGGTTTCTATTAGCACACTTTGATCTTTCAGCATTCTGCAACTTACACATGCTTGCACCCCAGGTCTTAGAAAA
ATgACACATACACCCTCACATGCATATACAGACACACACACAcacacacacacacaCACACACACACACACACACACAC
ACACACACACACACACACACACACAGTTAACATGCAACCGTCCTCTTCTACTTGTAGTTCTCGTTGCCATGTTGTACAA
GCAATGGCAATGTACAGAATATTAACTATATTAATTGTATAAAGATAGTGTATCTACTACTCAACAAAATGCCTCTTCA
CAGAAAGTGACCATGATAATTAATTGTACTTCAGTTTGACTTTACGAATCCTTTTTGCTTTATGAAAAGATCTTTTATT
GTGGATGCACGTGACCATTTTTTTTTCTACATCAAAGTTGAAATATTTACATCCATGGCAGAGATATTTTTTACAGTAT
AGACGGTCACAAAAGTTTTTGTTCAAGGCTGGTAACAGAGTCAAAGATTCTTCTGTCATGTTTCCCCAGTTGGGGTAGA
AGTTGCTTTTCAAATAAATGCTTGCTAAGAAAAAAAAAAAAAAA
>Contig_20
GGGGGTGTCGGGACTATAAAGTGTCAGCTGGATGTCTCCCTGAGCTGTGACTGGGACAAGATTATAATCCTTAAAATGA
TCTCCTTCAAAaTGCTCCTCTGCGCTCTGGTTCTGACTCTGCTGGCGGTCACTGGGGAGTCTTCGTCTGGTGGCGGCGG
CACCCCCAACCACAACTACGAGTTGTCAGGGTCAGAACTGAGGAGGCTGTACAACTCTGCGGTTTTCAAGGCTGAGAGG
ATGAAGAGGCCGCTGGATGGAACTTCCTTTGTGTTGGGACCACTCAGCCACTCTGGAGTCAGaGTgacgcTGgcTgaca
gaTCccAAtggctcAtCcacaaaGgaggcaacTaTGGcgtctcctctcAgaCggTggTgaCCAacGctcGtcacatGaG
ctcAgaCtggAgggttgttcAAacGttggACttCcaGgggacaaagaccgTTGCAGACTTTGTGGCGGCCGGCGGCTCC
GACTACAGCCTCATCTTCGATAACTGTCACCTGGGATCTCGTCGAATGATGAATCAGTGACTCTTCTACTTTATGAAAG
TTGCAGTTGCAGTTTGTCTCTTCTCTGCTGAACAGATAATAAAGCTGAAAGCTCAYAAAAWAAAAAAAAAAAAAAAAAA
AAAAAAAAAAAAAAAAAAAAAAAAAAAAAAAAAAAAAAAAAAAAAAAAAAAAAAAaaaaaaaaaaaaamaaaaamaaaa
aaaaaaTTwGTVGVCCCCmTcrTyGGAawaaaCaaCCMaaTTTaTTTgTtttAAAAAAcAAAActtAAAaaaccTTTcA
ttAAAAAAAWWWWWWaaaaaaaaaaaaaaaaaTTKGKGGSCCCCCCCGCCCCYMAAAAATTTTTTAAAACTTTTTTTTG
GGSSSGGGGCCCCRWAAGGAAAtGRAAATGGGYYWWWCYTKTTTYCAAAAAAATCCGGGgCMAGAAAWRGGKTTGGATT
TYCCCCAAAAAAAAAaCCCCGGGGGGAACCAAAGGTTTTGAAAAAATCCCAAAGGGATTTTGAAGGTTTTTAGGGGTTT
TTTCAAGGGGATCCCAGGGAACCTCAATTTAAATTTACCCCCCCCCTGGCCCTTCTTCGAAA
>Contig_21
CTTTTTTTTACTTTAATTTTTCCCTTTTACTACTGTAGGCCGATCACTGATCCATTTACTTAATGATGAATTAGTCCTT
TGCAATGAGGACAACGGACTGACACTTTGATTCATTGGTATTTTTTGCAATACAACAGTGTTCTGTTTTCTTACTGCCT
CTGCATTATTATTATTACTATTATTATTATTATTATTATTACTGTGTCCTTATCAACTGCTGTAAAACTGTGATCWRRT
GtGMSRRRGCTYgTGSAGWCCCtggCTCAGWScAMACCTggTcgAASMMCMMYWYYMMCCMKMTGtAAGWRGWtCRRTC
MKKATTSAgTGWSTAAaTGaTGWTTRTRMATRYATWAYWRAGGTTRTKRcTKTCASgTRAAtAAAAtAAtAtAgtAWWt
gAAAAAAAAAAAAAAAAAAAAAAAAAAAAAAAAAAAAAAAAAAAAAAAAAAAAAAAAAAACCcAAAAAAAAAAAAAAAA
AAAAAAAAAAAAAATTTTGGGGCCCCCCCCCCCCCMAAAAAATTTTTAAAAMMTTTTTTTTGGSCCCGGGSCCCMAAAA
RAAAAAAAAAAKGGCCAAAMYTTTTTCCAAAAAAAACCGGGCCAAAAAAARGGSTKGAAWTCCCCCCAAAAAAAAAMCC
CCGGGGGAAAMCAARGTTTTTAAAAAAAtCCMAAAGGRATTTCgAARGCCTTTACGGGATTTTWCAAARGGRWTCCAAG
CRAMCCCAAAWACAAAWTAMCCCCCCCCCTGCCCCTTTTCCAAAAAATGGTTAAATTTATAAAACATTTCCCCAAAAGG
AAACCCCTCCAAAACGGGAAAAAAAACCTAAATCCCCAGGGGAAAAAACACCTTTGCCCCTTGGGAAAAAAAATTCCCC
CGGGGAAAAAAGGGGCAAAAAAAATTTCCCAAAATGGCCCCTTTTAAAACAAAACGGGGAAAACCCCCCCAAGAATTGG
CTAAAAAAAAAAAAAATTTCCCAAAAAACCCTTTAAGGAAAAAACCCAGTTTTTCCCCC
>Contig_22
CCCGGGGcCTCTTTCAACTAGGCTCCAGATGCCAACCAAGAAAACCAAGACCAGGAAGCTCCGAGGACATGTCAGCCAC
GGACATGGTCGCATTGGCAAGCACAGAAAGCATCCTGGAGGTCGTGGTAATGCTGGTGGTATGCATCACCACAGAATCA
ACTTCGACAAATACCATCCTGGGTACTTTGGTAAGGTGGGTATGAGACATTACCACCTGAAGAGGAACACAACCCACTG
CCCCACCATCAACCTGGACAAGCTGTGGACTCTGGTGAGCGAGCAGACCAGGCTCAACTATGGCAAGAAGCCCGAAGGA
CCCGCCCCCATCATCGATGCTGTGCGCGCTGGCTACTACAAAGTTCTGGGCAAAGGCAAGCTGCCCAAGCAGCCCGTGA
TCGTCAAGGCCAAGTTCTTCAGCCGACGGGCCGAGGAGAAGATCAAGGCAGTGGGAGGAGCCTGTGTGCTAATGGCATA
ATGGTCCTGTCAGTGTGTTTTTGCAAAAATAAACTGTATAAATGGGaaaaaaaaaaaaaaaaaaaaaaaaaaaaaaaaa
aaaaaaaaaaaaaaaaaaaaaaaaaaaaaAAAAAAAAAAAAAAAAAAAAAAAAAAAAAAAAAAAAAAAAAAAAAAAAAA
AAAATTAARRAAMMMMccccccccAAAAAAAWTTTTAAAAAAATTTTTTTGGGSCCGGGSCCCAAAAAAAAAAAAAAAA
GGGSCAAAAYKTTTTCCAAAAAAAAMCGGGSMAAAAAAAAGGGTTGRAATCCCCAAAAAAAAAAAACCCCGGGGGRAAA
AAAAKKTTTTAAAAAAAMCCMAAARRAATTTCAAAGGCTTTAAGGGAWTTAAAAAAARGAAYCCAAMSAAACCCMAAAA
AAAAAWAACCCCCCCCCSGGCMMYTCWYCAAAAAAGGKKKAAAWTTMAAAAACMTTCCCCCMAAAGGRAAMCCCCCCAA
AAAGGGWWAAAAAAMCWAAAACCCCMAGGGAAAAAAAMCCTTTGCCCCYTGGRAAAAAAAATTYCCCCAGGRAAAAAAG
GGGGMAAAAAAATTTCCCAAAATGSCCCMYTTAAAAAAAAAAAGGGGAAAAaCCCCCCCRGGRATTGCSRAAAAAAAAA
AAAAAATTCCAAAAAACCCTTAAAAAAAAAAAGCCAAGTTTTCCACCAAAACACCCAAAATTTGGAAAAAAATTGGAAA
AAAACGCCGAAAAACCCCCGGGAAATCCCCCC
>Contig_23
AATGGAGGACGGCAGCACCAAAATGAAGCCCTTGATGGGGGTGATTTATGTGCCTTTAACAGACAGAGACAAGCAGTGG
TCCAGGGATGAACTTTGAAGAGGAAGACGGTCCATGATCCACCTTTAAGTTTGAACCTGGAGGAAACTTGGATGGGGTC
AGACAGCCCATGACATTTTGTTCAAAGCATAACAAAAACATGCTCTTTTTGTTTAAGTCTAACGATGGACTAGAGTATC
ACATTGAGGACAGCCCAGAGGGGTTGGGAAGAAAGACTGCTTGAAGCTCAGCACAGAAATATTGGAGAGGGCTTTTGGT
TTTTCTTTTCAGGCCTGCATCTTTTTGGTTGTGTTTTTTTTTTCTTTTAAAACTGCTGGATTTTAGGTTTGTTTGTGGT
TTCATCATTTGAATTGCAATCAGCCATTTTTACAGTATTACATTTCAGCAGCATCAAAGCTGAATGTAGGAGGAACGCC
GGACAGCGACGAGGAAAGCCTTTTTAGATAATTCACCTAGCTACAGCGTCTGTGTGTGTGGATCATCAAACTGTAGACT
TCTCTGCTAACATTTGAGCTTTTTCCCCTCTGCCAGCAGTATTAGGACACACACACACACACACACACACACACACACA
CACACACACACACACACACACACACACACACACACAGACACACAGACNACACAATGGCTGATGTAACTCACACATCCTG
CTTGATGTGCAGCACTCTTAGGTCATTTCACACATAGAGTAAGAAACGCATTGGATCATACTGAAAATACTCCCAAAGA
GAGCAGAGCACTAATAACACCGACACATGTGCACATACAGG
>Contig_24
ATTCTCTYTTTTTTATTTACTAATAAAGTATTACAGTGAAAAAGATCGGGTCTATGAATACATGAATATATGATTTGGC
ACAGCTTCATCAGCAGAGTCTTTTCATCCAGACTGATCGGTTCCTCTGCGGGGGAATTGGTGATCAGGCTTTCATTCTC
TCTGCCGACTCACTCTCCAATTGATGAAGGACGGGCGTGAAAGAAAGAAACTGAGAGCTGGGAGTCAGTGGAAGTTCAA
TTTGGGTTTTTATCTTGTTCGTGCGAGAAATTTTGCATGTTCCATCAGCCGGAAAAAAAGCATGTATGTGCATTTGTGT
GTATTTGTDTGTGTKaaTRTGTGTKTGTGTRTGTTTGTGTGTRTKTGTTTgTGTRTKTGTGTGTGTTTGTGTGTRTgTg
TGTKTTTRTKTGTGTGTTTGTGTGTGTGTTTGTGTGTGTGTGTGTGTGTGTGTGTGTGTGTGTGTGTGTGTGTGTGTGT
GTGTGCGCAAGTATGTTGGCACATCTAACAGTAAAGGTGTGCTGTGTCATAATGTAGCGGAACGCTAAGCCACTGAAAT
GAATACAGAACTGAGCTCCAGTGCACACATACACACACTGCTTCTTACTAAGTGGATCATCAAAGAATCAAAGGCAGTC
GCTGTTTGAATTACCCCTCTGTTCTTTATTCAGACTGTGCCTCCTTTGTTGTGTTCCTGATAATAGATAAAAGAGTGTT
ACACACTATATGAAAGAGAGCAGCTGTGATAAGTTACAGTGTTGATGTGAATCATTCGGTCTGGCATCTTTTTTTTCTT
TTTTGCGGGAAGAGTGAAGAGAAGAGATATGGAGAGATCTGTGG
>Contig_25
GGGTTATGTGAGAGTGCATCCTTAATGGCCTTCTGCTTTGTGTGTGTGTGTGTGTGTGTGTGTGTGTGTGTGTGTGTGT
GTGTGTGTGTGTGTGTGTGTGTGTGTGTGTGTTCTTTTGTTTTCCCCAGCTAGCAATAATGTTGACAAGAAGGCAGGTA
GTGAACGGACCTTCAGAAGGCTCAGGTTAAAACTGTAATTCATTTACGTACAAAAGTTTATAAGGCTCATTGGTAGGCA
GGTTTATCTCAGCCACGGAGAAAGATGTACCTAATACACTTGAGTCTAACTAACAGTGTGTGGAAGTGACTGAAGTGCT
TCCTCATATCACACTCCTCTTCATCACAGGGGGACATCAGGGACGTTTTTTTTCTGCAAAGTGGACATATTGGGTTTCA
CTGGTGTTTATTATTAATAGTGGCAGGAAGTTGTCTATACAGTAGAAGAAGAAGAATGCAACAATATCATACAGTTAAT
TCACTTGAACAAACAGTTATCTGCCATGCTACCAGGCCATGAATAGGACTACAAATAGGAGATTATCATGAAGATGGTA
GCTGATATCTTAGAGTATCTACAGTATGGAAGTAACTGGAAGGGAAGTAGGTCTTCATGTACAACTGGCTGATAGCTAC
ACTTGCTGTCCACTAGACAGTTGACTAGAATTTGACATAAGCTTTANATATCAAACATTTCCAACACAGTGTGAAAAAT
GTCATCTGCAATTAAAGTTGACATAAGCCACGCACTGAGGATTTCCAGTTCTCTTTAGTTGCCTCATCACTGGTCTGAA
TATTTCACACAGTCCCCCGTAATGCTCTTCAATCGTCCGATGCTTTTTGGTGGCACGGAGACCTGTTACATGAAGTCAT
TTTGA
>Contig_26
CTCCATCGGAGAAATAATAATAATAATAATAATAATAATAATAATAATAATAATAATGTGTTAGTAGCTTCACAAACAT
TTTAACCAGTTGAATTCTGGGAGTTTTCTTATGTGTGTGTGTGTGTGTGTGTGTGAGAGAGAGAGAGAGAGAGACACAC
AGAGAGTGTGTGTGTGTGAGAGAGAGAGACACAGAGAGTGTGTGTGTGTGTGTGAGAGAGAGACACAGAGAGTGTGTGT
GTGTGAGTGAGTGTGAGAGAGTGTGTGTGAAGCAACATGTGTCAAAATGCTGTTTCTGTTTTTCACAACAGGAAGTGAA
AAATCAGTCAGAACACACACACACACACACACACACACAAATTGAATGTAAATATCTGACTTAATATTGATTGAGGTTG
ATATATATATATACTAAATTATATATATAAGCCTCATATATACACTTATACAAGGTGGTGGGAGGTTATATATTTTCAT
TATATATGTAATGAAAATTCAGTGCCAAAATATAATGTTAAATAATTTAATGTCCCTAAGTGTTTCATCTGTTGTTGCA
ATACTGTTTACAAAGACAGTGTTTATTTTATTCTTCGCTGTTTCTGGAGTGCACTGTCACCCAGTGTCACATGACATAT
ACGAAAAGGTGAGGACATGAATGTCATTATGCTTAGAGCATGCACTGATTGTAAATTATATTGCTTCTGTTCAATCTTG
CCATTATCATTATAGTTATTGACAGTTATCATCGTTATCAGATTTGATGTTGTATGCACTATGTTGATGAAAAATTACA
AACTTGGCTGCTTGCTGTGATGCATTATGTATTTATTTACAACTGATTGTTTGAACGGTGAATGTANTTTCA
>Contig_27
GCCGGGGCCTTTCGGCCATTTTCCTCCCTCGTAGGGAAAGTAGGCAGCCATGGCCCCCAGCCGGAATGGAATGATCCTG
AACCCTCACTTCCACAAAGACTGGCAGAAAAGAGTGCGCRCCTGGTTCAACCAGCCAGCCAGGAAGATCCGCAGGCGAA
AGGCTCGCCAGGCTAAGGCCCGTCTCATTGCTCCTCGCCCAGTTGCTGGACCTTYAAGGCCACAAGTCCGGTGTCCCAC
TATCAGGTACCACACCAAGGTTCGTGCCGGACGTGGCTTCACCCTGGAGGAACTCAAGGCAGCTGGCATCCACAAAAAG
ACAGCCCGCACCATTGGCATCTCTGTGGACTCTCGCCGTCGCAACCGATCCACAGAATCTCTGCAGGCCAATGTGCAGC
GCCTGAAGGAGTACCGCTCCAAACTCATCCTGTTCCCCAGGAAGGCTTCCGCTCCCAAGAAGGGAGACAGCACTGAGGA
GGAACTTAAGATGGCCACTCAGCTCGCTGGTCAAGTCATGCCCATCAAAACTGTACACAAGAAGGAGAAGGCCCGGGTT
ATCTCTGAGGATGAGAAGAACTTCAAGGCTTTCGCCAGCCTGCGTATGGCCCGCGCCAACGCTCGTCTTTTTGGCATCC
GTGCCAAGAGAGCTAAAGAGGCTGCTGAGCMAGACGTGGAAAAGAAGAAGTGAAAaTAGTCACTTTGGAaCTTTGCAAA
ATAAaGTGTTTAAAAAAAAAAAAAAAAAAAAAAAAAAAAAAAAAAAAAAAAAAAAAAAAAAAAAAAAAAAAAAAAAAAA
AAAAAAAAAAAAAAAaammTTGTCGGCCCCCCCGCCCCCCAAAAACTTTTCAAAACCTTTCTTTGGGCGCGGGGCCCCA
AAAGGAAAGGAAACTGGGCCAAACCTGTTTCCAAGAAAATCCGGGCCAGGACAAGGGCTGGAATTCCCCCCAAAAAAAA
ACCCCGGGGGGAACCCAAGGTTTTTAAAAAAATCCAAAGGGATTTCGAAGGCCTTTACG
>Contig_28
GGTGATGRMtCGRtGGKGActtAAGAgATaTTMTWKAGRTWMAWAAaaaaTaTAKAtAtATaTRTaTaTRKATMTcGAg
TTCTaTAtcAgAgAgAWAWWWRRAWAAATYSWTMTGKcATGAgAKASaTGcTCYYRTRGMTWRTSTMAWYSWCcTGTMT
GAcTSKWAACTSAKAAaTAWAMKCAaCWRKTKYCTAYtCAAAAAAAAAAAAAAAAAAAAAAAAAAAAAAAAAAAAAAAA
AAAAAAAAAAAAAAAAAAAAAAAAAAAAAAAAAAccAAAAAAAAAAAAAAAAAAAAAAAAAaaaaTKKtGGGGCCCCCC
CSSCCCCCAAAAAATTTTTWAAAAMTTTTTTTTGGGGGGGGGGCCCMAAAAAAAAAAAAAAAGGGCCAAAATTTTTTYC
AAAAAAAACCSGGSMAAAAAAARGGGKGGGWTTCCCCCCAAAAAAAAACCCCCGGGGGRAAMCAARGTTTTTAAAAAAA
CCCMAARGGGRTTTKRRGGGCTTTWGGGGRTTTTWCAAAGGGRGCCCMMSSGRSCCCWAAWWWAAWTTWMCCCCCCCCC
GGGCCTTTTTYGAAAAAGGGGTGAAWTTTTTWAAACcTTTCCgCCCAAAGGGAACCCCCCCAAAAGGGGRKtGAAAAAY
YAAAaTCCCCMGGGGRAWMMMCCCCTTGGCCCCTTGGRAAAAAAATTTCCCCCGGGGAAAAASGGGGGAAAAAAAATTT
CCCWWWTTKSCCCCTTTWAAAWCAAAASGGGGAAAACCCCCCCAGGGATTGGGG
>Contig_29
GACATTAATCAATATATCTATTGTTTCATTGTTTGTCATCAGCTATAACTGTTTGTTTGTTTACTGTAAAAMSTTgAWT
CMRTSgaTYWAWTGRAAaTWAATWgAASRKCTGcAARATKAAAAAAAAAAAAAAAAAAAAAAAAAAAAAAAAAAAAAAA
AAAAAAAAAAAAAAAAAAAAAAAAAAAAAAAAAAAAAAAAAAAAAAAAAAAAAAAAAAAAAAAAAAAAAAAAAAAAAAA
AAaaaaNTGGGGSgCCCCCCCCCCCCMAAAAAAATTTTWAAAAAMYTTTTTTGGGGGGGGGGCCCCAAAAAAAAAAAAA
AARGGGRMAAAAYTTTTTCMAAAAAAAACCGGGSAAAAAAAARGGKKtGAAAMCCCCCAAAAAAAAAAACCCcGGGGGG
AAAMMMARSTTTWAAAAAAAMMCMAAAAGGRWTTYAAAGGYCWAAARGGGAWWAAAAAAAGGGGRCCCCRGGRRSCCYA
AAAAAAAAAAACCCCCCCCCCGGCCCCYWMWAAAAAAARGGGGRAAATTTWAAAAAMMTYCCCCMAAARGGAAACCCCC
CAAAAASGGGGRAAAAAAAAAAAACCCCCSRGGGAAAAAMMMCTTKGGCCCCTKGGAAAAAAAAWTCCCCCCGGGRAAA
AAGGGGGAAAAAAAAATTYCCMAAAWGGCCCCCKTWAAAAAAAAAAGGGGGAAAACCCCCCCcGGRRAGGGGGAAAAAA
AAAAAAACTTCCCCAAAAACCCCTAAAAAAAAAAAAGCCCTTTTTTCCCCCAAAACCCCCCAATTTGGGAAATAAATGG
GAAAAAACCCCCCAAAAA
>Contig_30
TAATCTCATTGTCTTACCAACGGGCTGTGTAATGCACTGAAAACTATGGACCCCAATTATTTTTCTGTATTTAATTCGT
CTGCTCTCAGTTGTGGCTGGCTTTAACTGAAAGATGAGAAGGCCACTGATTATTTACTGAGTTGAAATATATTCCAATT
AGTCAACATTTAGGGGGAGTTGATTAGTTTGGTTGGGGTGGGAGAGGGAGGATGAAGGAGGTGGGGTATAATTGTCATT
TGGTCTGAATCTGTTAATTTTTTTGAGATAATGAATAAAGTTTGACTGGAAGGAAAAAAAAAAAAAAAAAAAAAAAAAA
AAAAAAAAAAAAAAAAAAAAAAAAATTAAAAAAAAAAAAAAAAAAAAAAAAAAAAACCTTGCCGCCCCCCCCGCCCCCC
AAAAACTTTTCAAAACCTTTCTTTGGGCCCGGGGCCCCAAAAGGAAAGGAAACTGGGCCAAACTTTTTCCCAAGAAAAT
CCGGGCCAGAAAAAGGGTTGGAATTCCCCCCAAAAAAAAACCCCGGGGGGAAACCAAGGTTTTGAAAAAATCCCAAAGG
GATTTCGAAGGCCTTTACGGGATTTATCAACGGGATCCCAGGCGACCCCAAAAC
>Contig_31
TGCTGCTGAGAGAGAACCACTTCCATGTTGACCCCCCGCCCTCTTACTCTGCAGGCCTGTCAGCCTGGCCGTCATCCCC
CCCTCAAACTCAACCTTGTCCCAGCAAAGCCCCCCACCACAGCCAGACAGGACAGGGAAGACATGATACATGTCTATGT
GAGAACAAGATGAAGTTGCCCGTATTTGCACTGTACATAATATAGCCGCACTACCAAAAACAAATAAAGCATCCTTCTT
GTCATACTGTCCTATTACTGATGAAACATTCTACAGATAGGTGATCATTCAACCTGGCCTATTGCCCCTCTCACAGACC
TCTCAGAGACTACTCTTTTATTTGACCCTCTGAATGCAGGTTGAAGAGWRcTSYGTGTGTGTGTGTGTGTGTGTGTGTG
TGTGTGTGTGTGTGTGTGTGTGTGTGCTTGTGTGTGTGTGCGCCAGTTGCAGCACCTAATATTGTGTTATGTTGTCTCC
CCCCTTCCGTTGGAAGCAGTAGACCTTTCATTGAGAAGTGATACTGTACTTTGTTCATGTTCAGCTGCAGTTTGTGCTC
CAGCATCAGGAGAAAATCTTCAGCTGTCTGATGTGTATGAGGAACAGAGAGGAAACTATTTGAACATTTTAAGACATTT
GCATTGCAAAGCACAGATTTGCTTTTACAGTATAATGTTAAAGAAACAGTGCTGTTCAGCGGCTAATGCGGGACAGATG
AAGGGTAATTGCATGAAGATGGGGGGAGCTCTGGCAGTGCAGCCACTATGTACAGTAGTAATGCAGCACAGATGCAGCA
GAAGGCGAGACAGAGGGCGGGTTTCTGGGCCTACAATGGTGGCCAGCGTGCCAGCAGCAGTGGTGCTTCCTCCACAGCA
GGCGATGGTGGGAATAAGATACGGTAGCATGTTGAGTTTAAGTTCACATACAGAGAGTCTGTGTGGTGAAAGAGCTCCA
AACACTGGTTGATGGAGCTTGATTCACTTTTATACAGCTTTGACTGTATTCTTTGTTTATAGGCCCACTACATATTTGG
ATTTCTTTTCTGTCTTCGTGCTGTTTCCAGGGTCCTCTCTCCTCTATAANGTGATTTCCAGGTGTTCTATGACTATGTG
ATAGAAGTAGTAGTAGTACGCCTTTATAAGTGAATCTGGACTCTATACCCCATGTTC
>Contig_32
GCCGGGGATTTTAATTGTTTAATCAGCATTTTTATGTTTTGTTTTTTTTAATTCGGACTCAAACGTCAGGATTTCTTCT
GTCAGACAGTAAAACTGAATATTCTTTGTGTTTGTAAGGGAGAGGGGGTGAATTAGCAATGGGACAACAGACAGTACAT
CCTCACACACTAACTGTAAAGAGATTTTAGTGCCAGTTTATAATGATTGTCGTGATAATATCGTGTATCGCAGTTATTC
TGGCCGAGATAATCGTCCCAAAAAAACAGTTTCCTGACATTTTATGAACAAAACGAATAACTGGTTGATGGCAAACACC
TGGAGGCCTTAGGCTTCTGATCGATAATATATATTTAGTAGTGTTTTAGTGATTTGATTATTGATAGATTTCCTCTGAA
TGTAACGTTAGCCTTTCATTCATCCGTCTGTTTGTTTTTCACTTTTTCTTTTTAGTTTTAGTCTCAGTTTCTTTTTGGA
AAAAGGTTTTATTGGTTTATTGTTATTGTATTGTTATTGTAATGAACTCAGAGAGGATATGAAACACACACACACACAC
ACACACACACACACAGGAGATCAGTTTAAGACTTAAGAAGCACATATGACAGTGTACATTGTCCATAAGTAATGTAACT
TTATTGTAAACCATGAGTGATCGCCTTGATGTGAGTGTTGTGACAATGGACACAAACATGAAGCCAGTATGCGCGCACA
AACACACACACACACACACACAGACACACAGAGGATTCAGGAAAACGTAGAAGCCTCAGCTCGCTGTAGAAGAGTTTAC
ACTCAGAGATGGAGAGAAGAGAGCAGCTGTATTTACTGTCTGTCGNTGGAAATAAATGCAACCCCCCCCCCCCT
>Contig_33
TWGCMtCWgTYTKTAcAGSWWKTTARcTTMAKRCTRaTtAGYcTSTgTYTKTWCAMSTKRTRAATAMTTttAcARMcTY
TGtGaTgTWRKTTTGARTtGAWRSTCTGWAMgAARTMRRWRTMAAASTMAWMRACATGAAAARWAAAAAAAAAAAAAAA
AAAAAAAAAAAAAAAAAAAAAAAAAAAAAAAAAAAAAAAAAAAAAAAAAAAAAAAAAAAAAAAAAAAAAAAAAAAAAAA
AAAAAAAAAAAAAAAAAAAAAAAAAAAAAAAAAAAAAAAAAAAAAAAAAAAAAAAAAARNTGKGSCCCCCCCCCCCCCC
cAAAAAAATTTTAAAAAAATTTTTTKGGGGSGGGGGCCCCAAAAAAAAAAAAAAAAGGgCCAAATTTTTTTYYAAAAAA
AMMCCSGAAAAAAAAARGGGGGRWWWCCCCCMAAAAAAAAAAMCCCCGGGGRAAACAAAaGTTTTTAAAAAAAMMMAAA
ARGGRgTTTGRRaGGMYTTTWGGGRRTTMAAAMAGRAGGCCCCCMMSCCCCCMMAAAAAAAAAWCCCCCCCCCCCCCCC
CCYMYSSAAAARGGGtGGGAAAATTAAAAAAAMYCYSSSCCAAAGGaGAACCCCCCAAARaGGGGGKRAAAAAAMAAAA
CCCCCCGGGGRAAAAAMCCCKtGKSCCCYKGAgAAAAAAAATTYCCCCCGGGAAAAAARGGGGgAAAAAAATTTTCCCT
TTTGGCCCCCTTTTAAAAAAAAGGGGGAAAACCCCCCCCGGGGGGGGGG
>Contig_34
GGGACATTCAGACCACAGCCCTCCAGTTAAACCTTGTGCTGCTCTGGAGTGTTTCCTCAGTGGACTTCATTTCCCAGGA
TGCTTCAGCTGTGCTAAAGGACCTCCCCCCCCTCTGTGGCCTCAGTGATGACATCATTGGACTTTAACTCCCAGGATGC
TTCACTCTGCCCAGCCTCACTGCTGGTGCTGAATGATGAAAGACTCTTGTTTAAGGAGGCGGGAAAGTCCCGCTAATGT
GTGTGTGTGTGTGTGTGTGTGTGAGAGTGAGTTTGTGTATGTGTGTGTGTGTGTGTGTGTGTGTGTGTGTGTGTGATGT
CATGTGTTGTTAATTTTCCACCAGTTTAAATATAAAACGTTGCTTCACTGAACTCTGGACGCACAGTTCAAAACCTCCA
TTACAAAATTGTCCGTTTTTGAAACATGCAGCGTCTTTCTGTTCATTTGACTACTCAAGCTTTGGGTCGGGGCCCTAAA
CGGGTCTCTTTGGAGTCCACGTTGAGACATTTTGTTTAAAACATTTCATGCTGCCGTCTGGTGGGAAGACCCACTGCTT
TACACCTGAACCTTTTTATTAACATCTTCTTTGATCAAACATTCGATCAGCTGAATCAGGGAAGCAGAGCGCTGATGTT
GAGGGAAAGAATAAAATCTTTTGTTTAGTTTCTTTAAAAACAACAACTTTTATTAAATATGTGATGGTTCAGATTCCCC
CAAAAAGTTTAATTCCTGCACTTTATAAAAACACAGAACCAAACTCCATACAAATATCTGTGTATTTAAACAAGCACAA
GAGTTCATTATAATAGAATAATATTTTACTGTCCTATAACAGAT
>Contig_35
GGGGATTGATTGATTGATTGTCTGGTTGAGTTTGAGGTTGTTTTGCATGTCTAGCATCGCTCATTTTTTCCCCCTATTT
TTTGTTAGGAGATACAACACTGAAGGGTTTTGTGTTAGATTTCCCCTTTCAGTAACTGATAACCCAAGGCTGATGTAGT
TTGTTTTCCTCTAAATGTAAAACATGCTCATTGCAGCCTGACACACACACACACACACACACACACACACACACACACA
CACACACACACACAGCTGAAAGAATTTTGAAGGAAACGTGACGTCAGCCTTGGGTCTTCACTGGAGGGCAAGATTTCTT
CTGTGCGTGGGCTCGACCTTTGGTCTTCATCAGCAGTCCCACGCACATGGAGGAAGCACTTTCTGAGGAGTGTGTGCAC
TCAAGGAGTATTTGTGTGAATGTCAAGCCTATGACTAGTGCTTGAAAAGATGGATGACCATGTATGATGCTGATAATGT
GATGTATGTGATGTAATGTGATGGAAAG
>Contig_36
GTGTGTGTGTGTGTGTGTGTGTGTGTGTGTGTGTGTGTGTGTGTGTGTGTGAGAGAGACTGGTTGTTGATTGCATGTGC
ACTAGTACATATGTAGACCTCTGCCATGTGTTTTGTGCATGCAAATGTTGGTATGTTTGTGTGTTTTTCCGTCAAAGAC
TGTAAATGACCTCTCCTGTATTATATTCCCAGTGGCTGTATCTTGTTCTATGTAGAGGCCAGTATTGCCTCAACTCTTA
TTTCCCTTTATTACTGATGTCATTTGTACCTTCTTCTTAAAGAAAGACATTGTAAATAGAAACTCCAAGACCAAAATAC
ACACGACACACATGTGCCTTGATGCATTCAGTAGTATGTGTATTGGTAACTCTTAACTAACTGGACTTACAGTAACTAT
CTATAAACATGACATTGAAATCTTTGTTTCATACTACTCTTTATTATTTACCTACATGTGTTATTTTTCCTTCACATTT
CCTACCATGTGTATGTATAGAAAGATTGTCTATTTTGTACTGTTATTTTTGTCTTTTCCTCTTAATTAAACACCAGAAA
GTCCTCAACCGGAAGTCGTGT
>Contig_37
CGGGATGGAAAAATCTGTTTTCACCAAAAGAGGACTCATCACTCTAGTGGCCATGTGACACATGTCTTAAACAGACTGA
ATGGTTATTCAATTGACGGTTAGTCTCCTTTTAGCAATTTTAAAAGTGTCCTACCACCCCCTCGATACACACACACACA
CACACACACACACACACACACATTCACACACACACACACACACACACACTCAATCCCCAAGTGACAGACAAAGTGTTTA
CACAGTGTTTGTCAGAAGCAGCTGTTCTCAGAGCTACCGCCTCCACAATCCACTCCAGACAATATCAGGGGAGAAAGAG
AGAAACCATCCACAAAAACACTCCTGTCAAACACACATGGTCACTCCTGTGATCCCCTCCACATCTACCACCCCTCCTC
TCTTGCTTTTCATAAACACACAGACACATCAGCAATAGTACTGTATAAGATTTTGATCAAAGGTCTCTTTTTTTTGTCT
GTTCAACAGTTTTCTCTGGTTGATAGCAACATGGAAAAAGGTCAGGTGAAGGTTAACTGCGGTGCAACCGGAACCTTGA
ACTGTAACCATTCAAAAGACAATAACCTCAAGGGAAATTTCAAGTCAAAAACTTCTCATGAGTTCAGAGAATGGCAGAA
ATGATCTGATATCATGATGCATGTGATGATATAAACAAAAAAGGGTTTTCCCTTTTTTGATTTGTAAGACTTTATCTGG
TA
>Contig_38
TTGCATATTAAGCTTTGCCAGGTCCCTGATGAGCTCAGCTTCTGATTGGGCAGTGCGCTTTAGGCTCCCGCCCCCGTCT
CTCCAGACTGCACCATTCTCTGGTCCCCTGAACTCTKWTTYTGWAAggTMTTAMAtGWATGWTRCgTCTYAgCTtAgcc
cAWTAWTAAAKSAMARTYTAgAATAAAAAAAAAAAAAAAAAAAAAAAAAAAAAAAAAAAAAAAAAAAAAAAAAAAAAAA
AAAAAAAAAAAAAAAAAAAAAAAAAAAAAAAAAAAAAAAAAAAAAAAAAAAAAARRRAAAAAAAAAAAAAAAAAAAAAA
AAAAAAAARaaaaaaaaaaTTtGGGGSgCCCCCCCCCCCCCAAAAAATTTTTTAAAAMTTTTTTTKGGGGGGGGGGCCC
CMARRRRAAARAAAARGGGGCMAAaTTTTTTTCMMAAAAAACCCGGGgCMAAAAARRGGGKKGGWTTCCCCCCAAAAAA
AAAMCCCSGGGGGRMMMCMRRGTTTTTAAAAAAAYCCMRRGGGGGTTTKGGGGGYTTTTKGGGGTTTTTYCARGGGGGC
CCCCGGGGGCCCYWWWWWWAWTTTMCCCCCCCCCGGGCCYYTTTKGGRRRRRGGGGGKWWTTTTTTAAACCTTTCCCCC
MRRGGGRRCCCCCCCCAAAGGGGGKGRRAAAMCTAAATCCCCCGGGGRWMMMCCCCCTTGGCCCCTGGGGAAAAAAAWT
TCCCCCGGGGRAAAARGGGGGSAAAAAAWTTTCCCMaTTTTGCCCCcTTTTWAAAAAAAARGGGGGAAMCYCCCCCCGG
GRKGGGKKGAAAAAAAAAAATTTTTTCCCAAAACCCCTTTGGGGGAAAAGGGGGGGTTTTTCCCCAACCCCCCCCCCTT
TTGGGAAATTTTGGGGAAAAACCGCCGGAAATTCCCGGGGTTTTTCCCCCCAAAAGAAAAAA
>Contig_39
GCCGGGATAGTCGAAATGTAATAGCTGGCGTGCTTCTTTTCCTCTTCTTACTCTTCTCCCACTGAAACTCTCACATATG
TCTCCCCCAAGGCCATTTGCTTCAGAGCGACCCTGGCAACATAAAGGTTTTATCATCAGTTATCGTCCATGCTTTCTGA
CTGTCACAGATCCCCGCTAGCTTGGCGAGCCCCAGCTGTGGGTGGAGGGATGGGGTAGAGAGAGTGGCAAGCGTTTCAC
AACCCAGATGCTGCTGTTGCTGCAGCCATGGCCTCTGTGTGCTCCAGTGCACTACTACAAAAGCTCATTACCTGAGAGT
GTGTGTGCGTGTGTGTGTGTGTGTGTGTGTGTGTGTGTGTGTGTGTGTGCGCGTGCGCGTGTGCGTGCGTGCGTGCGTG
CGTGCATGTGTTCTATACTACACTCATACATTTGTGCTGAGAGTATTGTGCTGCTCTCTAGCCACTACATCAGCTGGGG
TCACACAAAATAAAGTGTGATGAATTGATTCCCC
>Contig_40
GGGGTTTTTGGGGGAAAAACTGGCCTTTTTTTTTAAAGGGTTTTTTGGGAATTTTTTTTTTTTTTTWCCMAaTYCCKGG
GGGGGTTTTCCCCYTTTTTKTTTTAAAGtGGGSCATTTTGGAAAATTTTTTTYCCCCCTTTTTTCCCYGGGGGAAWTTT
TTTTYCCARGGGGCAAAGKgTTTTTTTCCCCKtGGGGTTTTRGTTTTTTTWYCCCTTTTTGGGGGGTTTYCCTTTTGSS
GAAAWKTTTTTWAATTTYMMCMCTTTTTTCAAAAARGGCCCGGGGGGGGGTTWTTTTTTTTTKGGGTTSCTTKGGRYTC
YTTTTTTTAATTCCCWWAARRCCTTTWAAATTCYTTTTGGTTTTTTTTWAAAMCTTTKTTTTYCCCCGGGGTTTTTTTT
TTTKGGGGATTYYAACCCTTTTTTTTKCCCSGKTTTTTTTTGRAAAAAATTTTKCCCYTTTTTYTTTTYTTTTGGGGSC
CCSSCCCCAAAAAAATTTTTTTAAAAATTTTTTTGGGGSSGGGGGGGSCCMMAATTTTTTTTTTTTTTTTTTTTTTTTT
TTTTTTTTTTTTTTTTTTTTTTTTTTTTTTTTTTTTTTTTTTTTTTTTTTTTTTTTTTTTcTTTTTTTTTTTTTTTTTT
TTTTTTTTTTttttttttttygggrktttttkgkkTTTTTTTTTTTTTTTTGAgCWKGAAAGaCMKTKAKWGAGAaTRR
AACKMAKCaTRWAGYWCARtACWtGYWTCARTYYACASTGKMTaTTKAAKWAKtCACATGGTTTAAGTCAATAATAGTG
C
>Contig_41
CTACACAGCAGTGTTTTATGTGAATTGTACTTCTGTGTTCAACATTTTCAAACGTTTAAAACCTCTGGTTCTTTCTCAC
TTTCCCTCCCAGAGCTGCTGCTACTGAAAGTCCTGGCTGTAACTGCAAATTATCAGTTGCCAGCCAACATTGAAAAGTA
AGTGCAAGCCAACCTGGAACTTTGATATTGAAGGTCAGCGTTTTATTCCTATAACCCAGGTTTGATCTATTAGCCCCTA
TTGTGTTTGATTTTATTTGACTGATTCCATAGTGCAGAACAATAGTCATTGTACAGTGCTAATAATGCAGGATTGGCAC
CAACAAATGTAATAACACACACAATTAAAACTACAACAAGAATATTTGTCTAACTTTGTTACTGGTTGAATACATGTTC
CTGCTGTGGTACATCCTGTAATATGTGTTTAGTGTTCATGATTACTGTGATTATAGGTACTTATGAGTTAGGGCCACAT
AACCGTTCCCCATAATCAATAAAGCATCCTCTGGTAATAGTTATGAATAAGTTGTGAGTTATGTTTTTGAGGATGGCAT
TTGGTTTCTGACTATACAAAACTCATCTCAGGACCTGTGGGAGGGTTGCATGAGCATAAATGTGCCACATTTGAACTGT
GTGTGTGTGTGTGTGTGTGTGTGTGTGTGTGTGTGTGTGTGTGTGGTGTTTTTTTCCACAGCCTTGAATGCAGAACCTG
TGTAGTCATAGGCAATGGTTTTGCCATTAAAAACAGCTCCTTGGGAGGCATCATCAACAAATATGACGTGGTCATTCGG
TAAGCACAAAGGAGAACGTCCTATAAAAGTATTGTTATAAGTACTATGACAGTTGTCATAGTTGTCAGTTTGTGTTTAT
ACTGCTAACTATTTGACATGCT
>Contig_42
TTCGCACATAACAAAATCCCAATTTTCCATCATCGTCCATCCTCTGTAACGCCAACAATTACACCGACGTTTGTGTCAG
ATTATGATTATCCCCGTCGGTGGCTCGACGACGGGACGTTAATTTGTGAGCCAACATTTTTCTACCCGTTGTTACAACC
GATAAACTGRCtCCMTcTTTCaTCYSCTCTcTggCMGaCWGaCTCTCAGTCCGCTGACACGGCAGCATGCCTCGCAAGA
TAGAAGAAATCAAAGATTTCCTTCTGACAGCCAGGAGGAAGGATGCCAAGTCCGTAAAGATCAAGAAGAACAAGGACAA
CGTTAAGTTCAAGGTGCGCTGCAGCAGGTACCTGTACACCCTGGTCATCACAGACAAGGAGAAGGCTGAGAAGCTCAAG
CAGTCCCTGCCCCCAGGTCTGGCTGTGAAGGAGCTGAAGTAAATCCGTGATGTACAGATAATTGTAATAAAAATTgsAA
AAWAAAAAAAAAAAAAAAAAAAAAAAAAAAAAAAAAAAAAAAAAAACCAAAAAAAAAAAAAAAAAAAAAAAAAAAAaaC
CTTGTCGGCCSCCYCGSCCCTCAAAAACTTTTCAAAACCTTTCTTTGGGCGCGGGGCCCCAKAAGGAAAGGGAACTGGG
CCAAACCTGTTYCCAAGAAAATCCGGGCCAGGACAAGGGCTGGAATTCCCCCCAAAAAAAAACCCCSGGGGGCAACCAA
GSGTTCTRAAMAAWCCCAAAGGGATTTCGRAGGCCTTTACGGGATCWATCAACRGGAKYCCAAGCAAGCTCA
>Contig_43
TTTATTCCGTGTTGAAATGGCTCCTTCCGATCAGCTGTCATTCTTTTATTTTTTTCCTTATTTCaATAAAGGTTGSRcA
TTCCTGAAGGTTTCTTTCAGACTTTTAATGATATTGCTTTGCACTTTGACCGCCTAGCTGAGAGTTAAAGCTTTTATTT
GCTTCCAGAACTTAACTTGTAATTTTCATCTAGaAAAAATACAGAACAGGATGTTTGTAATTGGCCGTGTTTGTGGTTA
AAGTGGTCCAACATTGCTGAAGTTCACTAACCGCTTCATCAGGTTCACTTTTAGACCTGAAATGTTCGTTGTGTTTTCA
TTATGAGCTTCATGGAAATGCTGTTACTCGTTATCCTAACTAATAAATGGCTTCGAACTGTCWMAAAAAAAAAAAAAAA
AAAAAAAAAAAAAAAAAAAAAAAAAAAAAAAAAAAAAAAAAAAAAAAAAAAAAAAAAAAAAGGAAAAAAAAAAAAAAAG
AAAAAAAAAAAAAAATTGGGGGGGGAAAAGGGCCTGGGGGACCCTTTCCCCCCAAAAAATTTTGGCCCCCGGCCCCTTT
GGGGCGGGGCCCCGGGAAAAAATGTTTCCCGGGAAAACCTGGTCCCAAAAAAATCCGGGGATTCCCCCCGGTAAAAAAC
CCCCGGGGAAAAAAAACCCGGGGGGAAAACCCCGGGTGGAATACAAACCCAATGGGGGTTTAAACCCCCAGGGGGCCAA
CCAACCCGGATTCCAAATTGCCCCCGTCCTAAATTCCCCCCCCCGCGGGGTTGAAATCAAAAAAGGTTTTGCCCAAA
>Contig_44
GGGTTGTGGAGGGAAGCAGTTAGCTCCGTTAGCTCCGTTAGCTCCGTTAGCTCCGTTAGCTCTGTGTGTGTGTGTGTGT
TTGAGGGAAGCGGCTAGCTGCGTTAGCCCCGTTAGCTCCGTTAGCTCCGTGTGTGTTTGAGCGATACTTTACTGTAGTT
ATTCCTTTCCAACATGGCGTACCAGCTGTACCGGAACACCACGCTGGAGAACAGCCTACAGGAGAGTCTGGACGAGCTC
ATACAGACTCGGCAGATCACTCCTCAGCTGGCTCTTCAGGTCCTCCTTCAGTTCGATAAAGCGATCAACACGGCGCTCG
CCAACCGAGTCCGCAACAGGGTCAACTTCAGGGGTTCTCTGAACACCTACAGGTTCTGTGACAACGTGTGGACGTTTGT
CCTGAACGACGTGGAGTTCAGGGAGGTGACGGAACTCGTGAAGGTCGACAAGGTCAAAATAGTCGCCTGTGACGGAAAG
AGCGAGTCGACCCAGAACAAAACCGACAAATGAGTGACGACTCTTCTTTGTGTGTTCTGGTGTCAGACGGAGTTGGACC
TGGACTGTACATATAATTTATTACAGCAGAGTCACAGCTGAGTGTGTGTGTGCGTGTGTGCGTGTGTGTGTGTGCGTGT
GTGCGTGTGTGCGTGTGTGTGTGTGTGTGTGTGTGTGTGTGAGTGAGAGAGAGAGTGTGTGTGTGTGAGGACCGGTCAC
TGTACCTGCAGCAGTTTTTTTTATTATTCTCTCAGTTTACAGGAGGTTTGTGTTCAGTTTGCTGTTA
>Contig_45
TTTTCTTGTGTGCTTGTATCTTGACTATYAWTTAYSTaTYTRAMYTGcTTWSWMWRaTGWTTWAWRYAWSWRRAAYWRM
AWAWWAAAWWRAMAAWAAAWMMAWWWWWAAACAAAAAAAAAAAAAAAAAAAAAAAAAAAAAAAAAAAAAAAAAAAAAAA
AAAAAMAAAAAAAAAAAAAAAAAAAAAAAAAAAAAAAWWaaaaaaaaaaaaaaaaaaaaaaaaaaaGGGGSGGggggCC
GGGSCCCCRAAAAAKTTTTAAAAAMAWTYSGGGGGGGGGGGGGCCCMAAARGAAAAGRAAAAGGGGMAAAAGGGGTTCC
MRRRAAAACCGGGGAARRAAAAGGGGGGGGAAYCCCCMMAAAAAAAAAASSCGGGGGGRAAARRRGGGGTTGRAAAAAA
ACCMAAGGGGGGTCGGGGGGCcATAAGGGGgATWAAMAAAGGGGGSCCAAGGGRGGCCRAAAAAAAAAWAASCCCCGGC
CGGGCAAYYMRGGGAAAARGGGGGGAAATCAAAAARRATTCSGGSSAARGGGAACCCCCCCAAAAGGGGaGGGGRAAMC
CGAAWaCCCCRGGGGGAAMMAACCCTGGGSCCCKGGGGAAAAAAAATKGSCCMGGGGRAAAAAGGGGGGAAAAAAAKGG
SCCAAAAGGGCCCSGTTWAAAAMAAAASGGGGGAAACCCCCCCRGGGGRGGGGGGAAAAAAAAAAAAAATTCCCAAA
>Contig_46
TGAGGGCTAGTGTTTATAAATGACTGTCATGCAAGGCAACTTTGTTGATAGTGGACTGGTTCCACAGACCAACTGAGAA
TAAAGTACAAATGACCAAGGACTCGTTAAAGAGTCATTATACAATTTTAAACAAATTGATGTATTCTTCATGTTCAGAT
CAGACAGGTTTATACTGTTCAACAGCCTGTAATGTGCTTATGATACCGTCATAGCTTTGATATGCTGTGGTAAATGTTG
CACGTGCCTCAGCAACTGCTTCTAGAAACAATAACATTGTCATGCGTTTGCTCGCTTTGCTTGTGTTATGGGAGCTTCA
AAGGCCCACATTCAGTCCGAATCTCCTTGAGTTAATGAACTAATGAAATCTAATGAGGCGTGCAGGCCGACTCTATTGT
GGTGCAGCGAACGCAAAAATTAATTTGCTTTTGTTAATTTTGTGTCCAGCTTTGCTTTGTGGTGTTTTGGAGTCCCCAT
GTATCAGAGAAGATCCTGGTTGATGTCATTGGAGTGGATTTTAATTTCGCTGAGCTGTGTGTGGTCCCGCTCCGAATTT
TCTCCTTTTTTCCCCTGCCAGGTAAGACACTCAATTAGATGTTTTTCAGCATTGCAGCCCAGCTGGATTTTCCTTCCTG
CTGTGGCTTTAACCCGGGGCGTAGCTTGGACCAGTGGGGTGATGTTTCMACYTTRYSYRYRTSWgTRTGTGTGTTGTgT
GTgTGTGtgTGTGTGTGTGTGTGTGTGTGTGTGTGTGTGTTAGCAGCACTATGTATTCTTGGCGTTCCTAATTCTTGGA
AAACACACCTTGTGGAGTAAATCACCTCCCACCAGCAACCAAACAGAGGTGTGGTGTGTCGGCAGAGAAAGATTAATAT
GTTAAAAGCTGGAAATAAAATCTAAAG
>Contig_47
GCGTACAGCTCGGCAGCGTCGCGTCTACCTACCAGCTCCAGGAATGGACTGACTCTCTAGCTTCACCACCACTGAACAA
AATCCACTATTTCTCCACCACGACTCGCTTCAAGGGACAAACGTTCAGAGTTTGTTTGGTTTTTTTCTACTCGCGCTCG
GGCTCCATTTTTAATTTTAAGTTGTTTTTCCGACCGAGCGACAACGCAGATTTTTTTTGGCCCCACTCGCGAGACTTAT
TTGTAGCCGTTGGACGAAACGGGATTCAACTTAAACGAACCCGCAGACATTTTGTTATTTCTGAAAATTAGACCATTTT
CTTTCCTCACCCCTCTTACTTTCTTTTCCGCCAGCGTAGTCGCAAACGGGCTTGAAGAAAGCGAACCGAAAGCTTTTTG
AAGGACCCACCACAAGGCGACTGAAGACACCATTACACCCTCCTCTCGCTAGCTACTCGTCCAAACACCACTCTCCCTC
TCTCTCTCTCTCTCTCCCCACACTCTCTCTCTCTCTCTCTCTCTGTGTGTGTGTGTGTGTGTGTGTGTGTGTGTGTGTG
TGCACCAACGTTATTAATTTACACGCGTTGTGCTCGCGTCGTCGCCGCTGCCGCTTGAGCGTTGAGGCGGAGGAAAGAA
AGAAGCTTTGCAGCCGCGATGGATCATTGACTGACAGCTTTTGAAGAATTAGCTAGCTTAGCCAGTGAGGAGCCAGCGC
TGATGGTGGTTTCCTGTCCACAGACACAGT
>Contig_48
ATCCATATCTGTAAACACAGACTCGCTTTGCCTTGCTCTACGCCTGCTTGTAACACTAACTGCTCCTGTCTTCATCTCC
ATAGAGACCAGATTCTTTCGTCCCTGGTTCTCACACCAACGGGCTCCTTATTGTCAAACCTGAAAAACTGTAGCTGAAG
CCTAAAAACAAACAAACAAACTTATCCTCACCATCATTTTAACATCTATGCCAGTTACAGATGTAGCAGTTTTTCCCCA
CAAATACCTGACTATCATACTGTGTGTGTGTGTGTGTGTGTGTGTGTGTGTGTGTGTGTGTGTGTCAACATTTGATTGG
AGTCCTGTTAGGTTTTAGGTTTGTTTCTACTCTGACACCTCTTTGTGATTGTGCCTCATTATCGCCTGGACTTTGTGTT
TATTAAATATTGT
>Contig_49
CGCAAGAGGCTACAGGAAATTTGGTGCGGAGGGTTTCTAATTTACAGCTTTTCATTTAATGCAGCTTCAGAGACTCCAG
CGACGGTGTGTGTCAGTTATCAGCAATACTGCCTAATGAATAGTTGGTTGCCTGATTTTTTTTTTTTTCTCKTMATTtG
WKMaGGWMACWRTTAcTGAWAaTGaCcaTWGGTtcAMAWTgAMctATASgCTGtGCCAaaaTGTWaTRRARWAAAAKRS
RTaTGTTAAAAAAAAAAAAAAAAAAAAAAAAAAAAAAAAAAAAAAAAAAAAAAAAAAAAAAAAAAAAAAAAAAAAAAAA
AAAAAAAAAAAAAAAAAAAAAAAAAAAAAAAAAAAAAAAAAAAAAAAAAAAAAAAAAAAAWNTTTGSSCCCCCCCCCCC
CCCMAAAAAWTTTTTAAAAMMTTTTTTTGGGGSSSSGCCCCCAAAAAAAAAAAAAAARGGSCcAAWATTTTTYYYAAAA
AAMMCCCGGSAAAAAAAMMGGGKGKRWYYYCCCCCAAAAAAAAMMCCCCGGGGGAACCCARRKTTTTtAAAAAAAMCCC
AAAGGGGTTTTGRGGGYYTTTWGGGGTTTYYCCAMARGGGCCCCCCCGGSCCCCMAAWMAAAWTWACCCCCCCCCCSGC
CCCcTTWCSGAAAAGGGGGGRWTTYYTWAAAACCTYCCCCCMMRRGGGAgCCCCCCCCCAMSSGGGTGRAAAAMMYMAA
WCCCCSSGGGGAWWMMCCCCTTTGSSSCYTGGSAAAAAAAAaTTCCCCSSGGGAAAAAccGGGGSSAAAAAAATTTCCC
AATTTCCCCCCCTTAAATCCCAACCGGGGAAACCCCCCCCCGGGATGGGCCAAAACAAAA
>Contig_50
TTCTATCTGACATATGTGATGACATATAAAATCAAAAGAAAATATATTTATGTATTCCAATTATTGTCGCCATTCTTTA
CTCTGTACAAATATTTTGTGTGTGCGTGCGTGYGTGYGTGTGTGTGTGTGTGTGTGTGTGTGTGTGTGTGTGTGTGTGT
GRcTTKAgTGTStAGtACCWRTGccTGTMMWRtcAMTSRWGTcACAAAAACATACTGGTATTGTGTAAACAAATATGCT
GATTCCTGAAAGTAAATGTTCAGACAACAAGCGCAG
>Contig_51
GCCGGGGTTTGAATATTTCCTTTAACCAAAGAAAGGGGGAAACTGCAGTTTTTAAAACATGAAAGGAGTCAAAGTTTAT
TTTATCAGAGCCCTAGATTTATGCTGAAGGAGGCTCAGATAATTCTACATGGATTTTTTTCCCCAACTTTTTTGGGGTA
TTGCTTAGAGAAGACAGAAGATTATTTTTTTTATTTTTTTCCGGGGGAAATGGACTGAGTTATCGAGGGGATGAATGGA
CTTAGTTATTGTGAGGAAGAATGGACTTAGTTATTTTACAGAAAAACATCGATGTGTGTGTGTGTGTGTGTGAGAGAGA
GTGTGTGTGTGTGTGTGTGTGTGTGTGTGTGTGTACCAGCCCCTGTTCAGAGCAGTGCTGTTTTTGCATGCCTATATAG
CTCCGTGTAAATCGATGTGAGTTGCATGTCCGTGTAGTTTTCAGTTGTTCGGCTGTCTGTTGTGGCTTTGGGTGCCTTT
TCGTTTCATTTCTGTTTTTTTCTTTCCCTGTTTTATTTTGTACCGTGTGTCCCAGAGGCTGCTGTTTTTTTGGGGTTTG
TTGAGCAAAAGAGAAAAATGAAAAGAATATCCCCCGACAAACAGAAGTGGCAGCAGTTATTATCATGTTTTAAAGAGTG
ATGACGGGTGTGAGATTTCTGTTTTTGGGTGGATCGTCCCTTTANAGAGTGCCAACTACAGATGCCAGTGTTGTACAGC
AGTGAAAAGCTCACACTATTTACTAAAATAAACCATTTCTCT
>Contig_52
TGGTCGCAGATCCAGCCGTGGCTACAAGAACTAGTCTCTTTGTTKTMMAYRMAATaCTRATRCAAAtAAAAAtgACADt
AHAAAAAAAAAAAAAAAAAAACCAAAAAAAAAAAAAAAAAAAAAAAAAAAAAAAAAAAAAAAAArrAAAAAAAAAAAAA
AAAAAAAAAAAAAAAAAAAAAAAAAAAAAAAAAAAAAAAAAAAAAAAAAAAAAAAAAAAAAAAAAAAAATtGGGGGGGC
CCCCCCGCCCCCCAAAAATTTTTtAAAACCTTTTTTTGGGGCCGGGGCCCCCAAGGGkAAAGGAAADGGGGCCTTHTTT
TTTCCCGGGGAACCCcGGGCCRRRAWWGGGGGKGGGTYYCCCCCCAAAAAAAAACCCCGGGGGGSCCCCGGGGTTTTRR
AAAAACCCCRRGGGGGTTTTGGGGGSYTTTTGGGGKTTTTCCCCGGGGGGCCCCGGGGGSCCCTWTTTAATTTTTCCCC
CCCCCSGGSCCCTYCCGGRRRGGGGGGGGGATTTTTTWAACCYYYYSSCCCMRGGGGGSCCCCCCCCAAGGGGGKtGGK
RAMCCTGRWWCCCCCGGGGGKYCCCCCCYcTKGGCCCCKKGGGAAAAAATTTYCCCCCGGGGRAAACGGGGGGMMAAAA
ATTTTCCCYTTTGGSCCCCTTTWAAYCCMAAGGGGGGGAACCCCCCCCGGGGGGGGGGGGAAAMAAAAAAWWTTTTYYC
WAWAMCCCCTTTGGGGAAAAGGGCSGGTTTTTCCCCGAAACCCCCCCCTTTTTGGAAATTTTTGGGGAAAACTGGCCGA
AAACCCCCGGGGTTTTCCCC
>Contig_53
CGAGGCCACACTCAGCCTCGTTGACAGCTATCTGGCCGCTGTCTGGTCTCCTGGCTGCCCCGACTCTGATCTTCCACAC
ACACACACACACACACACACACACACACACACACACACTGGAGACGGGCTGTGTTCAGGCCTATGCACCGATAGACGGC
GCTTTTGTTTGTAGTGTTCAGAGTTGGCGTTTTGAGGCAAGTCTGTGCTTTTGTTCAAAAGCAGACTTGCAGCATATGA
CTTGATGTAACACGGTATCATATAATATATATATATATAAATATAAATATAGATCTGTGCTATCACAGGGGATTCTTTT
GTATGCCACTCGTACGCTAAGGGTGGATTTTAAAGTTACTTTTTGAAGACCCTTGAAATATGTGATGGTCTTGTACATC
ACATGGGGTCGTGACCATAAGGAATGGTTTTTTATAAAATACCATTAAACAGTCATAGTG
>Contig_54
TTTTCATTYMCMYMCATRWGMCTMSaTTTSAWCAcTGAAaTgtARWTSTTtGYWGCATaTTtgAcATTgTtGTcaaTgT
GTRccAAWTAcgTKTTTGAtCAYYTSMTGtAcTRRARACSCWAAcAGWtATTKKAWRWSCWKcTKWYKCAARtAATAAA
GMCWARKCAcTWtttCWYTKSTAAAAAAAAAAAAAAAAAAAAAAAAAAAAAAAAAAAAAAAAAAAAAAAAAAAAAAAAA
AAAAAAAAAAAAAAAAAAAAAAAAAAAAAAAAAAAAAAAAAAAAAAAAAAAAAAAAAAMMaaaaaaaaaaaaaaaaaaa
aaaaTtGGGSSCCCCCCCCCCCCCCAAAAAATTTTTTAAAAAWTTTTTTTGGGGSSGGGGCCCCMAAAAAAAAAAAAMM
GGGGCAAAWTTTTTTYCRRAAAAAACCCGGSCMAAAAAAAGGSSKKGAWTCCCCCCAAAAAAAAAMCCCCCGGGGKMAC
CAARGTTTTTAAAAAAAWYCCAAAGGGKTTYYGAGGGCTTTWtGGGGTaTTWMCCAMSGGGRSCCCCCGGRSCCCYAWA
AMWAWTTTCCCCCCCCCCCSCCCCCCCCCCCAAAAAGGGGGGAAATTTTTAAAACCTCCCCCCAAAGGGAAACCCCCCC
AAACGGGGTTGAAAAACTAAAACCCCCGGGGGAAACCCCCCTTTGCCCCCTGGGAAAAAAATTTCCCCCCGGGGAAAAA
GGGGGGAAAAAAATTTTCCCATTTGGGCCCTTTTAAA
>Contig_55
AAACTTGGCATGTTTACCATGCAGAGCTGTGACTGTGACAGGGTCACCGTAAACCCTCCGACAATTCATGTCTCAGTTT
TCTTGAGGCTGAAAAATCACTCTCAATACATCACGATAAAAGGGATTTTAAAACAAAATTTTAAAGAATTTACTTCATG
GAACAACAGTTGTTTGATGTCCTGTCATATACTATGGAGACTCATTTTACCCCTACTTGTTACAATTTCCTTTATGTCG
GTTTTAATTCAGATTTTCCTTGTTGTTTTTGCAACTAAATGAAGCTCAAAAGACTCCAGGWTGTYMAYCtCAASWRARR
ACAAWMCcAtAYYAAAWAAAWGAAATRTAARMMKSaCAAWAAMWAWRAAWAAAAMAAMWWAWRMAAAAAARAAAAAAAA
AAAAAAAAAAAAAAAAAAAAAAAAAAAAAAAAAAAAAAAAAAAAAAAAAAAAAAAAAAAAAAAAAAAAAAAAAAAAAAA
AAAAAAAAAAAAAAAAAAAAAAAAAAaaaaaaaaaaaaagTTGGGGSCCCCCCCCCCCCCCAAAAAaTTTTTWMAAAAY
TTTTTTTGGGGCGGGGgCCCCCAARRRRAARRAAAAMGGGSCAAAATTTTTTCCMAAAAAAWCCGGGGCARAAAARRGG
GTKGGWTTCCCCCCAAAAAAAAACCCCCGGGGGCCACCGAGTTTTTTAAAAAAACCCGAAGGGGTTTTGGGGGTCTTTC
GGGGTTTTACCCAGGGGGGCCGGGGGGGTCCCTTTTAATATTTTCCCCCCCCCGGGCCCTTTCGGGGGGGGGGGGGGAA
TTTTTTAAGGCCTTCCCCCCGAGGGGAACCCTCCCCAAAGGGGGGGGTAAACCTGAATCCCCGGGGGGACCCCCCCTTG
GGCCCCTTGGGAAAAAAATTTCCCCCGGGGGAAAACGGGGGCAAAAAAATTTCCCTTTTTGCCCCCTTTTAACCACAAC
GGGGGAAAACCCCCCCGGGGGTTGGGGG
>Contig_56
GTGTGTGTGTGTGTGTGTGTGTGTGTGTGTGTGTGTGTGTCAACAAGCTATTTTTTTACCAGAGGTGATTTATGGTATG
AGCCTGTTTGGGTGCTATCGTGTGTGCCTATACTCAGTTTTCCTGAACACTGTGACAACTCTGGCAAAACACGAACACA
TTGAGCGAATGGAAGAGATTTACTGTCCTAATTGATTTTTTTTTTTGTTTTTAAATGTTTTTAAGTTTTCCATTTTGTG
AGTTGGACTGAGACATGGAGTGGAAAAAGTTTAAAAAAACAAAAAAAAGTTGTTGCTCTTTTCTCGATAACACAATAAT
GTCTAATATTCAATTTGAGTTTTGTAATATTTGTATGTACGTATGAAAGTTTTGTAAATTTGTGATCGTATGCACGTTT
TGGCATATGAGTATGTATCTTCAAATTTTCAAATGCTTGTTCCTTTTTGGTTTTGTTTTGCATGTGGATTGCCGTTTAG
TTCCCTTTGTTTAAAGGTTTTGTTTTTCTGTTTATTTTTGGGACCATGTACAATACTGTATAACGTGGGCAGGATCTTG
GACCTCATGCTACATTGATATTATATATGAATATAAAAACATGTTTTCCCTATGGAGAAAGTTTTAAGTTATATATCGC
CTGTACACTTTGGGCTGCCTTTTAGATCTAACTGTCCACTGTTTAAGATAACAATGATGATAATGGATAANACATATTA
ATGATGAAGAATTATGCTGATGAAATAAT
>Contig_57
CGACACGAACTCCACCAGACCACCaCCATGAAATTTGCGGCTCTTGCTCTTGCCCTTCTGCTGGCTGTCGGCTCTCACG
CCGCTTCCCTGCAGGCTGATGCACCCTCCCAGCTGGCCCACGTCAGGGCCGCTATGGATGTCTACCTGACTCAGGTGAA
GGACAGTGCCAACAAAGCCCTGGACCAGCTTGATGATACTGAGTACAGGGAGCTCAAGGCCACCCTTTCTCAGCGCCTG
GAGGACATGTACAATCAGGTTAAGACCCTGCAGGGTGCTGTTTCCCCCATGACCGACAGCGTCGTCTCCACCATCTCTG
ATGCCACCGCTGAGTTCCGTGCCTCTGTCATGGCTGATATTGACGCCCTGAAGGCTGATATCACACCCAAGCAGGTTGA
GCTGAAGGCAGTCATCGATAAGCACATCGATGAGTACCGCACCCTGATGGATCCCATCATCACAGAGTACTATGCCAAG
CACACAGCTGACATGGATGCCCTGAAGGTAAAGTTGGAGCCCATTGTGGAGGAGCTGCGTACCAAGATTTCTACCAACG
TGGAGGAGACCAAGACCGCCCTGATGCCCATCGTGGAGTCTGTTCGCGACAAGCTCCAGGAGCGTCTGGAGAGCCTGAG
AGCAATGGCTAGTCCCTACGTTGAAGAATACAAGGAGCAGCTGAAGCAGGCCTACAACCAGGCTCAGAACATCAACACC
GACGAGATCACCACCCTGAAGAACAAGATTACACCTTTAGCCGAGGAAGTCAAGGCTAAGCTCCAaGAAATCTTCGAGG
CCATCGCCGCCTCCATCACCAAAAACTAAATCCTCTCTACCCTGTTCCTGTAACTATCCTCACCTACCTATCTGTTCTA
GATTCATTCCACCTTTCTCTCCATTCCGTCTTTCCTCACATGCACATACAGACCACCTCTCAAAATGAAGCCGATGCCT
AACTGATGCACTTCTTTGCAACACAACGGCTGGACTCTTGCTCTCTCTCTACCATGCAAACACCTTTCTTTGTGCGCAC
ATGCTCAAGCACACGCAAGCAAAGAAACACACAGGCACATACATACTCAGCACACACATGCTTTGCTCTTAGCATGCCA
CAGCCAGCTGCTTACATTTTGTGTAGGAATTGTATGTGAATTATCACAAGTGCGTGAACTTCTGTGTAATGATGCTTGT
CTGAAAACTGTGCTTTGACGAAATACAGCTCAATAAACATCTGACTGTTTAAAWAAAAAAAAAAAAAAAAAAAAAAAAA
AAAAAAAAAAAAAAAAAAAAAAAAAAAAAAAAAAAAAAAAAAAAAAAAAAAAAAAAAAAAAAAAAAAAAAAAAAAAAAA
AAAAAAAAAAAAAAAAAAaaaaaTTTGGGGGCgCCCCGGCCCCCBAAAAATTTTTTAAAAACTTTTTTTGGGGGGGGGG
gCCCCTRKKGSWWRGRAAAKGGGGYYAARYTTTTTTTAAGGAAATTGGGGGGGGAAAAAGGGGGGGGTTTCCCCCCAAA
AAAAAAAGCGGGGGGGGAACCGGGGTTTTTGAAAAAACCCGGGGGGGGTTTGGGGGGTTTTTGGGGGTTTTTAAGGGGG
GGTCCCGGGGGGGTTTTTTTTATTTTTTCCCCCGCCGGGGGCCTTTGTGGGGAGGGGGGGGTTTTTTTTAAACTTTTTG
GGCGGGGGGGAGCCCTTCCAAGGGGGGGGGGGGATTTGGATCCCCGGGGGGTTACACCCTTTGGGCCTGGGGGGAAAAA
TTTTCCCCGGGGGGAAAAGGGGGGGAAAAAATTTTTCCTTTTTGGCCCCTTTTTAACCAAAGGGGGGGGAACCCCCCCG
GGGGGGGGGGGGAAAAAAAAAATTTTTTTTAAAAACCCTTTTGGGGGAAAGGGGGGGTTTTTTCCCGAAAACCCCCCCT
>Contig_58
AGCCTTATTTTGACACTTTTGCAGAGACATGTACGTGCATGTCGTATTTCCCGGCTATTTCTACATTATCGTGGTATGA
TTTGAGTCACCGGAGCGGCTTTAAAGTGAACCGAGGCCTAACGTCAACGGTGAAGTGAGGCCTTGCGGTTGGTTAGCTG
TTAGCATCCGAGCTAGCATGACACATTGAGCTTGAAGAAGAGCGTACACGTATTTTAAAGAGAACCGTTCATCTAAAAA
AAAATGTCTGAAACAAAAGTGTATGTTTTGTACGCGAAGCACTTCATCTGGGATTTGCGTCGCTGTTTGTTGACAGATG
GAGGTGGAGCAGCTCCTGTCTCTGTCAGGCTCAGCACTGATGGACACTCTCACTGATAAACGGACACATGGACATGATG
ACGGACAAACGGGATACATTAAACAATGTCTCCAGTGTTCTCGGGCACTCTTGTCACATACACTCAGCACAATAAAACC
AGGAAACTTTGTGGGAACTTTTCTTGTCGTCACCAAATCTCACCTTGATGGATTCAGAAACACACACTGGCTGGAAATG
ACAGGTGTGACATCCACTCTTGCAGCTCTTAATAGCAGCTGGTGGACTGTCAATGTATACACAAACACACACACACACA
CACACACACACACACACACACAGAGCACTTTTAACACGTCAGAACCGTCAGCAGGAGTCAGTCGCCTTTGCCCAGAAAC
AGGATCAGTGTATTTGACGCGTATGTGTGTATCTTTATTGGTTTAAAAATGTTCTTTTGGTTTAGATAATTCTATG
>Contig_59
GGGGACTGTGCTCCTGCGCCACGAGACGTGCACCCTGTCATTTCTCTGACTAAAAAACCCTGAGCCTCTGCAGACATGG
CCGACAAACCTGACATCAATGAAGTCACAACCTTCGACAAGACCAAGCTGAAGAAGACGGAGACTCAGGAGAAAAACAC
ACTGCCAACCAAAGAAACCATCGAACAGGAGAAGTCGTCATAATTCAGAaCCcTGCACGCCTATGCAATGTACATTgCC
gACAAGCCTTGGCTTTTTTTTTTTtCWCAACCTTTtCCAACATGTAGTTACTAATTGACAAAACAATGGTTGTACACyC
CCCCCCCCACCACCACTCCCTTGCCTAGATGTCCCTCTGTACAGTAAGGAAGAGTGGCTTGATGTCAACATGGGTTCCA
GGTGTGTTTCTGTGGCTGCATCCAGTATGATGAAGAGCAGGCGTGTCATGAAACAACTGAGGGACCTACACTGTATTTG
TAGCCCTACTCTGGCCACTTGTGAATGCTAACAAAGCAGTGTTTTTGTAAAAAAAAAAAaTCTGGAAAGCCCAAGTTTG
TTAAATATGCAAAATAAAAAAATGTAAATTgAGATGAAAAAAAAAAAAAAAAAAAAAAAAAAAAACTTGGGGCCCCCCC
CGCCGGGAAAAATGAAAAAAAAAAAAAAAAAAAAAAAAAAAAAAAAAAAAAAAAAAAAAATTGTCGCCCCCCCCGCCCC
CCAAAAAATTTTCAAAACAATTCTTTTGGCCCGGGGCCCCAAAAGGAAAATGAAAAAGGGCCAAATTTTTTTCCAAAAA
AATCTGGGCCAGAACAAGGGTTGGAATTCCCCCCAAAAAAAAACCCCCGGGGGCACCCAACTTTTTTAAAAAATTCCAA
AGGAATTTTTGAGGCCTTTATGGGTTTTACCAACGGGATTCCAACCAACCCCAAAATAAAATTCCCCCCCCCCCGGCCC
>Contig_60
AAAAAATAAAGCTTCACATGCTGGGGAAATTATGGCAAAAATTCTAACCGATATTTAAAGTATGTGTGTACCTAACATT
CTCTCACTTTTTATAGTACCATTTCCATGTCTGTTGTAGTATGTTTGTGCCTTGACTTCTGTTTACAACCAATTCCTAG
ATATGCTTTCAGTACTGTTTGACCTACTGTGCGCCTATATTTTTCTTCCATTTTCTGCCTAGCACCTATGAATATATAG
TGATTATTAATGAGAGACGAAAATCTAATTCAGAAAAGGTTAGTGTTTTTGGTAAATATTAAAATGCTTTAAAAGTCCT
ATATGATTTAATTTAAATAAAAGTAGAGATCACCGGAAAAAAAAAAAAAAAAAAAAAAAAAAAAAAAAAAAAAAAAAaT
TAAAAAAAAAAAAAAAAAAAAAAAAAAAAACYTTGYCGCCCCCCCCGCCCCYCAAAAATTTTTYAAAACMTTTYTTTKG
GCCCGGGGCCCCAAAAGGAAAGGAAAMWGGGCCAAACTTTTTYCCAAGAAAAYCCGGGCCAAAAMAAGGGYTGGAATtC
CCCCCAAAAAAAAACCCCGGGGGGAAACCAAGGTTTTTAAAAAATTCCAAAGGGAT
>Contig_61
GCCGGGGgcCTTCCGACTTCCGCCTCAACTACGAGCCGAGATGGCCCCAACCAAGAAAGGAGAGAAAAAGAAGGGGCGT
TCAGCCATCAACGAGGTTGTGACCAGAGAGTACACCATCAATGTCCACAAGCGCATCCACGGAGTGGGCTTCAAGAGGA
GGGCCCCACGTGCCATCAAGGAGRTCcGCaAGTTTGCCGTGAAGGAGATGGGAACTCCTGATGTCCGCATTGACACTCG
CCTCAACAAGGCAGTGTGGAGCAAGGGTGTCAGGAACGTGCCGTACAGGATACGCGTACGGCTGTCCAGGAAGCGCAAT
GAGGACGAGGACTCTCCCAACAAACTGTACACCCTGGTCACATATGTTCCTGTCACCACATGCAAAGGTCTGCAGACGG
TCAATGTTGATGAAAACTAAATTTGTCCCCTCTGCGAGTGGAATAAATGAAAAATAAGAAAAAAAAAAAAAAAAAAAAA
AAAAAAAAAAAAGAAAAAAAAAAAAAAAAAAAAAAAAAAAAAAAAAAAAAAAGAAAAAAGAAAAAAAAAAAACCCAAAA
AAAACCAAAAAAGAAAAAAAAAAAAAAAAAAAAAAAAATTGGGGGGCCCCCCGGCCCCCGGAAAACTTTTTAAACCTTT
TTTTGGGGCCCGGGGCCCCAAAGGGTTTTGGACCGGGGCCTTGGGGGGTCCCGGGGAATCCGGGGCCGGGACAGGGGGT
TGGGTTCCCCCCCAAAAAAAACCCCCGGGGGGGCCCGGGGGTTTTTAAAAAATCCCAAGGGGGTTGGGGGGGCCTTTTG
GGGTTTTACCACGGGGGGCCGGGGGG
>Contig_62
GGAGGTGGCCAGCAGCACAGAGACCATCCAGACGTCCaAGACAGAAATCAATGACCTGCGGCGCACACTGCAGGGCCTG
GAGATTGAGCTGCAGTCTCAGCTCAGCATGAAAGGGGCTCTGGAGAACACGTTGGCAGAGACAGAGGCTCGTTACGGTG
CTATGCTCGCTGGTTACCAGAACACAATCAACATGCTTGAAGCAGAACTCTCCAACGTGCGCAGCAGCATTGAGCAGCA
GGGGCAGGACTACAGGATGCTGCTGGACATCAAGACCAGGCTGGAGCAGGAGATCGCAACCTACAGGAGCCTGCTGGAA
ACAGAGGAGTCCAGACCCATTAGCACAGGGGGCTCAAAGACCACAGTCACAACCACCACTGTGCGTTCCTCMAGCTAGG
AGGTCCAACTGGCAGGACAAGCTGTTCTCAGacACACACACACACACACACACACACACACACACAAAATCTGACTAAT
GAAAGCTGTTACACGAGATGAGTGAAACTGTACTGaAAAAAACCCCAGAGACGGAGAAAACTGAGACTGTTGAAAGTGA
AGCCCGTGTTAAAGTTTAGGTATGAAACAACATTTGCGATAAAGAAAAATGCCGGAATTATTGTGTGTGTGTTTGTGTG
TGACCTGTCTGAAAAATAAAACTGCTGGT
>Contig_63
TGATCTGCACCAAAAAACCATAGTACAGCAAGACCAAGACCTCCGTATAGTCCATCTATATACTGTATAAATATATACT
GATTTGTATATACCAGACGTTTGTAATATATTGTAAATACAGAGATATTATTTTTGTACCTGTACATATGTTGTGTGGA
TTTAAACACTATTAACAAAAAATAGTTTGGAATAAAAATAAGTTTATGAATATAAAAAAAAAAAARRRAMWRRAARMAA
AAAAAAAAAAAAAAAAAAAAAAGAAAAAAAAAAAAAAAAAAAAAAAAAAAACcTTGTCGGCCGCCTCGGCCCATTCAAT
TYTAAACTCAAGAAAGTTTATGCTTGSGGCCGCAATTCAAGCTCATTTGGCCAATTCCCCCWAAAGGGAGYCGAATWAM
AATTCMCGGGCCGCCTTTTWAMAACGYCGGGACGGGAAAAACCCKGGSGTTACCCAATTTAATCCCYTTGMAGMAMATC
CCCYTTTCCCCAGTKGGGGAAAAACCAAAAAGGCCCCCMCCAATCCCCCTTCCCAAAATTTGCCCACCCTRAAGGGCAA
AGGAAAWTTGAAACCGTAAAWATTTTGTAAAAATYCCCGTAAAATTTTTGTAAAACCACCYCATTTTTWAACCAAAAGG
CCAAAATCGGcAAAATCCCTTATAAATCAAAAAAAWAAACCAAAATAGGGTTRAGKGTTGTCCCATTTKGAAACAAAAG
YCCMCTATTAAAAAACGGGAACYCCAACGCCAAAGGGCAAAAAACCGTCTATCAGGGCAAGGGCCCACTACGTAAACCA
TCCCCCTAATCAAGTTTTTTGGGGACAAGGGGCCGAAAAGCACTAAATCGAAACCCTAAAGGGACCCCCCAATTTAA
>Contig_64
GGGTATTTAACTGAACTTGAGGTGGGTTTTTTTACTATAATGCACTGCTTCAGCCTGATAAACATACAGCAGGTCTATT
TAACTGCACACGCAAATCACCATTTAGCACTTACTGGAGCTTTTCATGAACCAATGATGTCTGCTTTCAACCTTCCAGG
CTGCGTACTCTCCATACACCTACTGTACACAGCGTGTCACCCTCCTCATCTCATGGACAACAGAAAGCCAATATTACAC
ACATGCATGAATAAACCAGATTTCGTTGATTGGAGTCCAGCAGATATTAGTAAGACCAGAACTGCCACTGATTTGAGGC
GTGTWGGTYTTSaTTgTYSSKaGTTGTCTtATYaGGWWRGAWAAcARTgAWaTCaCTCTKWACWKCMgTGWTSRYtCAS
TCTaCWGAgTgAAYSTRaCaTSAKTtGKcTMACMWYTRAACAcTTggggcTKcARARTAccATtGWACATTTAWCAWTt
gtctgAAAGWRWWTVCAACAtgACTTCAAAcAAAAAAAAAAAAAAmAAAAAAAAAAAAAAAAAAAAAAAAAAAAAAAAA
AAAAAAAAAAAAAAAAAAAAAAAgsccAAAAAAAAAHVAAAAAMMAMAAAAAaaaaCatgtCggCMMMcccggccctcA
AAAAMWTTWMAAAAMMATTCTTTKGGCCCSCGGCCCCADAAGGAAAGKRAACAGGGCCAAACCTGTTTCCAAGAAAATC
CGGGCCAGGACAAGGGCTGGAATTCCCACCAAAAAAAAACCCCCGGGGGCAACCAAGCGTTCKRAAMAAATCCAAAGGG
AKTTCKRAGGYCATTACGGGATCTATCAACAGGAGTCCAAGCAAGCTCAAWATCAAATTACCCCCCGCCCGGCCACTCA
TCGAARAACGGTTGAAATTCATAAACCATTCGGCCAACAKGAAACCCATCACAAACGGCAKGAKRAACCTRAATCSCCA
GCGGCATCACCACCTTGTCCCCTTGCGAAAAAAATTTGCCCAGGGGRAAAACGGGGGCAAAAAATTTGCCCAWATTGSC
CACGTTAAAATCAAAACGGGDAAAACTCCCCCAGGGATTGGCTAAAACAAAAAACATATTCTCAAA
>Contig_65
TTCCCTCTCGGGGATTGGAACAATCCGCAGTCTCATGTAATACAGTGCTGCCTATCAGCCGGATAACACCTGGGCTTCT
GGAGTTAGAGACAGAGAGAGAGAGAGTGTGTGTGTGTGTGTGTGTGTGTGTGTGTGGGAGAGGAGTTAGAGAGAAAGAG
TGTGTGTGTGTGTGTGAGTGGAGTACAGTGTTATTGAGAGCACTTTGTTCTTAGAGCTCCCATGTGAAATTCATTGCAT
CTGTATTTGGGAGAGAGAGCCAATTTAAGGTCTGCCCATTGTTCACGCGGGTGTAATATTGCCTACTTTTCGCATTGAG
GCTGCTGTTGAGACTGGTGATTGACTTGCACTTTGAGGAATCCACTGACTTTCCAAAAAATTTAACTCAGGATGCTGAA
TTAAAACTACAGCTTCTTTGGTTTTGATTCTAT
>Contig_66
TATTGCCAWWTScTYCAYWTTAKTKWTTTCTgTMAtCCGSTTSTccgAgCWgTSAgCTWYYTTGcACMTcTcTMTYTGC
TaGCTcTcTATgcctATATcaTAACTATgTAWMWgcTGTGTTYWATtGSCAKKMWYTtGTTgtAATtCCAMRYMWATAM
AAKgAAMcctctGGATTcTGARWaAAAAAAAAAAAAAAAAAAAAAAAAAAAAAAAAAAAAAAAAAAAAAAAAAAAAAAA
AAAAAAAAAAAAAAAAAAAAAAAAAAAAAAAAAAAAAAAAAAAAAAAAAAAAAAAAAAAAAAAAAAAAAAAAAAaaaaT
TKGGGgCCCCCCCcGCCCCMAAAAAAaTTTTTAAAAAMTTTTTTKtGGGGCCSGGGCCCMAAAARAAAARAAAAAaGGG
CCAAAATTTTTtCCAAAAAAAAYCCGGSCAAAAAAAARGGTTGRAWWYCMMMMAAAAAAAAAACCCCSGGGGGAACCMA
AGKTTTTAAAAAAAWCCAAAARGGRTTTTAAAGGcTTTTWSGGGATTWWWMMAAGGGAMtCCCAGGGARYYYWAAAATA
AATTTMCCCCCCCCCYGGCCAYTTTKGRAAAAAGGKTTRAAWTTTTWAAACYTTTCCCCCAAMKGGAAaCCCCYCCAAA
ASGGGATtAAAAACCYAAAWCCCCCaGGGGAAWWcACCCCTTTGSCCCTTGGGAAAAAAATTTSCCCCMGGGRAAAAMR
GGGGGAAAAAAATTTKCCCWWTTGGCCCCMTTTAAATCAAAACGGGGAAAACCCCCCCGGGGATTGGCTAAAAAGAAAA
AATAAATTCCAAAA
>Contig_67
TAATTCTTGTTAATAAGGCTGCCACAGTTTTTCATTAATGTCAACAGTGTGATTTTAGCCAATATTTAAAGCTGAAAGC
TAAGAAAAATGTTAACAGTCCAGAGTCAAATAAATAAAGACGATAAATAGCCAAAAAAAAAAAAAAAAAAAAAAAAAAA
AAAGAAAAAAAAAAAAAAAAAAAAAAAAAAAAAAAAAAAAAAAAAAAAAAAAAAAAAAAAAAAAAAAAAAAAAAAAAAA
ATTGGGAAAAGGGAACAAAAAGGGAAAAAAAAAAAGAAAAAAAAAAAAAACAAAAAAAAAACCGGGACAGGAAAAAGGG
AAAGAATTCTAACAAAAAAAAAAACGCCCGGGGGCAAACAAAGGGTTCTAAAAAAAATCAAAAAGAATTTCTGAGGCCC
CTTCCCGGGATCAAAAAAAGGGATTCAAACCAACCTCAAAAGCAGGTTGCCCCCCGCCTGGCC
>Contig_68
TTAAATTCAATTGTGAGCATTAATGGCACTTCTTGTTAACATTCCTTACAAAATGACTTCAGTTCTATTTCAGGCATAT
TTTTTTTAGTGGTTACTTGAAGCAAATGCTCCTGTACATTTCAAGAAGAAAAAAAAAAAAATCAAAGATGGCGGTACCG
GCTACAGTATAATCTTTTGCCTTGTTTTTGCCTTTCTTTACCGGCAGACTGAATTTTCCTCTTTTTATTTTTTTTTTTA
TGTGAWTGAACTTACATCCTGKGTGAATTTCAAATCATGKTTTARTACTGATCTGACTGTGGTTGAAGTGAATATTTAA
AAAAARAAAAAAASAATAAACMSATGCTGTTTGCTGTGWTCTGGGTGGTCGACTTTAGTGGGGAATGCgTTAAAACgGA
TTAAGTTCCCTTTAACTGTGAGTATAAAACGGTTTTCATTTCAAGTCCTTTCTCATCGGAACCAAATCATTTCAACATA
TTTATCTTTTTTGTYGTTGTTGTTGTTTTTTTGGATCTCGCTGGTCTGAGGTTGATTTTGAGTGCACAACAGATCTCTA
ATAGGTGATTTGTGGTATTATGGTGCCATAATGAGGGGAAGCGRAYGCAGTCACATTTTAATTGAACATTTGAACTGTT
TTGACAGCCGAATTTATGCAAGTTCACTGTTTTTATCGTGGAACAAAATTCTTTGCTCTTTAAGGTTTTTAGGTCAGTC
GACAAACAGAGAAATCAATTGATCATTAATAGAGAAGGGCATCGTGTAACCATTGCATtATtCATGTTTgTTTCTCCAG
AGTCtATTGTAATGcAcAGAcaTTCTTcAtAATAAAATAMaTAAaCRAgCAAAAAAAAAAAAAAAAAAAAAAAAAAAAA
RAAAAAAAAAMAAAAAAAAAAAAAAAAAAAAAAAAAAAMAAAWaaAAAAAAAAAAAAAAAAAAAAAAAAAAAAAAMWWR
WAAAAAAAAAAAAAAAAAAAAAATTTTGGGCCCCCCCCCCCCCCTCCTTTTTTAAATCCGAAAATTTTTTTTGGGGGGC
CCCAATTTAAACCCttTTGGGCAATTCCCCCCAAAAGGGGGSCAAAAAAAATTYCCGGGGCCSCSTTTTAAAAMCCSSG
GGRGGGGAAAACCCSGGGGGTACCCCAATTAAACCCCTTGGGARAAAMCCCCCTTTTCCCCRGGGGGGAAAAAAMAAAA
AAGCCCCCCCCMAWTCCCCYTYCCAAAAATTTGCCCMCCCKAAKGGGMAAAGGAAATTTTAACCCTTAAATTTTTTTAA
AAATCCCCCGAAAATTTTTTTAAAAACCCCCTTTTTTTTAAACAAAAGGGCAAAATTGGAAAAATCCCCTTTAAATCCA
AAAAAAA
>Contig_69
TCGGCTTTCAGTCGGTGAGGTGCACGGTGCCCTGAAGCGGCTCTGTCTCAGCACACACACACACACACACACACATACA
CACACACACACACACACACATACACCGTGTCTGAGTGACTGGGTGCTGAGAGAGAGAAAGAGAGGAGTGAATCGTTTAA
GATCAGCGAGAGACCGGAGAGAGCACTGCAGGGCCACAGACGGCTCCCTTCTTCTGCAGACAGCAAAGAACCCGTAGAG
CTTTCCAGCTGATCCAAACGCGCTCACCTGACACGGGAACGGAGACGT
>Contig_70
TTTaCGTYCAGATGAGAGGGTTTATACTACTGTGTTTGGTGGGACTCATTCTGGCAGACTYGTTGTCTGACAGAGGCAC
AGCGCCACCTCCAACTRAGAAGCCCAAAAAGCCAAAGTTAGTAGGCATCTGGCACCCTATGGAAAATGAGGATGGTTTT
CCACCTGCACCAACTGCTGGAAACGTGACCCAGAGGAATCAAACAGAAGAAATACAGCAGAACAACTCAACAGATGGTG
ACACGTTGTTACACAAGAGCGACCTGGCCGTTTGATTATTCTGCTGGTGCCTCCTCCAAATAAACATTTCAAGTCTGHA
RAAAAAAAAAAAAAAAAAAAAAAAAAAAAAAAAAAACCAAAAAAAAAAAAAAAAAAAAAAAAAAAAACTTGTGGGCCGC
CTCGCCCCTAAAAAATTTTTCAAAACTTTTCTTTGGGCGCGGGGCCCCAAAAGGAAAGAAAACGGGGTCAAAGCTGTTC
CAAAAAAAATCGGGGCCAAGACAAGGGCTGGAATTCCCACCAAAAAAAAACCCCGGGGGGAAACAGAGTTTTCAAAAAA
ACCCCAAAGGGATTTCAGAGGTCATTAGGGGATCTATCAAGGGGACTCCAAG
>Contig_71
TTTGATATACTGTCTTTGGTATCTGATTCAACAGAGCCCCAGTACAGTGTAAATCACTATTAGAATCTGGGTCCAACTA
ACAAAAATTGGAGTTTATTTCCTTTTGTTCATTAGGGCAGAGGGACTTTGTGTGTCGTGACTAGCATTTGGTATTCATC
TAAGGCGCTTACGAAATCTATGACTGTACAGAAACCTTCTTTATACGGAATTGAGAAATTAATTTATCAAGCCAATTGA
TTGTGTGATGCAGGAAAATAAAACTCTGACATTAACACTGTACACCTTCACATCACAAAGATAGAGACCTATATACACA
TTTCTGTTTCTCTCCTGGCCAACCTCAACAATTTAAACAATCATGATTTCTTTCTTTGATGCACGACTGAGCTCGGGCG
AGGAGGAAAAGCAATATGTCGTCAACACTACTGCTGCTCTTTATGTTTAAATTAGTTTAAAATTAGAAGCAGGACCCAA
CCCCTCCCCGCCTTCTGTCACATACTATATACAAATAACATTGCAGCTATTTGGAAACCTACAATGCCATATTTTGTTA
CAGAGGACAGAGCTACTATCTCAGACAGGATTTAAGGAGGCCAAGTGGTAGTGTAACAACATGCAATTGTGCACCTAAT
CATCCCAMAYtACWCAcAMACAYWCAMAaCACAMRCACWCACWYACACACACACACACACACACACACACACACACGTA
TGCACATAGACACAGTTACTTGCACACTCGCAGGTTATGTTCCCCTTCGTTTGTGAGACCAATTACCTTGTAATTAAAG
CCAGGGCGAGAAACGAGCTTTACCACAAAGAGTCCTACATAGAGGGATGCTGGGATGCTGGATGGAGGAGAGAGAGAGT
GAGAGAGGAAACAGGATTGAGAATGGCTTCATGCAGAGGTATTGTTGGTTTTCCTATTAAATGCAGAGAATATAGAAAG
AATGAGATGGAATGAAAGGGTAGAGGAGATGATTAAATGACCCTATTCCCCTATAGAACATGCTGTGGTCTGTGGTATG
TTTGTGAGTGTGCGTGTTAGATGAAATTAAATTCCCTAGAGGACCACTTTCATCCCCATCATCAAAGTTCCATTCAGAT
TTTAGTCTTAATCAAAAAGGTGTACATTCACCAAATTCAGTTTAAGTCTGCTAACATCAGCTGAATGCTTTTTTCCAGA
AGACACAGTGCATCTTGTTATGGTGAAAATAAGAGAAAATAAAAGAGTATATAGGCACGGAGAAGGAAGTTGTGCTGTT
TTGTTATTGTGCCATATTAAAACCTTCAAGCATTTCCTAAAATTCTACTTCTTAGCATACCAGTAGGTGAGCAACAACA
ATCATCTCTTGCCATGATAGTCATGTGCACACCCACAAAATCCTCAGTGTTT
>Contig_72
CAGGCTTGATACAGTAAATGCAAAATGCGATGGCGTTTTGAAGATGCTGAGGAAAAAAGGTTCTCGTGTGTATGTATGT
GCGTGCTAAAGATGCGCAAATGACTAGATCTATAAATATATATGGTATGATGATTAACGGCGGCGATATATACAAGGCA
GAAATCATCAGAGGGATGCTGGTTGCACACAGAAAGCACAAGGCTCATTTGGAGTCCTGATGTACAGCATTGTAATCAT
TTCAACAGAGTTCTACAGAATGGATTTTAGCCTATAAATATCTTTCTTACTGTGCTTGGGGATAGTTGTTATCATTATT
ATTAATATGAACATGATTATTCTGATACTGATCCGCCCATCCCCTCCCCCCGTCCTTTCAAGGTACTGGACTATTCGAG
TGTTCTGTATCGCAATGTAACAGTGTGTGTTTTGATATCACCGCCAGTCACTCCCTCAGATCTGTATTTGTCGAAAACC
CTGACCTCAACCCCTGCACCCCACCCTGCCACACACACACACACACACACACACACACACACACACCCTCCCGCCTCCC
CCTCACTCCCCTTTTTAATTTACTGGGGGTCGCCTCTTTGTTAATGTACAGTTTTCAGAGCACAAAATGAATGTGTCTT
ATTTCTAATAAAAGCATATAAGCATATAAT
>Contig_73
GAAAAATATTGGAACGTGTTTTTATATTAGGGAATGCTTGATACTACTATTAGACAAATACTGATGGAACGTGCTGATG
ATGATGATGATGATGATGATGATGATGTTGATAAATGATGCTAATGACATGAACACTGAACATTGACATGACTATGCGT
GCCTTGTTTCTGAAACAGGACCAATTKKRKAgCAgTGKTWTYAACaGYtAKARaTGKTCAaTWAMaatGcGCtCGRGTM
ASRTCMMaaAAAAAAAAAAAAAAAAAAAAAAAAAAAAAAAAAAAAAAAAAAAAAAAAAAAAAAAAAAAAACCAAAAAAA
AAAAAAAAAAAAAAAAAAAAAMaCTKGTSGSCCCCCCCGCCCCYCAAAAAYTTTTCAAAACCTTTCTTTGGGCCCSSGG
CCCCAWAAGGAAAKKAAACTGGGCCAAACYTTTTCCCAAGAAAAYCCGGGCCAGAACAAGGGYTGGAATYCCCCCMAAA
AAAAAACCCCGGGGGGMAMCCAAGSTTTYKAAAAAATCCCAAAGGGATTTCGAAGGCCTTTASGGGWTCTACCAACGGG
ATCCCAASCAACCCCAAWAYMAAWTWACCCCCCCCCYGGCCAYTCAYCGAAAAACGGTGGAAWTTCATAAACCWTTCGS
CCAACTGGAAACCCTCCAcAACCGGCATGATAAACCTAAATCCCCAGCGGAATCACCCCTTTGCCCCCTTGCGAAAAAA
ATTTCCCCAGGGGAAAAMCGGGGSCAAAAAATTTGTCCAAATTGCCCCCGTTA
>Contig_74
ATTAAAAACAAACAAACAAACACAAAAAAAAAACACAACAAACAAAATCGCCGAGTGCCAAAGCTGGGATCTGCTGCAT
TCTCACTACACTTTAAAAAAAAAAAAGGGTTCTTCTTCTTCTTCTTGTTGTAAATAGGATATATATGTTTGTTTGTTTT
GTTTTGTTTTGTTCCTGTATTGCTACAGATTTGTAAAAATTTTGCGGAAAAAATTTTGTTACGTTTTGTAAAATGGGAG
CAATTCGTCCCCCCGAAACCCTCCTTGTTTTCGTTTTTCAACCCCCTCTCTCTCGGTTTCTCTCGGCTCTTTTTCTTTT
TTTTGATGGACTTTAAAAGAAAAAAAAAACGGTGGCAGCAGTGGTATATATGTATGTGTGTGTGTGTGTGTGTGTGTGT
GTGTGTGCAACGTTTTTTTTCTTTTCTTTCTCCGTCTCTCTTTCTGTTTTTGTACTGAACCAGAGTGGAACCACTA
>Contig_75
CAAAAAAAAATCCTGGGGGCCCCGAAAAGAAAAAATAACCCCCTTAAACCCCCAAAAAACCCGGGGCAGGCCCAAAACC
CCTTTAACCGGCCCCCCAGGGGAACCAGTTTTTTCCCAAAAAAATTCCCCCGAACATTTTCCGGCCCAAAGTTAAACGG
GACCCCGCCCAAACCCCCCGGGACCAAGGAAAACCCCCCTTCCCCCCTTACAAGGGGAAAAACCCCCCGGGGAAACGGG
GGGGACGGGTTTTTGGCCAAAAAACCAAAAAACAACCAAAAAAAACCGGCGGAACCGGGAAAAAAAAAAAAAAAAAAAA
CCTGGGCGCCCCCCCCgCCCCCCAAAAAAYTTTMAAAAMCMYTcTTKGGGSSSGGGGGCCCScAAAGGAAAAAAAAMRG
GGCCMAACSGGTYCCCSARAAAACCCcGGGCCAAgAMMAGGGSGGGRMYCCCCCCCAAAAAAAAACCCCCGGGGGCCCC
SGRGGSTTYRAAAAAAMCCMMAGGGGGGTCCGGGGGGCCCTGGGGGGCCCCCCCCGGGGGCCCCCCCCCCCCCCCAAAA
AAAAAACCCCCCCCCCCGGGCCCCCCGGGGGGGGGGGGGGGAAATCAAAAACCCCCCCCCCCGGGGGGGCCCCCCCCCC
AAGGGGGGGGAAAACCGGAACCCCCCGGGGAAACCCCCCCGGGGGCCCGGGGAAAAAAAAACCCCCCCGGGGAAAAAGG
GGGGAAAAAAAATCCCCCCAAGGGCCCCCCTTAAAAAAAAAGGGGGGGMMCCCCCCCCCGGGGGGGGGGGGGGGGGGGG
GCAAAATGGGAAGGGGGCCCGGGGGGGCCCCCGGGTAAAAAACCCCAAAAGCGCCGGGAAGCCCCGCGGGGGGGGGGGG
AACCCGGGGGGGCCCCCGGGGGGGTTTTTTGGGGGGGGGGCCCC
>Contig_76
GGGGCCTTTTTGCTGATGTGTCAGCCATGGCCCCGATTAAGAAGCAGGTGGTCCGGAAGCAAGGTGGAAAGAGGAAGAA
GCAGATCCTGAAGTTCACCCTGGACTGCACTCACCCTGTGGAGGATGGCATCATGGATGCTGCCAACTTTGAGCAGTAC
CTGCAGGAGCGCATCAAGGTGAACGGCAAAGCTGGAAACCTCGGAGGTGGAGTGGTGTCCATCGAGAGGAGCAAGAGTA
AAATCGCTGTGAACTCTGAAGTTCCCTTCTCAAAGAGGTATTTGAAATATCTCACCAAGAAGTACCTGAAGAAGAACAA
CCTCAGGGACTGGTTGCGGGTCGTGGCCAACACCAAGGAGAGCTACGAGCTGCGCTACTTCCAGATCAACCAGGACGAC
GAAGAGGAGGAGGAGGAAGATTAAACCTGAGACCACTTCTAATAAAATTGGAAAAgggAsAAAAAAgAAAAAAAAAAAA
AAAAAAAAAAAAAAAAAAAAAAAAAAAAAAAAAAAAAAAAAAAAAAAAAggAAAAAAAAAAAAaaaaaAAAAAAAAAAA
ANTTTGTGGgCSgCCCCYCSCCCCYMAAAAATTTTTMAAAAMYTTTYTTGTGGGGGGGGGCCCCCAGAAAGTAAAAAAA
GGTGGTAATTGTTTTTTCAAAAAAAATGCGGGTAAAAAATGGTGGTTGTCTCCCCAAAAAAAAAAACCCCCGGGGGACA
AACGGTTTTTAAAAAAAAACCAGGAGGGTTTTAGGAGGTCATTGGGGGATCAAACAGGAGGCCCCC
>Contig_77
ACCCCTAAAGACCCCCGAAATCCCTTTCGGGTTGTTCCCAACCCTCCGTTTCCCCCCGGCCTTTTTTTTTGGGGGGAAT
TCCAGCCCTTTTCTTGACCCGGATTTCCCCCGGAACCAATTTTGCCCTTTTCCCTTTCCTTTTGGSSCCCCCCCCCCCA
AAAAAaTKTTWWWAAAAMTTTTTTTGGGCCCCGCCCCCAAAAAAAAAAAAAAAAGGGAAAAATTTTTTTCAAAAAAAAA
ACCGGAAAAAAAAAAGGGTGGAATCCCCCAAAAAAAAAAAACCCCGGGGAAAAAAAAATTTTTAAAAAAAACCAAAAAA
AATTTTAAAAACTTTAATGGAAAAAAAAAAAAGGACCCCCAGGAACCCCAAAAAAAAAATCCCCCCCCCCCCCCCCCCC
CCCAAAAAAAGGGGTAAAATTAAAAAAACTTCCCCCAAAAAAAAACCCCCAAAAAAGGGGAAAAAAAAACAAAAACCCC
CCCGGAAA
>Contig_78
ATAGGTAGAGTGTCTGACTCTGCATCAGGCTTGGTCTCCTTCTCCTCAGCTTCCCGTAGATTCACAGTCTGTTCTTGGT
GTATGTTGTGTGTTGCCAGCTTCTCTAGTGCTTCTCTCTCTGTCTCCAGTCCCATATCGTATGATGTGTGTGTCGTCCA
TTCTTCCAACACCTTGTGTTGCGTGGAGTCCTGCTCCTCCTTTTGGCCGTCAGGGTTTTGATTGTCACACCCACCTCGG
CCAGTTCTATATATATAACCACTGTGGCTCAAGAGCAATTCTCGGTTTACATGTAAATGGATAAAAAACTTATTTTTTG
TTTGTTGTTTGTCTCTATTGATGAAAAATGTTATCTTTCTTTGGGACCTACGCTTTGGACATTTCAYCTCTGRYGTCAT
CcTWTAAWATATWTWagTMTKWAWAATAAAAAAAAAAAAAAAAAAAAAAAAAAAAAAAAAAAAAAAAAAAAAAAAAAAA
AAAAAAAAAAAAAAAAAAAAAAAAAAAAAAAAAAAARRAAAAAAAAAAAAAAAAAAAAAAAAAAAAAaaaaaaaaaaaa
aaaaaaaccaaaaaaaaaaaaaaaaaaaaaaaaaaaaaTKGGGGGCCCCCCCCSCCCCCCGAAARTTTTTTTRCCCCTT
TTTTKGGGGGGGGGGCCCCCRGGGGRRGGGGAMSGGGGSCYYCYYTTTTCCCSGGGRACCCCGGGSSGGGMMAGGGGKK
GGGTYCCCCCCCAAAAAAAACCCCCGGGGGGSCCCSSGGKTTTTKRAAMAACCCCSGGGGGGKTTSGGGGGSYTTTSGG
GGKTTTTCCCSGGGGGGCCCcGGGGGGCCYYKTTTTYWTTTTCCCCCCCCCCSGSCCCCCCKSSGGRGKGGGGGGGTTT
TYcTTTACCCYYCCSSCCSSSGGGGRCCCCCCCCCAASGGGGGGGGGKACCTKKWTCCCCCGGGGGSYCCCCCCCYKGG
GCCCCKGGGGAAAAAWTTYCCCCCSGGGGGAAACGGGGGGSAAAAAATTTYCCCYTTTGGCCCCCTTTTaaTMcAAACR
GGGGGRSSSCCCCCCSSSGGGGGGGGGRRSMAAAAAMMWWWTYYYYccccaaaccCYYWccYSSKKKGRRGgggggRRW
KKKYCCSSYYYYCCCCCSMMCYYYSSSMMWTTTKKGRRKWWWCCCCCGCGGGACCCCCGGGGTTTTTCCCCCCCAGGGG
AAAAAATTTTTTTTTTTTTCCCCGGAAAACGGGGGAACAGGGG
>Contig_79
GCCGGGTAGTGTTTTTAAACTTCAGATTATGATGAGAAATTGAGAAACTTTTTTTTTTTTAATATGGTGGAAATGGAAT
GTTTTTATTATCTGCCTGTATTGATCAGACGCCGGGGGmAAAGGTTTGTGCTCAKATTTYCTGTYTGaAAGAAACGTGA
GAACCTTAACGTCGTCAACATGGTCAAGTGGACAGATGCAGAGCGTGCCGCCATCACAAGCTGGTGGGRAAAGATCGAT
GTGAATGAAATTGGACCCCAGGCTTTGACCAGACTTCTGATCGTGTATCCGTGGACTCAGAGACACTTCGCAACATTCG
GCAACCTCTCCACCAATGCCGCCATCCTCGGAAACCCTTTGGTGGCCGAGCACGGTAAGACAGTGATGGGTGGGCTGGA
CAGAGCTGTGAAGAACATGGACGACATCAAGAACGTCTATACCAAGCTGAGCGTGAAGCACTCTGAGAAAATCCATGTG
GATCCTGATAACTTCAGGATCTTTGCTCAAATCATCAGCGTGTGTGTGGCTGCCAAGTTTGGACGTCAGTTCACCCCTG
ATGTCCAAGAGGCCTGGCAGAAGTTCCTGGATGTGGTCGTCTCTGCCCTGAGCAGACAGTACCACTGAGGATCCGGAGT
GAAAGTTCACATTCAGAAAATGTGCAGCAGTTCTACAGGCGTTTAMAMRKGKCYCATgcAAtGCgTAGCCCCCTCACCC
AAAAACAACAAWCCTTATTAATACCCCCTAATACACGATTAGGCCACAAAACAAATCATTTTTCCCCCTTAGTATGGGC
GACAGAAAAGGGGCCCGTGGAGCTATAGAAAAAGTACCGCAAGGGAACGCTGAAAGAGAAATGAAATAAACCAGTAAAG
CCTAGARAAGCAGAGCTTTTTCCTCGTACCTTTTGCATCATGATTTAGCTAGTARAATTCAAGCAAAGAGCACTTTAGT
TTGACACCCCGAAACTAGATGAGCTACTCCAAGGCAGCCTGACTTGTAGGGCGCACCCGTCTCTGTGGCAAAAGAGTGG
GAAGACCTTTGAGTAGGAGTGATAAACCTATCGAATTTAGTTATAGCTGGTTGCCTGGGAACTGGATAGGAGTTCAGCC
TCCCGGCTTCTTTCGTCAACACATAATATTCAAGGGCCCCCGCCCTTAAACCCGACATAACAGAAACCGCGAGAGTTAG
TCAGAGGGGGTACAGCCCCTCTGACACAAGATACAACTTTCCAAGGYGGGTAATGACCACATARTTCAAGGCAAAGTAT
TCTGGTGGGCCTACAAGCAGCCATCCCCAAAGAGTGCGTTAAAGCTCAAACATACTTAYMCCCTTATATTCTGGYAGCC
CTATCACAACCCCCTAAATTTACCAGGCCTTCCCATGCAAACATGGGAGAGTTTATGCTAAAATGAGTAATAAGAGGGC
ATATTTTCGCCCCTCTCTCCAGCACAYGTGTAACTCGRAACGGACCCCCCACCGAGCTTTAACGGCCCCAATAAAAgAg
ggAAMtgAADAADGAATAAAAAACTAGAAAACCATTCAAAAActACcGTtAACCCTACACTGGKGTAccttcAGAGAAA
GACTCAAAGGGTAAGAAGGAATTCGGCAAACATGAGCCCCGCCTGTTTACCAAAAACATCGCCTCTTGCAAACTTATGA
ATAAGAGGTCCCGCCTGCCCTGTGACTATATGTTTAACGGCCGCGGTATCTTAACCGTGCGAAGGKAGCGCAATCACTT
GTCTTTTAATTGGAGACCTGTATGAATGGCATCACGAGGGCTTGACTGTCTCCTTTCCCTGGKCAATGAAATTGATCTC
CCCGTGCAGAAGCGGGGATACGCACATAAGACGAGAAGACCCTATGAAGCTTTAGACACAAGGGAGACTACCTTAATTA
CCCCTGGATAAAGGGCAAAAGCTAAAGGTACCCCTCCCCAGCGTCTTTGGTTGGGGCGACCGCGGGGTAAAACAAAACC
CCCATGTGGAATAGGAGCACCCCTCCTTCAACCAAGAGCTCCCGCTCTAAGGAACAGAACTTTTGACCAATCAATGATC
CGGCATCGCCGATCAACGAACCGAGTTACCCTAGGGATAACAGCGCAATCCCCTTTTAGAGCCCTTATCGACAAGGGGG
TTTACGACCTCGATGTTGGATCAGGACATCCTAATGGTGCAGCCGCTATTAAGGGTTCGTTTGTTCAACGATTAAAGTC
CTACGYGATCTGAGTTCAGACCGGAGTAATCCAGGTCGGTTTCTATCTATGTCTTCCTCTTTTCTAGTACGAAAGGACC
GARAAGAAGAGGCCCACGCCCTTAGCGCGCCTCACCCTTACCCGCTGAGCACAACTAAACTGGGCAAAAGGGGATATAT
TTCAACTaGMGAAAATAGTAYAAAAAWCRMMAAAGGAAACCA
>Contig_80
CAGTTGCTAAGTAATGTGCATAATGTCCAATTTACAATAAAGTCAAAACGTATCACTTTCTCCTCCRGKGSTTAYWWKT
RTTAARAWCagaWCCtGACKGtAYWATaKAACAWSKCACMWTgTAAtATAWAcSWGtaTGAMAcAtcCWRTcTgTMAgt
WTGGWGAYWWAtTWCYRTGASAKKAAYTGTaWTTMAtGTCAYAWYTRTGcTccTaKAATTWMAtGAtYAAAYTYTcTRA
MWRAAAWMMAAAAAAAAAAAAAAAAAAAAAAAAAAAAAAAAAAAAAAAAAAAAAAAAAAAAAAAAAAAAAAAAAAAAAA
AAAAAAAAAAAAAAAAAAAAAAAAAAAAAATTTGSSSCCCCCCCCSCCCCCAAAAAATTTTTWAAAAMWTTTTTTTGGG
CCCSGGSCCCCAAAARAAAAAAAAAAGGGSCMAAACTTTTTYCMAAAAAAACCCGGSCMAAAAAAAGGGTTgGAATTCC
CCCMAAAAAAAAACCCCSGGGGGMAAcCAAASTTTTTAAAAAAATCCMAAAGGAATTYYAAAGSCYTTTMGGGATTYTM
YCAAAGGRAYCCCAMSSAACCCCAAAWTAAATTWMCCCCCCCCCYGSCCCYYYTTSRAAAAAKGGTTRAATTTYATAAA
CCTTYCCCCCAAAKGGAAMCCCCCCMAAACGGGWTKAAAAAcCCWWAATCCCCSGGGGAAAMMAcMCCTTTGCCCCTTK
GRAAAAAAAATTSCCCCAGGGAAAAAACGGGGcCAAAAAAATTTYCCCAWTTGGCCCCCTTTAAATCAAAACTGGGAAA
ACCCCCCCCGGGAATGGCT
>Contig_81
GCCGGGGCTCTTcCACCGGTCCGAGTCACATGGGGCGCGTCAGGACCAAGACCGTCAAGAAGGCCGCCAGGGTCATCAT
TGAGAAATACTACACCCGCCTGGGCAGCGACTTCCACACCAACAAGAGGGTGTGCGAGGAGATCGCCATTATCCCCAGC
AAGCCTCTGCGCAACAAAATTGCAGGGTATGTGACACACCTGATGAAACGTaTTcaGYKTGKTCCAgTCASMGgaaTMT
McATYMagCTGCASGAGgAGgAgASaGAGAGGMGKgaCaaCYRCGTCCttCAGaGAKttCtgCWCKKSACCAggARMWM
AWCRARSTggaCCCASWYMCWRMGGMaaTgCTSMaGaTGSTYgaTTTMGGWaGRMCKTTYcAACaCTTYAAgTcAcTCA
RMCAgAYTAWTGStAATRAAtCcTgcTCWAgAYASSAYSAKGAcTGTtAAAAcTSAWGcTtGAAATWaTCYTCTWAAtA
AMGASACAATgTAamTTtAAAAaaaaAAAAAAAAAAAAAAAAAAAAAAAAAAAAAAAAAAAAAAAAAAAAAAAAAAAAA
AAAAAAAAAAAAAAAAAAAAAAAAAAAAAAAAAAAAAAAAAATTTGGGGgCCCCCCCCGCCCCCAAAAAATTTTTTAAA
ACTTTTTTTTGGGSSCGGGGCCCCAAAAGGAAAGRAAAAGGGGCCAAACTTTTTCCCAAAAAAACCCGGGCCARAAAAA
GGGTTGGAATtCCCCCCAAAAAAAAACCCCCGGGGGGAACCSAAGGTTTTAAAAAAATCCMAAAGGGGTTTCGARGGCC
TTTCGGGGTTTTWCCAAGGGGGTCCCARGGRACCCCAAWATAAATTWMCCCCCCCCCGGGCCaCTCCTCCGAAAAAGGG
TGGAATTTCTTAAACCTTTCGCCCAATTGGAACCCCYCCAAAACGGGCTGGAAAACCTGAAaTCCCCCGGGGGAWCCAC
CCCTTGGCCCCTTGGGAAAAAAATTTGCCCCGGGGGAAAACGGGGGCAAAAAAATTTYCCCATTTGGCCCCYTTTAAAM
CAAAACGGGGGAAACCCCCCCCGGGRTTGGGTGAAAAAAAAAAAAATTTTCCCAA
>Contig_82
AWAKWTSSYAcGTYWKGTTgTGWAMWacGGTTGKaaaGMAATGWSTTWYAgTGMYGAMaTAAAaTTtAWWSTTTTagTK
AAMWRaGTAAAAAAAAAAAAAAAAAAAAAAAAAAAAAAAAAAAAAAAAAAAAAAAAAAAAAAAAAAAAAAAAAAAAAAA
AAAAAAAAAAAAAAAAAAAAAAAAAAAAAAAAAAAAAAAAAAAAAAAAAAAcAYccaaaaaaaaaaaaaaaaaaaaaaa
aaaaTTTCggggCCCCCCCCCCCCCCCAAAAAAMcTTYYAAACCCCCCCTTTKGSgCCCCCCCCCCCCMAARMAAARAA
AACGGGCCCAAMCCTTYCCCCAAAAAAACCCCSCCCCARAAAMaGGSCSGGAtCCCCCCCCAAAAAAAACCCCCCCGGG
SSCCCCMaCCKYCCtGAAAAAcACCCCARRGGRRTYSSGRGSCCCTWMSSGGRCCCCCCCCMSGGGMCCCCCMCCMMCC
CCWAWAMYAATYYaCCCCCCCCCCCCSCCCCCMCCAggARRRRGGGGKgAAAATccAAAAMCCCCCCCCCCCSMRGGRR
CCCCCCCCAAAGGGGGGGRAAAMSCCAAAMCCCCCCSCGRAACAMCCCCYTKGCCCCCKGGGAAAAAAWAYtCCCCCCS
GGGAAAACCSSGGCCAAAAAAYYTCCCCcAWAKGCCCCCYYTWAWAAMAAAASGGGGGAAACCCCCCCCGGGGKgTGGG
CGAAACCAAAAAAAATCCCCCCAAAACCCCCCTCGGGAAAAAGGCGCGGTTTCCCCCCCCCCCCCCCCCCCC
>Contig_83
CAGCTCATGAACGGCTACAAGCTCAAAGCAGCGAGGAAGTTCAGTGGGTCTCTGTTCATGGAGCCCAACTTCCTGGAGG
CCCCCCGTTCTGTGGACTGGAGGGATAACGGCTACGTCACTCCCGTTAAGGACCAGGGTCAGTGTGGCTCTTGTTGGGC
CTTCAGCACCACCGGAGCTCTGGAGGGTCAGCACTTCAGGAAGAGCGGCAAACTGGTGTCGCTGAGTGAGCAGAACCTG
GTGGACTGCTCCAGGCCCGAGGGCAATGAGGGTTGCAACGGAGGTCTGATGGACTAGGCCTTCCAGTACGTGAAGGACA
ACCAGGGCCTGGACTCTGAGGACTCTTATCCTTACCTGGGAACAGATGACCAGCCATGTCACTACGACCCCAACTATAA
CTCTGCCAACGACACTGGATTCGTCGACATCCCCAGCGGCAAGGAGCACGCTCTGATGAAGGCAGTGGCCGCCGTGGGA
CCCGTCTCAGTTGCCATTGATGCCGGGCACGAATCCTTCCaGTTCTACCAGTCAGGAATCTACTATGAGAAGGAGTGCA
GCAGCGAGGAGCTGGACCATGGTGTGCTGGTGGTCGGTTATGGCTTCSAGGGACAGGATGTGGACGGCAAGAAATACTG
GATTGTGAAGAACAGCTGGAGTGAAAAGTGGGGCGACAAAGGCTACATCTACATGGCTAAAGACAGAAAGAACCACTGT
GGAATTGCGACAGCAGCCAGTTATCCTCTCGTCTAACTTTTGCACAGTTCCACTAGTTAGCACCATAGTGTTTTTTTAT
TGCAATAGTTCGGCTGAAGAGGAGGAACGAGGCTTCGTTCAGCGCGACACGTTGAGAGGAGATTCTGTGATGTCTGAGA
AAAACACTGTTGTTTTTAGGGAAATGGCGCCATTTTGTTTTGGCTGGTTGTATGCCACTTTATGAAAAGATTTTAGTTT
TAGTGTGTTTTATTCCTTGTAAATATATGTATGCTACTTGGTAAGTGATATGTTAACACTTGCTTCGGTCATTGTAAAT
GATTTTTTTTCTACTTTTACTGTGATCAATTAAAGTTGTGAAACACTAAAAAAAAAAAAAAAAAAAAAAAAAAAAAAAA
AAAAAAAAAAAAAAAAAAAAAAAAAAAAAAAAAAAAAAAAAAAAAAAAAAAAAAAAAAAAAAAAAAAAAAAAAAAAAAA
AAAAAAAAAAAAAAAAAAAAAAAAAAGAAACCAAAAAAAAAAAAAAAAAAAAAAAAAAATCTTTCCCACAAGACCCCGG
AAAAAAAAATAAAAAAAAATCTGGCCAAGAGGACCCCCAAAAAAAAAACGAAAGGTTCAAAACATTTCCTCAAAAAAAA
CAAAAACCACAAGGGGATCTAAAACCTTCAAAAAAAAAAACCCCGAGATCAAAAAACCCCTTCCAAAAACACCCAAAGG
AGTCCGGGGGAAATTCATAAAAA
>Contig_84
CGGGACTTCGCGGGAGTTGTCACTACAGGAGCGGTCGTCTCTTTAAACTAGCCaAACAGTACACGGGAGACTAGAAGGG
CAACCATGTCTGAAAGGAAGGCAGTGATCAAAAATGCCGACATGTCGGAGGACATGCAGCAGGACGCCGTGGAGTGTGC
CACACAGGCCCTGGAGAAGTATAACATCGAGAAAGATATCGCTGCATACATCAAAAAGGAGTTTGACAAGAAATATAAC
CCGACCTGGCACTGCATCGTTGGGAGAAACTTTGGCAGCTACGTGACTCATGAGACCAAGCATTTCATTTACTTCTACT
TGGGTCAGGTGGCCATTCTGCTGTTCAAGTCCGGCTGAGGGAACGCATTTTCTCAACATCAGCTGACCATACGTACAGT
ACTGACTGACTCGACAAAGGCACTTATCATTCCTTGGCAAGGGGCCGCTGCCTTTTTCTGTGCTGCTTTCTACTTTGTT
CTGTTTTTGAGGATAAAAAAAACATGGCCATGTTAAAGAGATGAAACACTTGTATTTATTTTTGTCTTGTTACATTAGA
CATGTCATTTTTTTAATTAAAGCGTAGCTTTTAAGCTGTCTGRgTMAAAAAAAAAAAAAAAAAAAAAAAAAAACCTGGC
CGCCCCCCCCGCCCCCCAAAAACTTTTCAAAACATTTCTTTGGGGCCCGGGCCCCATAAGGAAATGAACCTGGGCCAAA
CTGGTTCCCAAGAAAATCTGGGCCAGAACAAGGGTTGGAATCCCCCCCAAAAAAAAACCCCGGGGGCAACCGAACGTTT
TGAAACAATCCCAAAGGAATTCCGAAGGCCTTACTGGATTCAATCACAAGAATTCAAACCAACTCCAAATCCAATTAAC
CCCCGGCCTGGCACTCCTCCGA
>Contig_85
ATATAAATTATATTTAAAAAAATGTGGCAAAGATAGGTGTTGAGTGGCACATTTTACAGTTTACAGAGCAAGACTAAAA
ATGTGTTCAGACAGAAAGTGAAGCACGTTTGTGGCTTGTAAAATTCTCATAGATTTTACGGTCTTTATAAATAAATTTG
CATTTATTCCCCACAACACGCCAGTGTACCAACTATACTGTATAGATGTTAGCTGTAGGGGTGTAATTGTATGTGTATT
CTTCCCAAGTCATTTCGGTACAGGATGTTGTGTGACTTTCTCATTTCAGAATATCCTATGACCCAAACAATTACTGTAA
ATTATCCTATTTATGTCTACCACTCGCACATACGGAACAGAAATTCTACCTAGTTTAATTGGAAAGTTTTGGCAGTGCG
CTGTCTGTGTCTGTCTGTGTCTGTCTGTGTGTGTGTCTGTGTCTGTGTCTGTGTCTGTGTCTGTGTGTGTGTGTGTGTG
TGTGTGTGTGTGTAAAAAAAGAGTGAAAAACAATTTCCCCTAGGGGGTTAATAAAGTGTATCTTCTTCTTCAAACACAA
GTGAGAGACCAGAGCTGGAGGACATTCCATGACATTTAGACACACTGGGAGCATTGTTCCACCAAATTCGGGCATGTCT
GTGGAAATACTTGATGACATGTTGGCTGTTTACCATCTTAGTTAAGTGTGTTAGTATGCTGACATTAGCTAGGTAGGTT
TCATGAATGTTATATTAAAGTTACATATCAAGTTTTTGAACAATCCATCCAACAGTTGTGGAGGCATTTTGCCCAATAC
CAAAACATGAACCTCATGGTGGTGCTAGAGTACAAGTCTTAAGATCACGATGTCATTGA
>Contig_86
CTGATGCCTTTGCCATGCAGTTCTACGGAAGGGTGTGTCTCACCCTTTGAAGATCTTCTGCAACCCCTGGATGATCGAC
CACGCTGTGCTGATGGTTGGATACGGAGAACGTAAAGGAATCCCATTCTGGGCCATCAAAAACAGCTGGGGAGAGGATT
ATGGAGAACAGGGTTACTATTACCTGTACAGAGGGTCCAATGCGTGTGGGATCAACAGGATGTGTTCATCTGCTGTGGT
CAACTAAAGCACTAACACCTCATAGTCTCACACACACACACACACACACACACACACACGCACACAATCATACCACATG
AACCACAGCTACCAGCTGACCTCACTTTTACACTCGCACACATCTGAGCCAGACTGCATGATGCTCTAGGTCAAACACA
CAATCATTTCCTACTGATGTTACTTTTCCGTTAAACCAGACTAGTATTTCTTCCTCATACCTTATACCTCTTGTCAATT
TACTAAAAACATACCAGCTCTAATAAAGCTAGCTTTGCTGAGAAATTTTACGGTCATTTTAAGGTAGATTTTATCTGCG
CATTTCATTCCATTAATGTTGTTTTAGGCTTTATTGGTTTTAACTCATCTTTCCTCACAGCAACAGAACCTGTGTTCAG
TAAAGATTGTGCACTAATTGTAATTTAGACTTCTGTCTTGTCCGTTTGATGTTTTGTTTTCAGTGCTAATATTATGT
>Contig_87
CGAGAAGGGGAAGCTGAGCACCTATGACATCAGACCCGACGAGACTGTGAACGACTTTAAGACCAAGGTCGAGAAAAGA
GAGGGGGTCCCGGTGAGCCAGCAGAGGCTCCTTCACCAAAGCAGAGAGATGACCGGTGGGAGACTTTCAGASTACAACG
TCGAACATCAGAGCACCATCGACATGCTGCTGCGYCTGAGAGGAGGCTGAGCACCCACCAAGCTCATATATCAGATAAT
TAATCAATGAAATGTACATTCCTTAATTTAATACGATGAAGATCAAATAACCTCAARTGCTTTATTTTTGTATTTATTA
GTCTTTYARTTTAARAAAATCCAACACATTCCTYTATAATCTTACAACTTTTAAtTTTGGTTTAATATTTAATTTTGGC
AAATACAAATGTTACACATATAGACAACATGGTGTGTTAAAAAATTTATTTTCACAAATATATGTTTTTAATTTTGTTA
TTTGGGTAATTAAAAAAAATAATAAAGAAACTATTTAAAGTGWRAAAAAAAAAAAAAAAAAAAAAAAAAAAAAAAAAAA
AAAAAAAAAAAAAAAAAAAAAAAAAAAAARSSAAAAAAAAAAAAAAAAAAAAAAAAAAAAACTTGGSGGCCCCCCCCGC
CCCCCAAAAATTTTTYAAAACMTTTYTTTGGGSGCGGGGCCCCAAAAGGAAAGGAAAMGGGGCCAAACTTTTTCCCAAG
AAAACCCGGGCCAGAAAAAGGGTTGGAATYCCCCCMAAAAAAAAACCCCGGGGGGAACCSAAGGTTTTGAAAAAAWCCC
AAAGGGATTTCGRAGGCCTTWAGGGATTTTAYCAAAGGGRTCCCAGGSRACCCCAAAWCMAATTTACCCCCCCCCCGGC
CACTCACCGAAAAAGGGTGGAATTCCTTAAACCTTCCGCCCAACTGGAACCCCTCCAAA
>Contig_88
AGACTCTCTCTCTCCTCCTTTCTCTCTCTCTCTTTCTCTCTCACTCACACACACACACACACACACACACACACACTCA
AAAACACAAAGCAGAAGTGGACAAAGACACACGGTTTCTGTCGCCGCAGTTGGCTATGGCTCAGGGCTCTGACAGCAAT
GACACAAGTTACAAGTCCCCATCTCCTGGAAGCAGACCGAGCTCCTCAGATGATGCGRAGAAGGTGATGAGGCGGGAAA
AGAACCGGATTGCTGCTCAGAAGAGCAGGATGAGGCAAaCTCAGARAGCTGACAGCCTACATTTGGAAAGTGAGAACCT
GGAGAAGGAGAACGCTGCCCTGAGGAAGGAGGTGAAGCAGCTGACCGAAGAGGCCAAGTATCTGTCATCCGTGCTGAGC
AGCCACGAACCTCTGTGCACCGGCCTGACTCCCCAGACCCCAGACCTCCTYTACCCTACTCATCACAGCAGCTATCACC
ACCAGCACATCACTGTACCACACTACCAGCACTGACCTGGATGACTACTGAGACGGCCGAAAGACGTGCTGCGAACAGA
TGACTGACCTCAATGGAGAGAAAGACTGACTGGAGATGTGTCTATAAATGTTAATCACTGTTCAAAACTGATCAAGGAG
TAACATGACAGGCCAATATGTCTGCCAAACAATGACAGTATGGAACCCAAACTGTATGCAGTNATTCaAAACTATTTAT
TTTGCTTCTGCTCATGTCTTTGCTTTAATCTGATAATATCAGTGATCTGTATGTGAACTTTCACGGCTCAATAAGTAGA
ATTATAAACCAGTCTTATGTTTACATTGGGAGAAAAAAAAACATACTGTATGTT
>Contig_89
GGGGagaagtggcttrbggSGGGGGAAAAAGGTTTGTGCTCATATTTYCTGTYTGAAAGAAACGTGAGAACCTTAACGT
CGTCAACATGGTCAAGTGGACAGATGCAGAGCGTGCCGCCATCACAAGCTGGTGGGRAAAGATCGATGTGAATGAAATT
GGACCCCAGGCTTTGAMCaGAcTWMTSAYCGWGKRtCYGTGSaCTCMGAGcASAtCTKCKCAAcATWCGRcAAMMTSYC
CASCttAAWGSMGYCATYSKMGGARACMcTTWGSTRgCYGagCACGGWAAGACAGTGATGGGTGGGCTGGACMGAGCTG
TGAAGAACATGGACGACMTCAAGAACGTCTATACCAAGCTgGAGCGTGAAGCACTCTGAGAAAATCCATGTGGATCCTG
ATAACTTCAGGATCTTTGCTCAAATCATCAGCGTGTGTGTGGCTGCCAAGTTTGkGACGTCAGTTCACCCCTGATGTCC
AAGAGGCCTGGCAGAAGTTCCTGGATGTGGTCGTCTCTGCCCTGAGCAGACAGTACCACTGAGGATCCGGAGTGAAAGT
TCACATTCAGAAAATGTGCAGCAGTTCTACAGGCGTTTACAAATGTCTCATGCACTGCGCTGAAGCTGTTGCCAAAAGC
ACCAAATAAAATTTAAATCAaaaaaaaaaaaaaaaaaaaaaaaaaaaaawCAWrTAAAAAAAAAAAAaaaaaaaaaaaa
aaAAAAAAAAAAAAAAARWMWWRWAAAAAAAAAAAAAAAAAaaNttGWCgCcccccccgcccccAAAAAActtttAAAA
AcAAttttttgggcccggggccccAAAMggAAaGAAMAWAKRgCYRAACtttttCCWARRAWAaTCCtGGSCAWRAMAA
ARGSTWGGAaTWCYCACcAAWAAAAAAWYCCCGGSGGSAAMCRARSGTTYTRAAMAAAWCCAAAWGGAMTTtCWRAGGt
CMTTAMYGGAWYTAWCAAAAGGAATCCCAACCAACCCCAAAATAAAATTACCCCCCCCCTGGCAACTAACCAAAAAACG
GTTGAAATTCATAAACCATTCGCCCAAAAGGAAACCCACCAAAAAGGGAAGAAAAAACTTAAACCCCCAGGGGAATAAC
AACTTTGCCCCTTGGGAAAAAAAATTTCCCCAGGGAAAAAACGGGGCAAAAAAATTTTCCAAAATGGCCCAGTTTAAAT
CAAAAAGGGGAAAAACCCCCC
>Contig_90
GTTAATACTGTAATTATAAACAAAGCAGAAATGGCCACAACTTGTTTGGAATTGCCTGTGAAGCTTTTTTGTTTTTGAT
GTGATTCTGTTATGCAGACGTTGTCAGTGTAAGAKRTWWGATYAgTWRCTaTKGTTASWTGCWCcAtGStgAtgAACCY
GKAgCACTtCcActAWGATGTSAtaaCTttgCAYGSWWtgCcATKRTCCAcAATRWtgttAAATRAAAGTKRKACaaaT
WWMaAAAAAAAAAAAAAAAAAAAAAAAAAAAAAAAAAAAAAAAAAAAAAMAtTAAAAAAAAAAAAAAAAAAAAAAAAAA
AAAaCYTGKSGSCCCCCYCGCCCCYCAAAAACTTTTCAAAACMWTTCTTTKGGCSCGSGGCCCCARAAGGAAAGKRAAC
WGGGCCAAACCTGTTYCCAAGAAAATCCGGGCCARAACAAGGGCTGGAATTCCCMCCAAAAAAAAACCCCCGGSGGMAA
CCAASCKTTCTAAAAAAWTCCAAAKGRATTTCKRAGGCCWTWACGGRWTCWATCAAMRGRAKCCCAAGCAASCTCAAWA
TCAAWTWACCCCCCCCCCTGCCACTCATCGAAAAACTGTTGAAATTCATAAACCATTCTGCCAACATGAAACCCATCAA
AAACGGCATGATAAACCTAAATCCCCAGCGGCATCACCACCTTGTCCCCTTGCGAAAAAAATTTGCCCAGGGGAAAAAC
GGGGGCAAAAAATTTGCCCAAATTGCCCACTTTA
>Contig_91
AATCTGTAGCCATTTTAGCTGCGTTTGATTCACTCTTTCCAAAACAAAACAAAGAAAAAGATCAACCTGAAGTCCCACC
CATTTTCAAAGCCACCTCCCTTAACCTTTCAACAAAAACAGAACAATTAGCATTTATAAACGATATTATATTAAACCAT
GATTTCTCATTTTTCTTGTAATAACCCAAATCTCCAGAAAAAGTATACAGTGGACAGTTGTAGTCTGAGTCCAGGTTTA
AAACTGTCAGGAAAAAGCCATTGCAGCAAGGATCAGTTAGCATAAACCAGAGTGGCTGCTGCCTTTAAGAAAAAACCTT
TAAAAACATGTCCTGCGGTGGCGGCAACGGTTGGTTTAAGAAGAATCCCTGATTGGCTGAAAGAAGTCAGGTGACCACC
AGGTGAGGTAAGAAAAGTCCCACCTTTGACGATGGGGATGACAATATGGAGGTGTTTTCCTCTAAACTCTAATGTGTGT
GTACTTGTGTGTTTGTGTGTGAATATATATATATATGTGTGTGTGTGTGTGTGTGTGTGTGTGTGTgAKAGAGAGAGAG
ATAGCCTGTGTGTGCACTCATTCAACTGTTTTCACAACTTTTTGTAAATAAAATAAAGAATGACATACAACC
>Contig_92
TCTATATATGTGTGTGTGTGTGTGTGTGTGTGTGTGTGTGCACGTGCACCTGCTGTGTCTCTTTGAATGAGTGTGTGTT
GTGTGTGTGTGTGGACAGAAGAGAGGGGGAGAAGATAGAAACTTCACAGGAACACAGCT
>Contig_93
TGGATGGTCAGGACCCGGGTAGAGGAACATATTGTTAAAGTTTGTCCCACTGATGACTCACACTCCTTTCTCACATTTA
TAAAACACCACACAAACACACACACACACACACACACACACACTCACACTCCTTTCTCACATTTATAAGACACCACCCT
CACACACACACACACTCCTTCTCACTCTTTCTTTTGTTTTGTTTTGCTTTTATTTTTATCGTACTCTAATCTTGCTACA
CTCCATTTAAAAAAAAGAGGAAGTTTGGTGGATTGTTTGTCATTATTATTATTAGTACTTGTGTCCTGATCAGCTGCGG
TACATGTATTCATCTTGGCTTGGGAAAATACTATTGTTGAACCTATTGCATTTTTTTAATCTGTTAAGTCATGTAAGGG
CAATCAAAATAAATGTAATGTTTATATACAGCATAATATGCACTGTCTCTATTTTTAAGTGTAAGTCATGATTTGTGCA
GCTCAAAAGGGGAATGTATGAAGGCCTGATTGTTTAGGCTTTATTATCTTGTGTTTATTATCATGAGGTTGGTGATAAT
ATGAATA
>Contig_94
GGGGCAGAAATAACAGTATATATATAACCTAGGCCAGATTTGAATAAAGGTTCAGTCTTGTATCATTTGTAAACACATA
GAGAAAGAAACTTACAGTTTGTGAGACGTCATTTCTATAAGTGAAAATAGTTATGGTCTCTCAGCCAACCCTGCATTAA
AAATCTGTACATTCAATATGTTATTACTTGGGTTTTTTTTAGAAGTTATGTGCTGCTATTTCATAGTACCAGCAGTGTT
ATAACCACAGATAATTAAAGGTWWAAWWMAWRRWCAAAAAAAAAAAAAAAAAAAAAAAAAAAAAAcAAAAAAAAAAAAA
AAMAAAAAAAAAAAAAAAAAAAAAARAWMMMMSKRRAAAAAAAAAAAAAAAAAAAAAAAAAAAAAACTKGTSGGCCCCC
CCGCCCCCCAAAAAYTTTTCAAAACMWTTCTTTGGGCSCGGGGCCCCAAAAGGAAAGGAAAMWGGGCCAAACCTKTTYC
CAAGAAAAYCCGGGCCAGRACAAGGGYTGGRWTTCCCCCMAAAAAAAAMCCCCGGGGGGMAMCCAAGGgTTTTAAAAAA
ACCCAAAGGGATTTCAAAGGCCTTTACG
>Contig_95
GGACGATAAGGAGTGAAGGCaCACTGAAGACAGCTGAGTGATTGACAAGGCTTTGAGCACTTAACAGTGGACGATGAGG
ACGCTACTGTTGCTGTATCTGTGTGCGTACACGGCCTGGGCTCAGGATAATCTGGAATATGATGACTATGACACGGATG
GCAAGAGCACACAAGCAAAGAATAACACAGCGACTGTAGATGCTCGTGGTCACCGTCCGCTATCAAGAGGGAGGGATAC
CTACAGTTCCAGCCGCTATACCCCGCCACCAATCGGTGGTAGTGGCAGGTATCGCGGCCGCCCCACCCCGGCTCCAGTT
GGACGACCACAGGCACAGGAGAAGGAGGAGCAGCCGGAGTCCGGAGGATGCACACACGCCTCAGAGGAGATGGGTGTTT
TGTGCCCCAATGGCTGCGAGCTGAAGACGGCACTGCTGAAGCAAGAGAGGAACGTCAAGGCGAGCATTAGGGAACTCAA
GCCTCATGTGGATGAGTTGTCCCGATCCTCCAACGTCGTTTACAACTACGTCAACAGCATTTCCAACTCCCTGAGGGAG
AGGCAGAGAGTTGTCAATGACAACAGCAGAGTGGTCAGTCAGTACACCGATCAAGTGGAGGAACAACATGCCTACATCA
AGGAGACGGTGGACACTGTCTTCCCCTCCAACATCAGAGTGCTGCAGGGGGTCCTGGACAAGATCAGGTTGAAGATcCA
AAGGCTGGAGAAGGCCATCCAGGCCCAGAGGCAGGAGTGCAGGGAACCATGCAAGACTAAATGTCCCATACCAGTGGTG
TCTGGTAAGGAGTGTGARGACATCTTCCGTCGTGGAGGAAAAGACTCCCAGATGTACATGATCCAGCCCGACACCTTTT
ACCCTCCATACAGAGTCTTCTGTGATCAGTCCACCCAGAACGGAGGATGGCTCCTCATCCAGAGCAGGCTTGATGGCAG
TGTCGACTTTGGCCGACGTTGGGATGAATATCGACGCGGTTTTGGCAACATCGCCTTTGATTCTGGCAAGGGTCACTGT
GAGACTCCCGGTGAATACTGGCTGGGTAATGACCGCATTAGTCAGTTGACCAAGATGGGCCCCACTGAGGTTCTCATTG
AGATGCAAGACTGGACAGGAGCCAAGGTCCAAGCCCAGTATCAACAGTTCACCATCCAGTCAGAGACGTCCAACTATGT
GATGGCGGTTGACGGTTACTCCGGTACTGCTGGCAACGGTTTCCTGCAAGGATCATTGGAACTCTTTGGTGAAAACCGC
ACCATGACCATTCACAACGGCATGATGTTCAGCACCTATGACAGAGACAACGACAACTGGACCCCCGGTGATCCCTCCA
AACAGTGCGCCAAGGAGGACGGAGGCGGCTGGTGGTACAACCGCTGCCATTCAGCCAATCCCAATGGCCGATACTACAT
AGGCGGAGCCTATACAAAGCAAATGGCCAAGCATGGCACAGACGACGGTGTGGTGTGGATGAACTGGAAGGGGAGCTGG
TATTCACTCAAGGCCATCAGCATGAAGATCAGGCCTTTCTTTGCCTCCAAATAATCATGTCGGAGAGCAACAATGCACA
CATAAAGGAGAGCATCAGAATAAAAGACACCACCAAAGTATAATGTTCCAACAAGTGTTTCCTTTATTTTAGCTCTAAC
CTTTACGTTGATGGACACATTTACACACAATTAAGTCTGGGCATGTGCTGTGAAATTgaacaaGAACTAAAGGAAAACT
TAAAAATGTTAAGAAAGTAAAATAAAACATGGTTTGATGTCAGGTAAATGTCATGTCTACAGATAAAGAGAAACATCTT
ATTGGTTGTGAGTGAATGAATGTGTGACGTCTTCAGTGTGCATTAATAGGACGAGTTGATGTTAACTGTCCTCCGCTAC
TCAATAAATGTATTGAGCAACAYAN
>Contig_96
GGGACGGTAGTTCATTCATGCTCCCTTTCAACTTTAAAATGCTATTATTTTATTAAACTTTGAAGAAACTGTTGCTGAA
AATGYCKKSKaTTCTTTaACGGATAGCCACACTACCTCTTCATTGCAAATCACTCAAGCTGATTAAAgaatgatGAATG
ATGCTCAGAGTTGTGCTAGCCGTGCTGCTGCCTGTAGCAGCTTATCAGTCCCCTCTGCCCACAGACTGCAGTGACGTCT
ACAGAGCCGGATCAGGCCTGGATGGAGTGTACACCATCTACCCAGCAGGCCCCACCTCCCCTGTACAGGTTTACTGTGA
CATGAGCAATGACGACATCGACAGGTCTGCAGAAAAGTGGACGGTAATTCAAAGAAGACAAGATGGCACAGTGAACTTC
TTCATGAAGTGGGATCACTACAAAACTGGATTTGGCAGCGCTGCTGGAGAGTACTGGCTGGGCCTGGAGACGATGCACC
TGATGACACAGTCCAAGAAATACGAGCTGAGGGTGGACATGGAAGACTTTGAGGGCCAGAAGGTCTTTGCCCAATATTC
TTCTTTCTCCGTTAGTGCAGAGACGGAGGGATATAGACTGGACCTGGGAAGTTTCGTCAGGGGAgCaGCAGgAGACTCT
TTAGGTCTTCACAATGGACAAAAATTcACCACCACTGACAAAgATcAAGATACGCATGGTTCAAACTGCGCCAGGCTAG
CCTATGGGGCATTCTGGTATGCAGCGTGCTTTGGTGCCAACCCCAACGGGATCTACACTTGGGGACCTTCACCCCGTGC
AGCTGGTGTACAGTGGAACACTTTCAAAGGGCTGGAATACTCCCTAAAAACCATGATAATGAAGATCAGACCAGTTGCT
GAATAAAATAAAACTGCATCAACTTCAGTGACGTCAAGAGTCACCTCGCTCAGCTTTGTTTAACTGATGCGTCACAACT
GGCCGAATTATCAACGTCCAAATGGAAGAAAATAGAAGGAAACATCGCTTTGAACCTAATGACGAGTATTGTTCTGTGA
CCRAACAGCTCCATACCAAGCGCTGACTAATTGACAGGATGCATAAAATATTCAACAAAATGTGTAAATTCTGCTTTAC
AAGAAAGCAGTGAACCACATCCAGTTCACAAAATGAAAGACAATGGACGGAAGAACATCCGATGGAGGATAATTTTAAG
GTAAATACACAAAAATATATATTGGTAGGGACGAGAAATTTGAGGCTCTGGTCTTCAATCTCATCAACATCCTCAGCTA
TGATGAGGAACTGCATGCTGACTTTGTCGAGGGTGGATTATTTGTGGAGGAAGTGCGGGGCTGAGTACCACACTCCATA
TTAATGCTCCCTCATAGTGCTTCCTCATTCCTCTGCAGCTGAAACCTCCTCCACAGTTTCAGGTCTGTGCATTCTGATA
TGATTCCCCCACGTCCAAAGATAGATGATTTACAGGACTGTCCTCTTTGAAATGCTGCATGCCAGTTTTMTTACAATAA
AAAATAAATACATCTGACATTG
>Contig_97
CAGAGCGTCCAGAGACACTGACATCAGGATTTCCATCTGCTCAATTCAGCAGAAATCTGACCATGAAGCTGCTATCAGT
CCTCCTCCTCCTCCTGGCTCCAGTATTAACCAGCTGCATCCCTCTGGTCCTCCCAGTGGACTGCAGCGCCATCTATAAT
AATGACAACAGCCAGTCCACGGGAGTGTACACCATCTATCCCATCGGAGCSRSATCTGCTGTTCaGGTGTACTGTGACA
TGGACTCAGAAGGAGGACGGTGGACGGTGTTCCAGAGGAGGATGGACGGCTCAGTGAACTTCTACAGACCCTGGGACCA
GTACAAGACGGGCTTCGGTAGCGCTGCTGGAGAGTACTGGCTCGGTCTTGAGAATCTCTTCCACCTGACTCTGAGGAAA
AAGTACGAGCTGCTGGTTGACATGGAGGACTTTGAGGGAAATAAAGTGTTTGCTCGTTACTCCTCATTCTCCATTGACC
CAGAGTCCCACGGATACAGAYTGAATGTATCTGGATTCACTGATGAAGGGGCAGGAGACGGACTGAGTTATCACAACGG
ACAGAAGTTCTCCACCTTCGACAAAGACCAGGACTCCTCAGACAGGAACTGTGCCAAATTCTTCCTGGGGGCGTTCTGG
TACAATGATTGTCACCGTTCAAATCCCAATGGAGTTTATCGTTGGGGGGCTGATGGTACTATCTTTGCTGTTGGAGTGG
AGTGGAAACATTGGAAGGGTCATGACTACTCCCTGAAGACCATCAGCATGAAGATCCGTCCTGTGCAGTAGTTCTCCAG
GACCAATGTWCAGCAGAATATCATCAGCTGACACCAACCTGTAATCACACATAACCTTCAGATGGAAAAAAAGATGGCA
AAGCAGCTGTGAAAAGATTTTGAACTAGTTTGAGCAAACTGTTTGGTGAAGGTTTTCAACCCTAATGTGAATCATTATC
TGCTGGACGCTGACAATAAATGAGGAGCTGAGCASAAAGCGGATGT
>Contig_98
TACAGTTCCAGCCGCTATACCCCGCCACCAATCGGTGGTAGTGGCAGGTACATTCACATGAGAAATAATTAAAGGAAAG
AATGACAGAAATACTTACTTACTAATGCAACCACCCTTGATGCATATAGAGATATTTTACTTTGTGAAAATACTCCGTT
ATGAGTAAAAAGTACCAGAATTAGCAGCAAAATGTACTTACAGAATCAAAAATAAAAGTTCTCTCTCTTAGAATGTTAT
ATTATTGGATCAAATCAAGCACCTCAAGTTACTTTCCACGAGACAAGTTAAGACAAACTTAAGACACTTCACAGACCTG
GAAGCTCTGTCCATTATATATACTGTCAATGGTGAAGTGCTTCTTGCTTTTTGTTGAAGGTATCGCGGCCGCCCCACCC
CGGCTCCAGTTGGACGACCACAGGCACAGGAGAAGGAGGAGCAGCCGGAGTCCGGGGGATGCACACACGCCTCAGAGGA
GATGGTAGGAGGACACCGACAAATGGTCACCAAAGGGAACAAGCACTGATTTTAGCGCAGTAACAGTTTGTAGACTCTT
CCTTTCCAGGAGAGCCTACAAACTTGAAACTATACACAGTGCACTGTATTGTAATCAGTTGTTTCAACTTAAAAATGGT
TGA
>Contig_99
ATACTTTTCTAATAGGGAATAGGTGCACAGATGAAACATTATGTGCCTTTCCATGTATAAAACATTGTGGCTGCCACAA
GTGCCTTAGAGTGTACAGAATTTTACTTGTAGATGTGAAAGTCAGGCTGATAAATAATTCCTCTACAACAGTGTTTATA
TCTTGACGAGTAAACATGTTCCAATTGGTTTCAACTTTCTTAACATTTTTAACATTTGTGTAGTTTCAGTTAGCTGATA
CAGGTACTAATGTAGTTTTGTAGGGGTTTACAGATTTTCCTGGCTTTTTACTTGTGAAAATGTTTTGTAAGAAAAGCTA
TGTACATTCAAAGGAATTGATTTTATCTTTGCTTTTAGTTGTGTTAGATTGCTCTGTGTCTTTAGTAACCTGGTGAACA
AAATATATTCTTGGTTAGAATTTGTGTTTGAGTACTTGCATTTTATTTTCTAACATTTTATTTTTTTTATACAAAATTC
ACATTTTAACCTTCAGTATATTGTACAGACAACCAGTCATACACTCTGAAAATGAAAATTATTATTGTGATGTGATGAA
ATTTTACAATAAAGGTCTCTATTGTCAGGG
>Contig_100
ATGTGAACAGTCCAGGAATTGATTGGACCAATGAGAATGACAGACTGCTGGTGTGTCAAGTGTGTATCAAGCTGGCAGA
TATTAATGGACCAGCCAAAGTCCGTGACCTGCACCTGAAGTGGACAGAGGGCATCGTCAATGAGTTTTATGAGCAGGGA
GATGAGGAGGCTAGGTTGGGATTACCCATCAGCCCCTTCATGGACCGCTCCTCTCCGCAGCTTGCAAAGCTACAGGAGT
CCTTCATCACTCATATCGTAGGACCACTGTGTAACTCCTACGATGCTGCTGGCCTACTTCCTGGCCACTGGATTAACGA
AGAGGGATCAGATGAAGACGACGAAGAGGGGCAGGTGGACACGGACACAGATGAAGAGGAAGATGAAGACGAAGAGCTA
GAGGATGAGCTGGCACCAAAAAGGAGGAAGAGCCGCCGCAGGCTGTTCTGCTGCATCATGCAGCACCTGACGGAGAACC
ACAAGGTGTGGAAGAAGACCATCGAGGAGGAGGAGAAGAGCAAAGAGCTCAGCAAGCAGCAGCAGCAGCCCGACAGCCT
GCTCCCCAACCTGCCGGCCAGTCTGCCCACCTCCCCGTCTGATGACATCCAGGTCATCCAGGAGGAGGAGGAGGGAGAG
GAACGTCAGTAGCAGGAGGACGAAGGAAAGAACAGAGATACGTGAAAAAGAAGAAGAGGAGAGGCAGCATAAGGACATG
AGTCCTGCTTTTCAMCAACATAAAGACAGACACTCGCAGACAGTTGACAAATGCACATAAAACACACTTTGCTCCCCCC
CCCCCCTCTCTCCCTCTCTCTCTCTCTCTCTTGCACACACAAACACATACACACACACACACACACACACACACACATA
CACATATTGGAAGAATCACTGTGCAGACACTCAGATGCTTAAGCA
>Contig_101
TTTTTTTTTAgCCCAWTCCTGGGGGGGKTTTCCCCSTTTTGRWTTTAAASKGGGCMATTTKGGMAAATTTTTTKSCCCC
STTTTTTCCCTGGGGgAAATTTTTTTCCCAAGGGSaCAAAGKKgTTRTTYCCCCTGGGGWTTTAGgTTTWTYMYSCCSY
TTTKGRKGGGTTTCMMTTTGGCSGAAWKGTTTWTGAAaTTTCAaCMMTTTTTYKWTKARTGGCCaGGGGGGGGGKTAAT
TTKWTTTTGRGYTYGGTKGGAAYYCKTTTgATWAAWTCCSWAAAKRCCTTYRAAATYCcTTTTGGATTTTTTTAAAAMS
TTtGGKTTCCCCCSGGGGTTTTTTTTTTGKGGGAATTCcAASCCTTTTTTTTGGCCCGGWTTTTTTTGGAAAAARKTTT
GGCCCTTTTTYTTTTCTTTTTGGGSCCCGSSSCCAAAAgAAWWGTTTTAAAAAaTTTTTTRGGGGCSGGGGGGSCCCMC
cARTTTTTTTTTTTTTTTTTttttttttttttgTTTTTTTTTTTTTTTTTTTTTTTTTTTTTTTTTTTTTTTTTTTTTT
TTTTTTTTTTTTTTTTTTTTTcTTTTTTWKTKTTWGARaccaTTTWTWCAAYcTTYATWTWGAGctAaTAaatgCtAAA
SAGKWGYTMACAaTcgATRAAYTSCWYTCMTKtCWWTTTMcTTTAMWSACACtGMACACAMAYATaTWYACATgTSMAR
CTKYAWaTGKtCAAAtGCTTCAGCAAAGTCATTAC
>Contig_102
TCCAACATTTCCCACAATTCTTTGATACTAATGAAAATCTGGACATTTAGAACGATTTTTATAGAAGGAAGGAAATCAG
TTTAAAAACTGATGGATGATTCAGGAAATGATCAGCAGGGATGTGATGTAAACAGGATGTGTTATAACAGTTTTAAAAA
AAATGCAAAAAACACCAGTATGGTCCTTTAATGAGCATTTATTCATGTGAAGTGTCAGGAGAGATTAATACAGTGTGTA
ATTACTGAACATTTATTTCACAAAATGAATTATTAATTTGAACATTCAAAGTAAAACTGTCAGAAACGTCAATGTACAG
TTGTGTTACTGTGTGTGTGTGTGTGTGTGTGTGTGTGTGTGGACAGACTGAATGAACCTGTTTGGGGTTTTTTCACAAC
AACACAACATCACAGGATAACGATCAAAAACCCCCAAAACATTTTTATTATTTGTAACAATATTTGAATTGGCTTTTAT
TTTGACAGGCCCAGGAGGAAACCTGTATATTCCACTGCATCTTTAATAAAAGGACGTTTGTGG
>Contig_103
CTTACAGACTTTGATTTGCAGCCATGAGCCACAGTCTGAGTAAATGTGGACTCGCACGTTTAATATTCCTGATGGCAGA
AGTGTGTTTGATCAGCAGGAAGTAGCAGAGCAGGGCTCATGGCTGCGTGTATACAGAACACGCCACGCTATTAAAACCT
TCCCAGCAGGCTTTGAGACACAGCAGTTTGGTTCATAGCAGTTACCTGCTTGGCTGTAATGATACATCTTTGGGTGAGA
CATGACAAATACATTGGCTTCAGACACTGCCTTAATTTCCTGTCCTTGACATTAACACACACACACACACACACACACA
CACACACCCAAATGCAATAAAGCAAGTACTATCGCAGCCTAATTCATTCTATATTAATTTTCGGGAAGTGGCAAATTTT
TTATTACGATTGATAATCTATGCAAATCTTTTAAATATTACTTTAAACAATCTATGTCTATGCAGTGCTTTTGCAATTG
ATTCAAGAGAGACTATCTTGGCCTAATTTAGAAAATGTATTCTTTTGATAATCATGCACATCCCAGTGCTCAAGACAAT
TACTTATCTGCCTGGATAAGCTTGAAATTATGTTTTTAATCTTTAGCAAAAAAAAGTCACTCTTCTGATATCAGTCCAG
AGGCATGAAAACCACGAGTTGTGGTCTAAAATAATTAAATCGGTTGCACTAATTCTCTTTTTCCCTTAAACGCAGATCA
AACATATCTATTCAGCTATGCCTTCGTGTAGCTTATTGTTTTATATAATCAGCAATGTTTGTGTTATGCAATCTAATCG
CTGTGATTGAGTGTTCACCACATGTGCCTTTGTATGGAAAACTGTTGGAATAGTAATAAAGGTTTACA
>Contig_104
GCTCTCSGGKCCTTTTCCTCCGCTAAAAGGTTCATCATGTCGTCCCATTTGCAGTGGATGGTCATCAGGAACTGCTCCA
GCTTCCTCATCAAGAGGAACGGAYAGACCTACAGCACCGAGCCCAACAACCTGAAGTCCAGGAACTCTTTCCGCTTCaA
TGGTTTGGTGCACAAGAAGACTGTAGGTGTGCAGCCAGCAGCTGATGGCAAGGGAGTTGTCGTCGTGCTGAAGAAGCGT
GCAGGCCAACACAAACCTGTCAACTCTTACGAGAAGATCACCATCAACAAGAACTCCCGCGCCACCCTCAACAGCCTGA
GGCACATCATTAGCAAGAACAAGTACAGAAAGGACCTGCGCATGGCTGCCCTGCGTCGTGCCAGTGCCATTCTGAAGAG
CCAGAAGCCTGTTGTGGTCAAAAAGAAGCGCACCAGGGCTGCCAAGACAGCATAAACTGATTCACATGATAAATAAATA
AAAGATTTTTGTTTggAAAAAaCgAWMMaAAAAAAAAAAAAAAAAAAAAAAAAAAAAAAAAAAAAAAAAAAAAAAAAAA
AAAAAAAAAAAAAaAAAAAAAAAAAAAAAAAAAAAAAAAAAAAAAAAAAAAAAAAAAAAAAAAAAAaaattwaccAAAA
AAAAAAAAAAAAAAAAAAAAAAAATTttGGGGGSCCCCCCSCCCCCCAAAAATTTTTTTAAAACTTTTTTTTGGGGGGG
GGGCCCCYTDGGKAAAGGAAAGGGGKYYTTTTTTTTTTYTRGGAAATTYKGGGTcTGRAAWWGGGKTTGGTTTYCCCCC
MAAAAAAAACCCCSGGGGGGRCCCGGGgTTTTTTAAAAAATCCCARGGGGGTTTTGGGGGTTTTTTTGGGTTTTTTtCM
AGGGGGTYCCCGGGGGGYTYTTTTTTWWTTTTCCCCCCCCCCGGGCCTTTTKTGGAAAKGGGGKGGTTTTTTTTAAMCT
TTTCGCCCGAGGGGGGCCCCCTCCCAAGGGGTTKTGRAACTTTKTTTCCCCGGGGGWWMMMCCCTTTTKSCCCTTGGGA
AAAAATTTTYCCCCGGGGGAAAASGGGGGGAAAAAATTTTTTYTTTTTKGCCCCTTTTTAWWWAAAAGGGGGGgAAYYC
CCCCCSGGGKTTGGGGGRAAAAAAAAAWTTTTTTttaWWWacttttWWRRSSMWWWKKGGGWWWWWKKKCSKKWWYYYC
CCSSWWWYCCCCCTTTTTTGGAAATTTT
>Contig_105
AAGGGAGACGATAACGACATTGGCTCTTCACTCTCCCGCGCAAAAGAAAAAAGCAGTTTAACAAAGTCTTGTTTTCTAA
AGGAGAATCATTTTGCTAAATAATGGACAGTAAAGCAGCAATAACGGTCCATATTAATAGACAAATACTAGCCAGTGTG
AAGATTTGAATAAGAATTTACAAATGTAAATATGTTTTTCATTTACGATATTGTATAATATATGTACATGGTGTTTCCT
TTTTCAAAAAGAAATCTTTTCTTACAATAGCTGTCTTGTTTTTTTTGGGTTTTTTTTTTTTGGAATTTGTGTTTTAACT
GAGATGTTTCAAAAACAGTTAATGCAGTGCGTAAGAGAATATTCCCTACATAAACATGTTAATCCATTATTTTCATTTT
TTTTTTTACTGTAGAGTCTTTATATTGAATGACTTTTTTCACCAGTTCATATATATTTTTAACAGTATGTTCAGTATCA
GATAGCAGACACACACACACACACACACACACACACACGTACATGACTACACCACCTTGCAGATTGTTTCCCCCTCATC
CTCATGTATCTTTTTAGCCCTGTGCTGCTGCTAATACTATATAAACCTTACAATTCTAGAAATATTTTTATGTAAGAGG
TAAATGTAAGCTTTCCCATTTATTAATGCCACATATACAGTATGAAAAAAAAGCTTGGCATATTCATCTATCTCCTTTG
TTTCCCCTCATCTTTTCACGCCTTTTTCCTCATCCCTCCTCCGACAGCACCCCTCCCCTTCTCTCACGACACGGACTAT
ATTGTAAAGTAAAGGACTTTATGAGATTATGTTTGAAAATAGCTATGCTTATATACTACAGTGACTGAATGTACA
>Contig_106
GCCGGGTTTGCGATCTGATCACATCCATATCGTAAGCAAGGTTTGCATACAAATGGTTGATCTGACCTTTCCAACTGTA
AAAGCACAATATTACAAATGATTTGCCTTCCATTTGTCTGCTGTAAAATGTTTGCTCAGATTTAAAGACGCGCTATCAT
TGGCTGTTCTGACGTTCKTTaaaTTGaTAtGaTCgKTTcCWTgYAARTWGaAYMAATAAASYGaAKAAWCTGttcctMS
CAAAAAAAAAAAAAAAAAAAAAAAAAAAAAAAAAAAAAAAAAAAAAAAAAAAAAAAAAAAAAAAAAAAAAAAAAAAAAA
AAAAAAAAAAAAAAAAAAAAAAAAAAAAAAAAAAAAAaaaaaaaaaaaaaaaNTTKGGGSCCCCCCCSSCCCCCAAAAA
ATTTTTWAAAAMTTTTTTTTGGGSCSGGGSCCCCAAARGRAAARRAAAAGGGGcCAAACTKTTTYCCAAAAAAAMCCGG
GcCAARAAAAGGGGKGGGATTCCCCCCAAAAAAAAACCCCCGGGGGRAACCRRGGKTTTTAAAAAAAtCCCAARGGGGT
TTYGRRGGSTTTTTKGGGTTTTTaCAAAGGGGGYCCCASGGGSCCCMAAAWMAAATTTMCCCCCCCCCgGGCCCCYYTY
GGAAAARKKGKKKAATTTTTTAAAMCTTTYSCCCAAAGGGAAMCCCCCCCaAAAGGGGTTKRAAAACCTRAATCCCCCG
GGGGAWMMMCCCYTTGGcCCCCTGGGaAAAAAAATTTSCCCCGGGGRAAAACGGGGGSAAAAAAAWTTYCCCAtATTgG
CCCCCTTTAAAMMCaAAACGGGGRAAACCCCCCCCgGGGTTGGGcGG
>Contig_107
GCCGGGGTCTGCTGACCTGGAGACCCCACCGCCCAGCATGAAGACTCTCCTCCTCGTGTCCCTGCTCGGGTGCCTCGCC
ACCGTGTTCGCGGCCCCCGCTGAGAAGGTAAAATGGTGCGTAAAGTCTGACCAAGAACTTCGGAAATGTACAGACCTCG
CAGCCAAAGCGCCCGCGATCGTCTGCGTGAAGAAAGACAACACCATCGACTGCATCATTGCAATTAAGGCTGGTGAAGC
AGATGCCATCACTTTGGACGGAGGGGACATCTACACTGCTGGACTGAACAACTACGACCTGCATCCCATCCTTGCTGAG
GACTACGGCACCGACTCTACGGACACCTGTTACTACGCTGTTGCTGTGGTGAAGAAGGGCACCGGGTTTGGAATCAGAG
ACCTCAGCGGGAAGAAATCCTGCCATACTGGGTTGGGAAAATCTGCAGGCTGGAACATTCCCATAGGAACTCTGCTGTC
CaTGAATTTGATTCAGTGGTCAGGCATTGAAGACAGCCCTGTGGAGGAGGCGGTGAGCAACTACTTCTCAGCCAGCTGT
GCCCCGGGGGCAACAAGGGGCAGCAAACTGTGTGAGCTGTGCAAGGGAGACTGCTCCAGGTCCCATAGGGAGCCTTACT
ATGACTACGCCGGAGCCTTCCAGTGTCTGGTGGAGGACGCTGGAGAGGTGGCTTTTGTGAAGCATCTCACTGTACCTGT
GTCCGAAAGGGCCAATTATGAGCTGCTGTGCAAGGATAACACCAGAGCGCCCATCGACAAATATGAAACCTGCCACCTG
GCGAGAGTACCAGCTCATGCAGTTGTCACCCGCAAGGACCAACAGATGGCTGATTTAATCTTGAAGACCCTCACTTCAG
TACAGGACTTCAACCTCTTCTCCTCTGAAGCCTATGGACCTGCCAAAAACCTGATGTTCAAGGACTCAGCACAGAGGCT
GGTGGCGCTGCCCCCAAACACAGATTCCTTCCTGTATTTGGGCGCTGAATACATGAGCATTGTCCGTTCCCTTAAGAGA
GAGCAGACCCCAGCCGCTTCATCTACTGCCATCAAATGGTGCGCTGTGGGCCACGCTGAGACAACCAAGTGTGACACAT
GGAGCATCAACAGTATGGGTGCTGACGGCACCACCGTTGATTGCCAGAATGCCCCCACAGTTGAGGAGTGCCTCAAAAA
GATTATGCGTAAAGAGGCTGACGCAATGGCAGTGGATGGAGGACAGGTGTACACAGCTGGGAAGTGTGGTCTGGTTCCT
GTTATGGTGGAGCAGTATGACGAAGCAAAGTGCGCCAACCCTGGAGAGGCCTCTTCTTACTATGCTGTTGCTGTGGTAA
AGAAGAATTCGGGGGTGACCTGGGACACACTGAAGGGCAAGAGGTCTTGCCACACAGGCCTTGGCAGAACAGCTGGCTG
GAACATCCCCATGGGTCACATCCATAGTATAACTAATGACTGTGACTTCACTAAGTTCTTCAGTAGCGGCTGTGCCCCC
GGAGCAGACCCCAGCTCTTCATTCTGCACTCAGTGTGCCGGCAGTGGCAAAGCTGTGGGAGATGAGTCCAAGTGCTCTG
CCAGTGCTGATGAGAGATACTACGGCTATGCTGGAGCCTTCAGATGTCTTGTTGAGGGKGCCGGCGATGTTGCCTTCAT
CAAACACACAATCGTCAGTGAAAACAGCGATGGTTCTGGTCCAGCGTGGGCAAGTGGTTTGAATTCTAATGAGTTTGAG
CTGATCTGCCCTAACAAGAACCCGGTGCCAATCACTGAATATGCCTCTTGCCACCTGGCTCTTGTCCCCGCACACGCCG
TGGTGACTCGCCCGGAGAGCCGCGGTGAGGTGGTCCGCATTCTCCAGGACCAGCAGGCAAAGTTTGGTAGCACTGGCAG
CGATCCCACATTCAGACTGTTCCAGTCAGAGTCAGGCAAGAACCTCCTCTTCAAGGACTCCACCAAGTGTCTCCAGGAA
GTCGGAGCTGAAACATCCTTTAGCACGTTTCTGGGCCCAGACTACATGAATGCCATGAATTCACTCAGACAGTGCAGTG
GGTCCACTCCAGATCTGGAGAAATCTTGCTCTTTCCATTCCTGTCAGCAAAAAAACTAGTGCCAACCACGGACCCTGTG
GTGCCTCATTCAGCCTTCAGTGATTCAAGCAACTTACCCACACTTCCCACACACAACCCAAAAATTGCATTTTGTATTT
TCCTACTGCTCTTGTTGTAGACCTGATTTCAGAAATTCAACCAACAGATACATATCACTACCAATAAAGCAACTATTCT
GTGACCAATCATGTCCTTTTGTAGCTATTTTCATGACCTGTATTACTGGACCACCGATGTTTTGTTAACACTTTTCTCT
AATAAAGCATTTTTATTCCTCMARA
>Contig_108
ACCGCCCAGCATGAAGACTCTCCTCCTCGTGTCCCTGCTCGGGTGCCTCGGTAAAGACTTTTTTTTTATTTGATTAAAT
CATAGATTCATTTAACGCTAAATTGTATCTGCATTTATAATTCATCCGATTGCATTTGCAGCCACCGTGTTCGCGGCCC
CCGCTGAGAAGGTAAAATGGTGCGTAAAGTCTGACCAAGAACTTCGGAAATGTACAGACCTCGCAGCCAAAGCGCCCGC
GATCGTCTGCGTGAAGAAAGACAACACCATCGACTGCATCATTGCAATTAAGGTAAGGGCAGCAACATCATCCACAGCA
CATATATACAAGAAATGTCTTCATGGTTTCAGTCTTAACGTTTGATTTAATCCCGTAAAAGGTGGTAAATCTTTGGATA
TTGCGATGGTCAAAATGATCATTTAACCAGTAGTGGAAGAAGAATTCAGATTATTTACTTATGAAAGAATATAAATACC
ACAATGTAAAAATAACTTCATTCAAAATCTTAATCGGTACAAG
>Contig_109
GGCGTAAGGCAGGGACATACAACAATGGTGTCCAGTTTGATGGGTTTGAATTCCTGATCTTTGTGTGACAGATGAAGCT
CATTGTATTGCCACTGAAAAGAGCAAGTTAAAAAAGTGACATAAATATTTTTTTCTTTTATGAAATATGTGACATACGG
TCTTTTATTGGTTGTTTTTGTGAAGCATCTCATATGAAACTTTTGCRTTCTCTATACTTATTTTAAAGATCGYCCTACT
TGTGGTATAGTCATAATGGGACAGAATGTTTTTTTTCTGATTAAGTATGATGTTCATTTGCTTTTGTTTGTCTGAAGTG
TCTGATGTCAAATATTTACATTTACCCTTGTTTTTTACACATCACTCAGCCTGCGTGTGGAATTGCCGTAATAGGACAG
AATGTAAAAAAAAAAATCTGTTTGAKTTGATTATTTATTAGAATTGTGAATCTGTTAATGAATATTTCACGTACTGAAT
GATAATTCASNCTCAATGTTAACATGTAGGTTACCTGAGTTTTATTTTAATCTGGGTATAATATGTGATTGTCTTT
>Contig_110
ACATTTTAAAACACTTGAAAAACATGAATGCATCTCAGTTGTTAAGTTTGTAGCTATTTTCATGATTGTTGGAATGAAT
AAAGTGGTTTTTAAATCATCGTCAACATAAATCAACACTAAACAACTTGAGTTTGAAAAGATATTTTCTTCATAATATT
TGTGTAAAAGTAAATAGAAATCTCACGTCCACACAGAAACATTGACTGGTGTTGTAGAAGTTTGTGTAAATGTGAAAAA
AAATGGCAAACGAGCAGTATTGTATTGAGTACATTCCATATTTCCTACGCCATTTCATTCATTTTGTCAATAATGTAAA
AGACTCTTACTGTGTTTTACTCTTATCAATAAAAGGAAACTAACATTCG
>Contig_111
GCTTCCTCACTTGGCTGAACAAGACCAATGTAACTCTACTGAGCCCTGCTGAGGAGCTCAAAATGTGAATTTCCTTCTG
GTTTCTATAATGTTCCTCTGTTAAATTACTCTGCTCAGGTCGGACAGCACTAAAAGCAACTAAAAGTGAACAAATATAT
GTGTCCTTTCAACATGAAACCTATAAAAGTATAAGGAATCTAACACAGGTGTCATGTATTGTTGATTTGAGTTCATAAC
ATGATGTTTTCTGTATCAAATATGTATTCAGATTTGTATCTGATAATGTTAAGAATTAAATATTTGATGTTGGAAAAAA
AAAAAAAAAAAAAACCAAAAAAAAAAAAAAATACAAAAAAAAAAAAAAAAAAAAAGGAAAAAGAAAAATAAAAAGAAAA
AAAATTTTAAAAAATTTGCGGGCCATTTTTGCCAAAAAAACTCAATTTTTAAAAAATTAGGGCAGGGGGCCCAAATTCC
CTTTAATTTGGAAAATTCCCCCAAAAAAAGGGGTATAAATTTTCCCGGGCGGGAATTAAAACCCCCTTTAAAAGAAAAA
GCC
>Contig_112
GGGGGTGAACACAGCATGCTTTCAGCCACAGAGAGTGCKGRTTtAaTTTTGYTCWTSSAGWtARRAKRARKAAAKSATT
TSMAAtggCAtCAAAAAAAAAAAAAAAAAAAAAAAAAAAAAAAAAAAAAAAAARAAAAAAAAAAAAAAAAAAAAAAAAA
AAAAAAAAAWWWAAAAAAAAAAAAAAAAAAAAAAAAAAAAAAAACAAAAAAAAAAAAAAAAAAAAAAAAAAAAAAAAAA
AAAACCCCGGGCCCCCCCCCCCCCCCCTAAAAAAATTCTTAAGGGCCCCCGGGGGGGCGGGGGGCCCCGAAAAGGGGGG
AAAAGGGGGCCCCCGGGGCCCCCCGGGGACCCCGGGGGGGGGGACCCCCCCCAAAACCCCCCCCCCGGGGGCCCCCCGG
GGGGCCCGAAAATTTTAAAGGAGCCCCCGGGGGGGCTGGGGGGGCCCTCGGGGGGGCCCCCCCGGGGCCCCCGGAAAGA
TTTAAATCCCCCCCCCCCCCCCCCCGGG
>Contig_113
GAGGAAGCTCCCTTTGGGGTAGATATCTCTGGAACAGTGTTATCTACAGTATATAATTACCCGAAGAGACTAAATGACG
GCCAGTTATTGGAATATTTGTTTCCTGTCGTGATCAAAGTGTGGTTGTGGGCCTCTTATTGTCTTCATCCATGTCCAGC
TTTTATTGTGAAAATTTGAGACGTCTGTCAGCAGACGTCAGAATGTATATTTATGCCCTTTACACAAGTCATTGTTTTT
AATACTTCTGTGAAAATACCTTAGCCTTTGCTGTAGAAATAAAAAAACTTTTGAAAAATGTCCCTTTTTGTCAATAAAT
GTGAATCTAAAAAAAAAAAAAAAAAAAAAAAAAAAAAAAAAAAAAAAAAAAAAAAAAAAAAAAAAAAAAAAAAAAAAAA
AAAAAAAAAAAAAAANTTTGTGGCCCCCCCCGCCCCCCAAAAATTTTTTAAAACATTTCTTTGGGCCCGGGGCCCCAAA
AGGAAAGAAAAATGGGCCAAACTTTTTCCAAAAAAAACCCGGGCCAGAAAAAGGGTTGGAATCCCCCCAAAAAAAAAAC
CCCGGGGGGAAACAAAGGTTTTGAAAAAATCCCAAAGGGATTTCGAAGGCCTTTCGGGATTTTACCAAAGGGATCCCAA
GGAACCTCAATATCAATTAACCCCCCCCCT
>Contig_114
GTGTGTGTGTGTGTGACTGANAGTGTCTGTACTCGTGTGTGTGTGTGTGTGTGTGTGTGTGTCTGTGTAACCGTGTTGT
TTTCACCCAGCTATACTTAAACCTTGTTTGCCAGATAAACAAGCACAATGTACATAAGAGACAATAGCTGTACATAAGA
GATAAATCAGCCAAAAAGGGACAGTAATCCTACTACTTATCTTTGAATGCAGAGAATAAAAGACTTCATAGAGATGTAT
TTTTAAAGCGTTTTGTATGTTTTCTGTCTATATCAACAGGAAACTGAGGAGTGTGCCAAAGATCTTTTACCCTGTCTTA
CACACAGTATGTGTCATATGTAAAATATTGTAAATCTTTTATGAATTAAAGATATTTCTGTATACN
>Contig_115
GTATTTATATACTGTGTTTTATTTCTGCCATTGTCAGGACTTAATGGACTTACTGTACTGTCTGAGAGAACACATTCTA
CCTGCTCTCACACCATGTACTGTATGTATTTTGATATACGTTTTCATATTTTATGCAATTAAATCTACAGTTGAAATAA
AAAAAAAAAAAAAAAAAAAAAAAAAAAAAAAAAAAAAAAAAAAAAAAAAAAAAAAAAAAAAAAAAAAAAAAAAAAAAAA
AAAAAAAACAAAAAAAAAAAAAAAAAAAAATTAAAAAAACCTTTCTTGGGCCCCCGGCCCAAAAAATTTTTGAAAAATT
GCCCTATGGGGTCCCCAAAAAAATCAAAAAAAAAACAAGGAAAAGTTTTCCCCAAAAAAAAAACCCCCCGGCAAAAACT
AAATTTTCCC
>Contig_116
GGGATCTATCTATCTATCTATCTATCTATCTATCTATCTATCTCATTTTGACATTGTGAGTGAGTGTAATGGCACGTGC
TACTTCTTTTGATTGGTGGAAATGTCTGTAGTGATCCCATGTTGCTGTTCTTTGCAGATGTGGCATATGTTTATGCTCC
ATGTAATGTCAGACAGTACTGTWAGTGTGTGTGTGTGTGTSTGTGTGTGTGTGTgGTGTGTGTGTGTGTSAKKTAtGWW
RWASCTGTACWgATRCTCAACAGGTGGACCAGCGTTTTTTTAATGAGCAAAGTTAACAACTAAATTTGTCCGTCTGTTG
TCCCTGTTAGCATGTTAGCATTGTCAGTGTTAGCATATTAGCGTGTATTTGCATCACTCTCATGCTGTTTACAGTCGGT
GTGTGTGTGAGGTTGTTGACTCATAAACAAACATACATTTTAAACTTTATTCATTTTAAATAACTGTGATTCTGTGATT
TTATTTTGTGAACCTGCGAACTGCCTCAGCTACACAAACTCATATTTGTGGAACTCTTATTGTGAAAATCTGTAGCTGG
GTCCAATCATGTGCCTTGAATTGTGGTGGGCGGGGCtARTCaTKTAAMaTgaTcTMCWKCAWAWTKKAATCWSYKYRYA
YTtCTGAtGAATAtgAAccaGTKttAaTTWaaCAaTgAaTctAAttAWcAWAAAAAAAAAAAAAAAAAAAAAAAAAAAA
AAAAAAAAAAAAAAAAAAAAaccaGGMMAAAAAAAAAAAAAAAAAAAAAAAAAAAAYWTGTSGSCCSCYTSGSCCCYCA
AAAAYTTTTYAAAACcATTYTTTTGGgCGCGSGGCCCCAWAAGGAAAKTAAAMWTGGCCAAACYTKTTTCCAAGRAAAT
CCGGGYCATAAMAAGGGYTKGAATTCCCACMAAAAAAAAACSCCSGGSGGMAACCAAGSKTTYTAAAAAATTCCAAAGG
GATTTCTAAGGTCTTTATGGGTTT
>Contig_117
GGGGCYSKKKCCAGCTTCCCGTGCARCATGACCAAGAAAAGGAGGAATAACGGTCGTGCCAAGAAGGGCCGTGGGCACG
TGCAGCCCATCCGCTGCACCAACTGCGCCCGTTGCGTCCCCAAGGACAAGGCAATCAAGAAGTTTGTCATCAGGAACAT
AGTGGAGGCGGCGGCCGTGAGAGACATCTCAGAGGCCAGTGTCTTTGACTCTTACGTCCTGCCCAAGCTCTATGTGAAG
CTGCACTACTGTGTCAGCTGTGCCATCCACAGTAAGGTGGTGAGGAACCGCTCCTGTGAGGCCAGGAAAGACCGCACCC
CACCACCCAGATTCAGGCCCGCTGCCGGTGCACCAAGAGCTCCCCCAAAGCCCATGTAAAGCAGAATTTGAAAATGCTG
TACACCTGAAGAATAAATTGAAAAAGTCTTTACAAAAAAAAAAAAAAAAAAAAAAAAAAAAACCTTTCGGCCGCCTCGG
CCCTCAAAAACTTTTCAAAACCTTTCTTTGGGCGCGGGGCCCcATAAGGAAAGTGAACAGGGCCAAACCTGTTTCCAAG
AAAATCCGGGCCAGGACAAGGGCTGGAATTCCCACCAAA
>Contig_118
AGGCAGTTTGATTGTTATTGTTAAACATTGAGTTTAACAAAGTCTCAATCTTCAGTTCGTAGTAATAAGACAAACTAAT
AACCACTTTTATTTTGAAATGTTAAACAGGAAACATCCGGTGGGTTGACTGTCAGTCTGAGAAGCTTAAAGAAATAAAG
TTTGTTGATGTCTGTTTGACTTCTGAGATCCraAAAAAAAAAAAAAAAAAAAAAAAAAAAAAAAAAAAAAAAAAAAAAA
AAAAAAMAAAAAAAAAAAAAAAAAAAAAAAAAAAAAAAWTGKSGGCCCCCCCGGCCCYCAAAAAATTTTYAAAAMMATT
YTTTTGGGSSCGGGGCCCCAAAAGRAAAGAAAAAAGGGCCAAAMCTTTTTCCAAAAAAAWCCGGGCCAAAAAAARGGCT
KGRATTCCCMCMAAAAAAAAACCCCSGGGGGAAACCAAaGGTTThTAAAAAAAYCCAAARGRAWTTCGAAGGSCTTTAC
GGGATTTATCAAAAGGARTCCAAGSAASCYCAAAATMAAATWAMCCCCCCCCCKGCCAYTCATCGAAAAAWGGTTGAAA
TTCWTAAACMATTCSGCCAAAAKGAAACCCMYCAAAAACGGSATGgAAAAACCTAAATCCCCAGGGGAATCAACACTTT
GGCCCCTTGGGAAAAAAATTTCCCCMGGGRAAAAACGGGGGCAAAAAATTTGCCCAAATTGSCCMCKTTWAAAYMAAAA
YGGGGAAAACYCCCCCAGGRATTGGCTAAAACAAAAAACAAaTTCCTAAAAAACCCTTTARGGAAAAAACCCGGGTTTT
CCCCGA
>Contig_119
TCAACCCTCCGTCTCCGTTGAGAGTGACGTCTGCGTGCTGCTCGGTCGCTAGCTAACAACAAAGACTCAACTTCCAGAG
GCAGACTCTCTCCCTCTCCTTCTCGGTTATAACTCAAACTGCAGCCTCCTTTTTAACGGGACTAACGCGAAAAGGCGAC
ACACACACACACACACACACACACAAACACAAACCAACCTCTTCGTTACTACGCAGACTTACAACCTCCATAGCAACCA
TGTTTGAGGCTCGCCTGGTGCAGGGGTCCATCCTGAAGAAGGTGCTGGAGGCTCTGAAGGATCTGATCACTGAAGCCTG
CTGGGACGTCAGCTCGTCCGGTATCTCCCTGCAGAGCATGGACTCCTCTCACGTCTCCCTGGTCCAGCTCACCCTAAGG
CACGACGGCTTCGACTCGTACCGCTGCGACAGAAACCTCGCCATGGGAGTCAACCTCAGCAGTATGTCAAAAATCCTGA
AGTGTGCAGGAAATGAAGACATCATCACCCTCAGAGCAGAAGACAATGCAGACACACTCGCCCTGGTGTTTGAGACACT
CAACCAGGAGAAGGTGTCAGACTATGAGATGAAACTGATGGACCTGGATGTGGAGCAGCTGGGAATTCCAGAGCANGAG
TACAGCTGTGTGGTGAAGATGCCCTCTGGGGAGTTTGCCCGCATCTGCCGCGACCTGTCCCAGATCGGTGACGCCGTCA
TGAT
>Contig_120
GCCGGGACCTTAGAAATAAGACTATACTACACTAAATGAATTTTTGTCCTGAATATTTATGGCTATAGTAGAATATTGG
AAGAAGAGAATCTGTTTGTATGACTAATATCAATATAATCAGTAGTGTGGGCTTCAAACAATTTAAGCCATTTCTAATA
TACATATATACATATTGTGTGTGATATACAATAACAACATGTCCAACAAACTTCTATAATAGCACAGTTGTGTGTCTTA
GAACAAGTCTACTATAACAACTGCTATTATTTTCGGCTGAGTACTATTTACTGCTGCTGGCTGAGACAATGAGCGTTGA
AATGAGTTACTCTCTTAGACAGACAGCTTCTTCTTCGCTTCCGTTGTGTGTGTAATGTGTGTGTGTTACCCCCTCCTTA
CCATACAAGGTGGTGCAGCAGATGGACTGAGACAGACAGGATCAGAGGAAATACCCCTGGTGAATGTCTTTCAGCCCAC
CTTAATTTTAGACACACACACACACACACACACACACTCACACACACTGACAAACATACACACAAAAACAAGCCCACGA
TAACATGGACACAAACACACATACGCGCACGTGTTGGATCTTCCCCCAATGGCATCTTGCTGACTCACAAGGTTGATTA
AAGAGATGGAAACGACACTTTCACCGAAAAGTGCAGATGCTTCATTTGGGGCTGAGGACGTTAAGGACGAGTCATTAAA
ACTCATAAAAAATCACTGTCATAAGAGCTACGAGTGCACTCATGAATACC
>Contig_121
AAGAGAATTTGTTTGTATTTTTATTTACATTTTATATTTTTGTAAATATTGTAAGGAGGTTGGCCATTTGCAATAGTGA
TCTTTCTGGGTATTGAGTGGTGCTTTGGATTTTAGATCCAAACTCGTCATCATAAGCCGTCCACATTCTGTATGAACCG
ACCAGAAGCATTCATCTCTCTCTCTCTCTCTCTCTCTCACACTCACACACACACACACACACACAAACACACGCATGTC
CAAAAAAACACACTCTCCCCCTGGCTTTTTTTAAAAAGCTTTTACTACAATATAGGATTCTAGGCTCAGTAGGAACATG
GTGTGTGTTGACCTGTAGTCACATGGGACCATTACAGTGACTCAGCACTCAGAGTGTGTATTAGTGGTAGTTTTTCTGA
AATTCAAAGGCTGTAGATTCTGCTGTCCAACTGTCTGTCATGGACAGATTATATTGTGCGTGCTTTTTTTGTTGAACAA
TTATCAGTCATTTGACTGTTTGTTTGTAAGTGTTACCTGTCAGAGGTTAAATCTACCTGCAGTAAAAAGAAAGAAGAGA
ATCAGTGCTGTGTGATCTTTTCAACAGGGAGAAGTGCTTTGATGTGACTTCCACTGGTTGCATGTCCACAGTTTCAAAA
TAATAGTCAGATCACAGCTGATTTAGAGAACTGGTTAATATGGTTGAGTATTGTAAAACACAAACTGGCACATGAACTG
TTGAAGAATCTCTTCATACTTTCCTTTCAAAAAATATTCAGCTTGTCTCGTTGCACCTGTCCTGGTTGACAGTTTCAAT
AAAGTTTGTTCAAAATCATA
>Contig_122
CAAATGGGGGATTGTATAGGGTTTTTTACGTATCCAAAGATTGATTTATTTTTTGTTCGGCAAGTATTTTTGTTGTGTT
CACTACCCACCTTTTTGAAATAAGAAACAAGTTCCACTTTGTGAATTTTTCAATTCTCCTTGCTATAAGTGTACTTGCG
CTGGTTTTACATGTGGATCATTTCCCCCTCCCCCCTTGTTGAGTCTAATCCATTTGATATGTAGCTTGTCAGTGCAGCT
TCTGCCCTTTTTGAAAATTAGCAGTGTGTACTTATCCTTTTTGAGGAAGCATGTTTCTATGCATAGGTCTTCAATCCCT
GCCTATTTCATAGTGGGTTTTGACAATGTTCCTGTGAACCACACCTCTTCTTGGCACTTACTGTATATTTAAAAAAAAA
AAAAAAAAAAAAAAAAAAAACCTTGTCGGCCGCCTCGGCCAACGGATTTTTTTTTTTTTTTTTTTTTTTTTTTCCCGGT
TTTTTTTTTTTTTTTTTTTTTTTTTTTTTTTTTTTTTTTTTTTTTTTTTTTTTATTATTTTTTTTTTTTTTTTTTATAT
AAATTTTTTTTTGGCAACAATTTTTCGGGGGAAATCCCCCCGGGGTCCTAAGGAAGGGGGGAATTAAACAGGGGGATCC
AACCGGGCTTTTTCTCTTTTT
>Contig_123
GGGTGTGTGTGTGTGTTTGTGTGTGTGTGTGTGTGAGTGTGTGTGTGTGCGTGTGTGTGTGTGTAAAAGAGAGTGAGAC
TGCATTCGACAAACTGTGATTTTTACAATCCTTATTTTCTCATTGTTCTGAGTGAGTGACTGACCCGTGGGCGCACACT
GTTTTTGAGTTTCAGTCAATAAATTAAAGCTTCTCTC
>Contig_124
GCTCAGACCAGGTCCTGGGAAATCCTGCACACTGTGATTCAAATAAAACAACTGGAGAGGAATCAAAACGTCTCATTTC
ACATGTTTATCTCTGTTGAACTGGCAGACAAAGCTGATCTTATTGTAGGAAACATGTCCAATATCATATTTACACTATC
TAAGCACAAAGTATTGATATTAAACTCTGATTGTATCAATAATAAAAGAGTTTAAATAAAGTTTTTGAGTTTCAGACGT
TTCTGTTTTACTGTATTTCACCGTTACTCATTTTATCCTATAAGAATTAATACATAATAATACTTTATAAAGTGTCTGT
GAGCAGATGATCTTTATTCTTAACTCTAAACTAACACTTTGTTTTAGTGGAAAATAAAAGACTGAGAACAACTGAAAAA
AAAAAAAAAAAAAAAAAAAAAAAAAAAAAAAAAAAAAAAAAAAAAAAAAAAAAAAAAAAAAAAAAAAAGAAAAAAAAAA
AAAAAAAAAAAAAAAAAAAAANTTTGTGGGCCCCCCCGCCCCATCCAATTTAAA
>Contig_125
GCTCTCGTGCCAGAGCGCGGGGAGCGCGGAGGAGGCGGCGGAGGAGGCGCAGCACCAGACGGTTCCTCTTGACTGTTAA
CTCAGAGCAACTTCAGGGAACGAGACTGTGGAATAAACAGGAAAAGCAATAAGGCACAAAGAACTCCCACACCCATCTC
TGCTGCTTGTAGGGTTAGAATAACGCAGATTACTGAGCAGAATAGTAGGCCTAGAGGTAACATAGGGCCGCACACACAC
ACACACACACACACACACTAGTATTTAGCCAACTGGTAACTCCTTATGGGACTGTATAAAGTATTTGTCTGCTTTGACT
TTTGGACCTCTTCCTCTTCCTTAACC
>Contig_126
TTWAGWWSKWGGgTAWgTcTKTAAtgAATAWYYYtCTMGCWWMTCATKAATTKaTMYATKYATTTAYWGKRTTRAAgTA
TTYWAYSTTMATKKaaTCRKTKTTTTctatGTCAWaCTtGCASWYYAAtGAAtgAATAAARSWMAWCCKKSatAAAAAA
AAAAAAAAAAAAAAAAAAAAAAAAAAAAAAAAAAAAAAAAAAAAAWAAccAAAAAAAAAAAAAAAAAAAAAAAAAAAAa
cTTTGTGGGCCCCCTcGGCCCAaTCMAATTTAAAACTCAAAAAAKTTWATGYTKGGGGCCSAAWTTCAASCYCATTGGS
CAAWTYCCCCCAAAAGGRAGCCRAATAAAAATYCCYGGGCCGCCKTTTAAAAACGCCGGAATGGGAAAAACCCGGGGKT
AACCMAATTAAATCCCTTKGAAAAAAWYCCCCTTTTCCCAAGTtGGGGAAAAAACAAAAAaGGCCCCMACMAATCCCCY
TTCCAAAAATTKGCCCACCCWAAAGGGMAAAGGAAAWTTGAAACCKTAAAAATTTTGTAAAAATCCCCGTAAAATTTTT
GTAAAACCACCYCWTTTTTAAMCAAAAAGGCMAAAAYCGGAAAAACCCYTWAWAATTCAAAAAAAAAAACCAAAAAaGG
GTTRAaGGGTTKTYCCAKTTGGAAAAAAAAKCCCMYAATAAAAAAAGGGGAACCCAACCGCAAAGGGCAAAAAACCCGT
TAACTAAGGGAAAG
>Contig_127
TCAAAATGGATGGTGGCAATGTTTTCAGAACGGTTGAATGCTTCCTTTGTGCTTGTTGGAGCTGCTCTCACTTTTCTAC
CAATTAAAAGGCAAATTGTAGTGAAGTTGATGCTTGCTCGTAAACAAAATAAAGGATGATAAGATGGGGTATAAAAAAA
AAAAAAAAAAAAAAARRAWAWAAARWAMAAAAAAAAAAAAAAAAAAAAAAAAAAAAAAAAAAAAAAAAAAAAAAAAAAA
AAAAAAARAAAAAAAAAAAAAAAAAAAAAAAAAAAAAAAAAAAAAAAAAAAAAAAAAAAAAAAAAAAAAAAAAAAAAAA
AAAAAAAAAAAATTTgTTGGGCCCCYYSSSCCYYMAAAAAWTTTTTAAAAMWWTTTTTtGGGSSSGGGGCCCCMWAARG
AAAWtAAAAWRRGTCAAAWggTTTTTTYCAARAAAAWCCSGRWCWRAAWAARRGKKGKATTTcCCCCCAAAAAAAAAAC
CCcGGGGSSRAaCCARGcTTTTTWAAAAAAWYCCRARGGGATTTTKAARGYTTTTTGGGGWTTTWWMAcAARRGMKtCM
AAcGGSMGYWCAAWWWAAAWTTWCCCCCCCCCTGGCCCTTCATCGAAAAAGTGTTGAATTTCTTAAACCTTTTGGCCAA
ATGGAAACCCTTCCAAAAGGGTTTGATAAACTTAATTCCCCAGGGGATTCAACCCTTTTTCCCTTTGGGAAAAATTTTT
CCCCAGGGGAAAAAGGGGGGAAAAAAATTTTCCCTTTTTGGCCATTTTTAATTAAAAATGGGGAAAACCCCCCCGGGGT
TTGGTT
>Contig_128
GTTGCTGCATTTGTGACTTTGCCTTTGAAAGTTTCTTTTGCATTAACGTTTTTTTCCACAAAGTCCCTACGGTTTTTTT
GTTAAGTCAAAAAAAGGATAAGAAAATAAAACAGAAATGTTGCCTTGAAAAAAAAAAAAAAAAAAAAAAAAAAAAAAAA
AAAAAAAAAAAAAAAAAAAAAAAAAAAAAAAAAAAAAAAAAAAAAAAAAAAAAAAAAAAAAAAAAAAAAAAAAAAAAAA
AAAAATGGGCGCCCCCCCACCCCAAAAAAAATTTTTAAAAAAATTTTTTTGGGCCAGGAAACCCAAAAGGGAAGGAAAA
AGGGCCAAAAATTTTTTCAAAAAAAATCGGGGCGGGAAAAAGGCTTGAAATCCAAAAAAAAAAAAAACCCCGGGGGAAA
AAAAAATTTTTAAAAAAACCCAAAAGGGATTTTAAAGGCAAAAAGGGATCCTCCAAAGAGAACCCAAGGGAACCAAAAA
AAAAAATAGCCCCCCCCCGGGCATTTATTCAAAAAAGGGGGAAATTCAAAAAACTTTTTGCCAAAAGGGAACCCCCCCA
AAAAGGGAAAAAAAACCTAAAACCCCCGGGGAAACCCCCCCTTGGCCCCTTGGGAAAAAAAATTCCCCAGGGAAAAAAA
AGGGGCAAAAAAATTCCCCAAATTGGCCCCTTTAAAAAAAAAACGGGGGAAACCCCCCCGGGGGTGGGGG
>Contig_129
CCTGCTTTTCAAATTTGTTTGCACTGAGCTACACTTTACTGTCTCAGTCTGTCTGTCTGTCTGTCTGTCTGTCTGTCTG
TCTGTCTGTCTGTCTGTCTGTCTCCTGGTTGGTTTTCAATGCAAGAGTCCCTCTAAATCTGCCTGTCCTCCCTAACCTG
CGCTCTAAACCCTGATTATAAATTTTGATCACGAACATTAGGGAATAAAATCACAGCTCTGCTTGCTTCCTGAGCCACT
TTGTTCCAGATCAACTACTCAAAGCTGATTTGTTCCCCCACATACCCACCCACCACATGATTCCACACACACACACACA
CACACACACAGATGTACGTCCACACAGAGCAGCAGCAGCACAGTGCTGACTGACTGGCATTTTTGATGGAAGTAAGTGA
GTATCTGCGTGTTCATCTCTAATCCCTGTTTATGGCTACAGCGTGTCCTGCTGCCCTTCCCCCTCTCTCAGTGTGCTAC
AGAGTCATTGTGGCTCCCATTCGGTTAATTTCAATCTCTGTTCCTTGAGAATAACAGCCAGCTGTAAAAAGTGTAGCAC
ATAGCGTGCAAAGTAAGAAAGCTGCTGTCTAAGTTGTGCTTTTGTTTGAAGATGTATTAAACCCTTTCAT
>Contig_130
ATGTCACTGTTGTGCAAACTGGACCTATGTGTGTGTGTGTGTTTGAGCAAATTTGTGTGCATGTGTGTGTGCTCTCTCG
AAGATTGTGGCGCACAGTGCATGTGAGCCTGTGTGTGTGTGTGTGTTTGTGTGTGTGTGTGTGTCTAATTATAGTGAGT
GTGTGTCTGTGTGTGTGTGTCTGTGTCTGTGTACATCAGAATTTATTCCTACATGGTTTGCTTGTATAATCCTTTTTAA
ATTGTCCTAAATTGCTCTAACATCACTGTCAGAATCACTTGCAAGTCCAATTAACTTAAATGTATCAATAAGTACATTC
AAGCAGTTAGCTTAGCTCAGCATAAAAACTCTGGCCAAAGGTTAAAAAGGTCACCAATTATACCTCTAAAACTCTCTAA
CGGAAAATATGTAGTATAAAAATTATGAAGTAATATTTTTTGCCTGGGAACCTCACAGTGACATCAAGTTGTCGGAAGT
TGTTGGGCTCAACCAAGATAGTCCAGCACATTACCCCCTGTAAAACCACAAAACAACTCAATGCT
>Contig_131
CTTTTTGTTGGGGAAATGCCCTCACTGTCATTGTTAGATTTATTTTACACCAGACACACGTTGAGGTAAAAACATTTTA
ACTATCAGCTACAATAACAACAGTGTTTGTTTTTTTTTTACATGTATTAGTTCTTACAAACCACTATGGAGCAGTGTTT
TCCTGCAGCCTGGCTGAAGCATATTGGATACCGGAGATGTTGGTGCTTCAGGCAGGACTGTGTGCAGTCCACCCAATGA
TTCTGATTCACTGTAAACTTGACAAATAAACTTACATTGTTGCATCCCAAAAAAAAAAAAAAAAAAAAAAAAAAAAACC
TGGCCGCCCCCCCCGCCCCCCAAAAACTTTTCAAAACATTCCTTTGGGCCCCGGGCCCCATAAGGAAATGAAACTGGGC
CAAACTGGTTCCCAAGAAAACCCGGGCCAGAACAAGGGTTGGAATCCCCCCCAAAAAAAAACCCCGGGGGCAAACCAAC
GTTTCGAAAAAATCCCAAAGGAATTCCGAAGGCCTTAATGGAATCAACCACCAGAATCCCAACCAACCCCAAAACCAAT
TAACCCC
>Contig_132
TTTCCGAGCTTAGAAACTGGCTGGAGCAATACAGGAACGATGTGGTGAATTCCCAAAGAGCGGTGCTCCATGTGTAGTT
GAAAGATGCTGAACTGCCTGATGCTCTGCCCATTCTGCTTCAATGTCCAACTCACAGTGCAAAATATTCAGATGCTGCT
ATCAAATGTTCACACATGGCACATTATGTTGTTGTTTTTTTTCTTGCGTAAAGATATTCAGGACTCTTTGACAAATAAA
GTCATGTTCAAGCCTAACTTTAGGCTGTAGGCTGATATATTGTGCTCGTCTTGACCTTAATTGATTCCTGATAGCGATT
GTCTTTATTTCTTTTGTATGGAAAAGTATTGAATCAGTTGAAACTGGATTCAATTAATGATCACTCTATTTTTCTACAA
TACTGGTGCGTGCGTGTGTGTGTGTGTGTGTGTGTGAGTGTGTGCGTGTGTGTGCGTGCGTGCGTGCGTTCAGGCTAGT
ATCTCCCTCTGGTGTCTCTGCGAATCTAGACTCTAACAAGGTTATGCCTGCAGCCGCAATTCTAATTCTTTTGACCCCT
TCACCCTATCCCGATTCGCATTAAAGTTCTCT
>Contig_133
CAAATGATATCACCATGTCTATCTTTCTTGTTCTTTTTCTGTTTGCACAATCTAATGCAGGTGAAACTGTGAGTCATTT
GTCACTATCTTCCCATTTTTCTTGTGCACTTGTTCACACTCTACCTGTCATGAGCACAAACACCTGCTGCGTGAAGGGT
AAATTTAGGTCCCCGTTTGTTCAAATTGCTGTGAACTGAGAAGAGTGTGTCTCTGCATGTTGTCTAGACAGACAGAGAC
ATTGAGAAACTGAAATTTAGTAGCCCCTCCTCTACCTTGTCCAACCGGTCATGCAGGTGTGTGTGTGTGTGTGTGTGTG
TGTGGCAATGCCTGGGTTTAATCACCTTTCAAGCCAGGGCTGATGGGGAGCTGGGTCTGCTACAGCAGAGACTATAACA
ACAGATAAGAGGATCTCAGTCCCCACTTGTTTGGCTCTGATATAACCTCTTTCTCTCAGAGTACAGCCAAGATAACAAA
GAGACATAGGGGGAGGGAGGGATGAAAGGGAGTTACGCAGAGAGAACAACAATAGCGGACTGACAGAGTTGGGTTAGAG
GTAGATGAAGACTGATTA
>Contig_134
GTTGACATTTACAACACCGTTCAAGTCATGACATAATGAGGTGACTGTATGGTAAAATCATACTCTAGACCTCCTAGAC
CCATTGTTCATTCTATTAAGTGAACAATGGTGTCATTGTACAATGTGACAGTGATACTATCAAAAGATGTACAGATAAG
TACATTTGGTTGCTATTACTGCTGTTTTAGCAGTAATTTCAGTCAAAGATGAAATGTAACATTTCCACATTAGAAGGTC
TATAACTGCTAGACCTACGTTATATATTTTGTTGTGTACTACATTATCCCAAATGTTTTTAACAATGTTCAAACCCAAA
CCCAGATAAATCCAGTAACGGTGCCTTACCTAATTGCTTCTAGTTTCTATAATTTCTGTGTAAACACGGGATACATCGG
ATATGTTTGAGACTGGAAAAGGAAGTTGGTGAACATGATTAAACGTCACGGGAACAAAACATTACCATGTCCGTGATCA
ATTTTTGCCTGAGTCATGTCAGATAGATTTTCATGTTTCGTTCAGGCTGTCATATTTTTTTAACAATGAAGACAACAAC
TCCCATCATCCCACATTATTTCACAACATAATCAAGCCACATTTTTTGTTTTTGTTTTGATGTGACAGACCCCCTATCG
GCAGAAATGACATATGACATACATTGAGGTTGCAGTGATGTTTAGGCTTACCATCTGTCTTTATTTTAGGTCAGCTATA
GAGCCATATAAAACAACTGTGTATGTGTGTGTCGTAGTGGTGCTTAGGGTGAGGGTCACTGTGTGTGTTTTTACATAGA
CTAATGTAGGTGTTTGAGGATATGGTGGTGGTGCTGTGACACTGTGAACTTTRAMAMYWTTTTAAagCCCCCCCCCCCC
CCCCCCCCCAAAAAAAAAAAAATTTTAATTCCCCCCCCCTTTGGAAAAAAAAAACCCCCCCAAAAGGACCCCGGGGGCA
AACGGGAAAAAAAAAAAAAAAAAAAGGGGGGGGGGGGAAAAACGGGGGAAAAAGGAAAAAAAAAAGGGGGCGGGGGGAA
AAAAAAAAAAAAAAAAAAAAAGGGGCCCCCCAAAAAAAAAAAAAGGGGGGGGGAAAAAAAAAAAAAAAAAAGGGGGGGG
GCCCC
>Contig_135
TCCAGACCAGGGCAACAGACCAGCGAGGCAGAACTACTACAGAGGCTTCCGACCAAGGGGTCCACCACGTCCCAGACCG
GTGCGGGACGGCGAGGAGGACAAAGAGAATCAGGGTGGCGAAGGAGGTCAGAACCAACAGCCACGCCAGCGGCGTTCCC
GTCGCAACTTTAATTACCGCCGCAGACGCCCACAGACTGGTGGCAAACCCGGCCAGGAAACCAAGGAGCCCAAGACAGG
AGGTGACCCGTCTGCAGAGAAAACGTCCGCTCCCGAGGCCCAGCAGGGTGGGGCTGAGTAGGAAAGAACCTGCCCACCG
GCACCTACCATCTTTTACCATCGTCCGGTTTTTTTGTCWACAACAACAAGAAGAAACATCAAACAAGATCTGAGCAATA
AAGATTTGACTTGACGATCGTCACAAGCTTGCACCATGCATTTGACCAGATTACCACCGATTGCCTGCAGAATCTATGC
AGACCTGTTTTTTTTCCATTATTTTTATGTGACAGCTACaAAAAAGTTTTGGGGAAACAGCAAATGTTTTTCTAAATCT
GTCCTAAGTTTTTACACCAAATGGTTTTTAAAGAAAAAATGGAATTTGATATCTGGTCAGTTTGACATTTTTAAATAAC
TTTTTATGTATTCAAACATTTTAACAAAATGCAAGCTCAAAAAATAAAATACCAGAAACCARCAAAAWMWAAWAARWMA
AAAAAAAAAAAAAAAAAAAAAAAAAAAAAAAAAAAAAAAAAAAAARAAAAAAAAAAAAAAAAAAAAAAAAAAAAAAaac
TTTGKGGGCCCCCYCGCCCCAKMMAAYTWWAAACYMAARAAATTTTWTGcTGtGGGGCCMAAWTTMAASCTCYTTGGGM
MAWTYCCCCMAAAAGRGAGYCRAAWAAAAWTTCMGGGGCCGYCTTTTWAAAACGSCGRGAGGGRAAAAMCCCGGGGGWA
MCCMAATTAAWTCCCTTKGAARAAAWYCCCCTTTTCCCCAGKGGGRRAAAAAMMAAAAAGGCCCMCMCMAATCCCCTTT
CCAAAAATTTGCCCMCCCRAAAGGGMAAAGGAAAWTTRAAASCTWAAWTATTTKGWWAAAATCCSCGWAAAWTTTTTGW
AAAACCACCTCTTTTTWAAACAAAAAGGCAAAAATCGAAAAACCCCCTTAAAACTCAAAAAAAAACACCAAAATGGGGT
AGAGTGTTTCCCCATTTGAAAAAAAAACCCCAATATAAAAAAACGGGAACTCCAA
>Contig_136
GGGGTGGGTTTGTGTGTTTGTGTGTGTGTGTGTGTGTGTGTGCGCTCATCCAGTCCAGCTGAAAAACATTCATAGGGAG
ATCCCGCTCCCCCGGCTGCACGTGGAAGTTTGCCCGCTCTGATGAGCTGACGAAGTATTACAGAAAACACACGGTGGTG
AAGCCCTTCAAGTGCGCAGACTGTGACCGCAGCTTCACCAGATCTGACCACTTGGCCCTGCATCGACGGAGACACATGC
TGGT
>Contig_137
GGGGGACTTCTGTTACACACACAAACACACACACACACACACACACCTGTATGTGAAAGAACAACCTCTGTTGCATACC
TGTAGGGAACGAGTCTCCCAGCTGTCCTTTGTGTTTTGAGCCTGGGTTGCGTCTCAGCGCTGTTACCACGCACCCTTCC
TCTAATCCCTGCATAGACATAGCCACTGATGTGATCAGTGATTGTTTTAAGGAAAGGACGGACTGTTTTGAAAATGGGC
CCGAGGCCTCTGAAGCCACATGAACTTCTTCTGGAGAGGCCGGAGAAATGGATTTAGGCATCGCAGACAAGCTGTGCAC
AATTGACTTCTATCATAATTTTAATTTCATATTTTGATTTTTGAGTTTTAGCAAAAAATAAAATAAAATAAAAAAACAA
TTGTGAATTGAGTTACCCTCTACTTAGCATGACTTTTAAAGCCTTTAAAATGATATAAAAAAAAAAAAGGAAAAATGAT
AATCCN
>Contig_138
GTTAGAAAGTAGAAACTCGGAGCTGGTTGTTGTTGTTGTTGTTGTTGTTACCGTGTGTTCTCCGGTAAACCGATGGCGG
GAACCGCGCTGAAGAGACTCATGGCGGAGTATAAACAGCTCACTCTGAACCCACCTGAGGGGATCGTTGCAGGTCCGGC
TAACGAGGAGAACTTCTTTGAGTGGGAGGCTCTGATCATTCTACCCAGATGGTAGAGTGTGTATCTCCATCCTCCATGC
TCCTGGTGATGATCCGATGGGATATGAGGGCAGTGCAGAGCGATGGAGTCCCGTCCAGAGTGTGGAGAAGATCCTCCTG
TCAGTGGTCAGCATGTTAGCAGAGCCTAATGATGAAAGCGGCGCTAACGTCGACGCCTCTAAAATGTGGCGTGAAGATC
GCGAGCAGTTTTACAAACTCGCTCAGAAGATCGTCCGCAAGTCGCTGGGCCTCTAGAGATGATGTCATCGGCCTGCGAC
GGCGCCCGGCACGCACACACACACACACACACACAGAGTGCTGCCGGGACGGACAATCATAAACCGATTGATGGAGACT
GGAGGCCAACTTCAATCACTAAAGTCGACGAAGAAGAAAAGGCATCTCTGATCGTTGACAGGTCAGTGTCTTCTCGCAG
TGACTCATCACTCTGTCTGATGTTCCACCACGCACAGACCGCCATATCATCATCATCATATATCTCACACACATATATA
TATGTATATATATATATGTGTGTGTGTGTAT
>Contig_139
TTTTTGTATTCATATATCTGATTTTAACCATGTATTGTATCTAAACAGCCATTTAACTAAACAACATTCAGCTACATGG
ATCTGTTTTAATATGGATGCCACTGCACTTTGGGGTGCTGAATTATGTTTTACGCCTAGTTGAATGTACGTGCATTTAT
CGTGTGATTGTATGTTTATTTTATCAATAAAAATGCCAAACTAAAAAAAAAAAAAAAAAAAAAAAAAAAAAAAAAAAAA
AAAAAAAAAAAAAAAATAAAAAAAAAAAAAAAAAAAAAAAAAAAAAATTTTGCCGGGCCCCCTCGCYCCAgtcAYTTTA
AAaCYCGAAAAWgTTTTTKGTKGGGGCCCMATTTYAAaCYTCYTTGGSCMWTTYCCCCCTAARGGGRGgCSWTWTAAAW
TTCCGGGGCCSGKTTTTTAAAARcGYCGRGRGGGRRAAACCCCGGGKKTYCCCCAWTTTAACCCYTTKGRAACMCCCCC
CCYTTTCCCCRKggGGGGAAAAAAAAAAAARaGCCCCCCCCAtATCCCCYTTCCCAAATTTTGgCCCCCCSKAAGGGGA
AAGGGAAATTKAAACCCTtAAATTTTTTGtAAAAATTCCScGRAAATTTTTTGWtAAAMCCCCCTYTTTTTTAACCAAA
KRGCCAAARcTSGGAAAAtCCCCTTTWTATTtCAAAAAAAAAACCCCGAATGGGGGGGGGGGGTTTCCCCTTTGGGAAA
AAAAACCCCTTTTTAAAAAAGGGGGCCCCCCCCCCCAAGGGGGAAAAACCCCTTTTTTGGGGGGGGGGCCC
>Contig_140
GGGGACAGTCATTGGCAGAAACCaACACAGACAAGTCAGCAAGGCTGCAGTAGTGAACAGAACAATGAAGTTGTTGGTC
TTGGCTTTGACCGKCGCCCTGCTGTTTACAGCTGGTGAAGCCCTGAACTGCCACCGTTGTGTGTCCAAACAGGCTGGAG
GAAGTTGTGAGCTCACTGTAGAGACCTGTAAACCAGAGAAGGATGGCTGTGCTGCTGCCAAATTCCTCAGAGCACCACA
TGGCCAGTACCAGAAATGCATGGCTCTGTCGGACTGTGAAATGCTCAAGATGAACGCCTTCATCAATATGAAGTGCTGT
AGCGATGACATGTGCAACACTTTTGACAATTAAATGTTAAAAGTTTAAGAAAATTACAACGTAATTTGAACATCAAAGC
ACTTAAACCAAATGACTCCTGCAGGCTGCTATCACGTGTGAATACATGTATGAATTTAAAGCAGCTTTTCTAAAAAACA
AAATTTGCTCTGTCAATCACTTCCCATGAAAAAATAAAATGGTTTGACAAAGATCAAAAAAAAAAAAAAAAAAAAAAAA
AAAAAAAAAAAAAAAAAAAAAAccaaaaaaaaaaaaaAAAAAAAAAAAAAAAAAAAAAAAAAAAAAAAAAARRRKKKWG
GGAAAAAAAAAAAGAGGGGGGCCCCCGCCCCCGGGGGGGCCGGGGGGCCCCGGGGGGGGGGGGGGGGGCCCCCGGGGGC
CGGGGGCCCGGGCCCGGGGGGGTCCGGGGGCAAGGGGGGCCCCGGAAGGGGGCGGGGGGGCCCCCAGGGGGCCGCCCCC
CGGGGAACCCGGGGGGGG
>Contig_141
GATCTGTGCCTTAAGGTTTCCCCTCACCAAATTTAAGTGCCTTAAAGAGACTTTTCTACACCAACAAGGATTTCTTCTT
CCAATTAATTTTTGACATCAATCTGTCAGAGCACAAATCCTGCTGCTTCATCACCTCAAGCCTGCCGACCCCAAACACA
CACACACACACGCACACACACACACACACATACACTAGATGCAGTATTTTTGTGTATTTTTAATGTTGCATTGGGGCTT
TTATTTTTTTATTACAACATTCCATCTTCCTTTGACCAAGACAAAACACACCAAATCTTTTATAAGATTGTGTTCCCTA
ATAACTGTAGCCTCAGTTTTCCATGATTTTGAGTCTCACTGTGACAAATATATATATATATATATTAAAAAAACATTTA
CTTAATGATAGAATGCATTTGGGTCCCTACATTTCTAAATCAGGATATTGTGAGTTTATTGCAAAGGAATTGCAAAGGC
ATACATATTTCCATTGTTGCTCGACACCTACACAGCCACAGTCAGATTTAAATCAAATTGATTAAACTGTTATTAACTA
GCATTCTTTTTAATGAAGGGGATTACAGTTGTAAAAGCTGTACAATAACGCAAGTGTCTTGTTCTTGCGCTCTCTGTGT
GGTCAGTGTCCCTCTATCTTGATGAGCAGGACAAGGGGTCACTAAGATTTCTTTTTAAATTACATGAAATCCAAAACAA
CAAACTTTCCTTAAAAAGATAAGCACTGTTACTTTTGAGTCGGTATTANAAACATTGCCTTGCTAGTATTGCAGTATAG
GCTCTTGAAGTCACCATGTAGATGTGATTCTGTGATCTGTAATGTGGGTGTTGTTGaAAGTACGTGAGGTGTAGCACCT
ATTAAATCTATTTCAGAAGATGGCTGACCAAAaGATAAACTGTTATTTCAAAAATGTTTTGGAAAATTCACCATTATTT
CCAAGTGAAATACATGTTAATTACATAAATGTTTTTATTTTTTTTTTATTTGTTTCTTTTATTTATCCCTTTTTATTCA
GGCATTTTGTTCAATGCTTTTTTGGGGTGTACACTTTATTTTTGATTAACTTGTTTTTATATTGTTGGTGCCAAAATCT
GAACTACTGTGGACTGAATCTTTTT
>Contig_142
ACATTAAGCCTACGTACACCGAGCTGCCTCTGACTTTCACACAATGCATGGCTTTCTGTACGACTGCGACTCCACGTCG
TATCGCCTTACTGTATGTAGCTAACATTGTCATTACTGTCCATATTGGTTAAATCTGCTGAGGGTTAGGCTCGGCTAGC
TAGGATGACATTCTTAACAAGCTCATCGTTTGTGCCCAGTCCAGTCAGTGAACTGACCGACGCCTCGCTAACAACCTAC
TTGCTAAAACTCCCCGAGTGTGTGTTCTGTCGCAGGTTATAGTGTCAGTGTGTGACGGTGTTAGCAGACACATACGATG
CCTGCACTTGGTGTGTGTGTGTGTGTGTGTGTGTATGTGAGTGTGTGTATATGTGTGTGTGAGTGTGTGTGAGCTCCTG
GTTCATTCTTGGCGGCGTCCTGCGG
>Contig_143
TTCCTCCTGACACTGATAGCCAGCAGCATGAATCCTTTCTGTGTTTTCACCACTTCACAGGCATGTGGGGCTCCAAGCT
TGTCTTGTTCAACGATCCATGAATGTGAATTGTCTAAAGAAAAAAAAAAAAGGCTATTTTTTGCACATGACATTAAGTA
GACACTGCCACAGAGTGCATCAAAATAAAGCTGAAAGTGTGCTGTGCTATTCAGTATTGTACCGAGCATTATGGTTGGT
GGTTGTATGTGTGTGGGAGGGTTGGGTAACGTGGTGAACAGGTCGTCAGCTAACACACACACACACACAAGATGCCAGG
CTGATCCTTTGCTGTGCCTTTTTTTTTTTTTCCCCTCCCGAGAAGTTCTGTTGGTCTGCATATGTTGTATTTCTCTCTC
CACTCACGCTGACGTGCTCTTTCAAAGGCGTCACTGCAACGGCCCAGTAATCACTTGACATGAGTGTGTACGCGTGAAT
GGATTGAGTGTGACTGTGTGTGTGTGTGTGTGCCCATGTGTGTGTGCACAAATGTGTGTGTATGTGTGTGCGTGTGTGT
GTGTGTCTCTTTTGGTGGAAACTGGTGCCAAGCAGTTTTATTACGGGTCTCTCACAAAGGGATCACTCGTGCTTTTGTT
TGATTTTCCTCCTTTT
>Contig_144
AGTAATTTAATGTTTATAATAACAGCATCTGTAATTTAACTTGTTTTTGTAAGTGCCCTCTGTACGTAACTTTATGTTA
TTTCAAAAATAATGGAAACACTAAATAAAAATTGAGAAAGTTTTAACAAAATAAAAGTTCTATCATCTAAAAAAAAGAA
AAAAAAAAAAAAAAAAAAAAAAAAAAAAAAAAAAAAAAAAAAAAAAAAAAAAAAAAAAAAAAAAAAAAAAAAAAAAAAA
AAAAAAAAAAAAAAAAAACCAAAAAAAAAATTTTAAAAAAAATAAATTGGAAAAAAGAAAAAAAAAAAAAAGGGAAAAT
GGTTCTAAAAGGTTTCCAAAGGAAAACCGGGCCCGGGAA
>Contig_145
CGTGGTCAGCCAGAGCTACAGGTGGGCCAGTGCGTACAGCTGCAGTCACTCTTCATCCGCAGGATACCTACCGTGTTTT
TACATTAACACACACACACACAGCTGCAACAAAATGCCAAAGTGCCCAAAGTGCCAGAAGGAGGTCTACTTCGCCGAGA
GGGTGACGTCACTCGGGAAGGACTGGCACAGGCCCTGTCTGAAGTGTGAGAAGTGCAACAAGACGCTGTCACCTGGCTC
ACATGCGGAGCATGAAGGCAAGCCATACTGTCACAACCCCTGCTACGGTGCAATGTTTGGACCTAAAGGATTTGGACGC
GGTGGAACCGAGAGCCACGCATATGCTAAATAGAAAGGTTCAAGGCCCCGCAGTAAAAACTTTGCCTGGAAACTAGAAA
GCCAGCATGCTCGAAAGTCCCAATAAAAACCAGCAAACAAACTGTAATCTGATTCAGAAGAAACATTTTGTGTGCGTGT
GTTTTTATTCTGGGTTTTCTGAAGAGGATTGTGTATTCCCATGATACAGCAGTGAAGACGTTGTCCTCTAGTCTCATCC
TGTTATTAATGTGGACATTCTGATTAAACACTTTTTAAATTTGTGTCATTCTTCATTTGGTTTTTCTCTGCAGAGTCTC
TGTATGACAGACCCTTGAATTTGAAAAAGATATATACAGTAGGCATATATTTTTGCATTTAATTAATTTTCTGTTAAAG
AAAGTAAATGAAGTGCTTATTTTTAAAGTTTGGATTAKTATTTAAGTTTAAGTTTAAGAGTTAATAGAACAATGAGGAA
ACACTGARATTTGaAAAAAAAGCCTATTAAGCATGATTCTTAAAATAAAAAGTTATTGCGTCCAAA
>Contig_146
CGTTCACCTCACAGAAAAAGCAACATTTGAGCTTCTGTTGTGAATTTCCAGCCCGACAGGAACCGAAGATGATCGAGGT
GGTTTGCAACGATCGTCTGGGCAAGAAAGTCCGGGTCAAGTGCAACTCTGAGGATAGCATTGGAGATCTGAAGAAGCTC
ATTGCTGCCCAGACAGGAACACGATATGACAAAATTGTATTAAAGAAATGGTATACCATATTTAAGGACCACGTGACTC
TGGGTGACTATGAAATCCATGATGGGATGAACCTGGAGCTGTACTACCAGTAGACTACCATGACTCAGTGCTACACAGA
TGCTACACCTTTTCAATGTTATGCACGCACACACACACACACACACACGCACACACACACCGGTGGAATCGCTGGAATC
TGTTGCAGGAAACCGCCATGATCAGACAACGCAATTGAAAGAGACGAGAAGCGGTATCTTTAGAGCAGAAAACACACAC
ATATGACATTGATCTCAGTTTTGGCTCGTAATTTTTGCCCACATATTCTATGAAAGACATGTTATTCTACAATTTTTGT
TTTGATATTTTTGAATTAAAGCAGACATTTACC
>Contig_147
TCTCTGCCCTTCTTTCTGTGTTGTTTTTTTATACTGAATGCTGATTTCTCTCTGCGCATCCACTTGCTTAAGATGGGCA
ACTATCTGAGAGGACTGAACGGACTGAACGGAGCGTTTGTGCAATGCAAATTAATACAGCAACCCAAAGGGACGCGGGA
AAACACCTTGTTGTGGGACATCATGTCATCCTTTTGTAAAGAATAAAAAGAAGTGTAATAAAAACGCTGAAAGTAAAAA
AAAAAAAAAAAAAAAAAAAAAAAAAAAAAAAAAAAAAAAAAAAAAAAAAAAAAAAAAAAAAAAAACCGGGAAAAAAAAA
AAAAAAAAAAAAAAAAAAAACYTTGKGGGCCCCCCSGSCCCWTTMAAYTYWAAACCCAAAAAAYYTTWTGSTGGGGSCC
CAATTTCRRGCCCCTTKGGCCATTTCCCCCWAAAGGGRGCSGAWTWAMATTTCCGGGgCCSSCYTTTTAAMACCtCCGG
GASGGGAAAAMCCCGGGSGTTCCCCAATTTAAYCCCTTKGSAMMAATYCCCCYTTTCCCCAGGGGGGKAAAAAMMAAAA
AGGCCCCCCCCAATCCCCCTYCCCAAAATTTGCCCMCCCKRAAGGGCAAAGGAAATTTGAAACCKTWAAATTTTTGTAA
AAATCCCSGTAAAaTTTTTGGtAAAMCCCCCCCTTTTTTWAMCCAAAGGGCSAAAaTCGGSAAAWTCCCTTT
>Contig_148
CGACATCCCAGGGCCTCAGGTGACTCCAACTCTGCCCACCGCACCACTAGCTACCTTCCCGGCCTCCGCTGACCGGAGC
ACCGACACAAGCACAGGCACAAACACAGACAGCCAGAGCCCCGACGCAGATGTGGGGAAAGACGGCTCAGCACAAGTTC
TCCTCACCAGCTAGTCCTCAGGTATTCACGACCAAACCACCTACAGCTAAAAGCTAGTCAGGTGGTGTGGTTTTAAAGC
AAAGAAAATGTaaaAAAAAAAAAAAAACAAACaaaaaAAAAAAAAAAAATCCTTGCACTCCGTTAATCCTAACGTTAGC
CAGCAGGGAGTGTCCAAGGTCTGGGATTGACACAACACACATGGGAAGATAATGGCACCAGCCTCCAACCTCCAGTAGT
GTTTGTGCCGCTGTTGATGAACTTGATGGTTTGACTATTATCRTCCAGACTTAAAGAGTGTGCTGACCTTGGGCACAGC
CTCCCTTCACCCATCACTAACCTRGCCTTCTCCTCTGTACCATGACACCCATAAACAAAAAATAGCTTTGCTTTCTTTT
TGCACAAN
>Contig_149
TGCTACATCAACTGGTTGGCATTGAAGCCTTTGTAAACAAACCTAACCACAAGTGCACTGACAAAATAGCTATTAAAAG
GTAAGGTTTAGAGATCTGTCAAGAAGCAACAAAGATTTCATCTGAGCAAATTAAAGGGGTTGCCAACAAGGCGACTTGC
CATAATTTAACTCAGCAAAGAGATAACAGAGAGCCAATGGGAAAGAGTCAGCTACAATCACGACCCAGGGTCAGGTTAT
GAATCATAACAGAAGGTGTTTGTTTGTACACCCTAAATACCCTCAAASGGTTTTGTATTTATGTTACTCCACCTGTCTG
GACAAAAAAAAAAAAAAcGTCATATTATTTAGAACTGTTAATACTGTTAAGATCTATTTATGTATTACTGTTACATATG
GTCTATCAATCGCCTGACTCACTGAAGAACTGTACCTGTCATGGCAGCTGGATATTGATTTTTATTTGCTGTAACATCA
AATAAATCTGCCAGGAtACTRAAAAAAAtAAccAAGAAAAAAAAAAAAAAAAAAAAAAAAAAAAAAAAAAAAAAAAARA
AAAAAAAAAAAAAAAAAAAtttAAAAAAAAAAAAAAAAAAAAAAAAAAAAAAATGGGGGCCCCCCCGGCCCATGCAATT
TTAAAATTGAAAAAGTTTTTGGTTGGGGCCCGAATTTAAGCCCCTTTGGCCAATTCCCC
>Contig_150
TGGGTGCATGGATTGCGCAATCATTCACGATTCTTCACATGTCACTGTAGCTTTATTCTCAGATGTAATTTTGTGTGTG
TGTGTGTGTGTGTGTATGTATGCACTATTTTCTGTGCAGGTTTTACATACAGGCGAGTGAATTTCTACATTTTTCTGTG
TGTATCTGGAGCAATGGTTGTCAAGGGAAGAGTTGTGCTGCAGTGAAATGATGCAACTCTTTGTAATAGTATTGGCAAT
GAATGAAATAAGTCTAATTATTTAATATTAAAAGGGGAAATGCATTAATTGTACTTGATATTTTATTGAATTAAACAGA
TTTATACTTTGTTTG
>Contig_151
ACAGCGGAGGAGCGAGGCGTCGACAGCGGAGAGGAGGAAGGGCGGAACGATGCGGCCGAAAGACCCACCAAAACGACGA
AAATCGTCCAAAAACTCGACGCTGGCCGCGGCAGATGACGGCGGATAGCCTCGGCCTGGGAAATGGGGATTCCCTTGAT
GTTTCTCAAATTGCGTCAAAGAAGAAAGGAGATAATCTGACCCAAGCTAAATGGGTTGACATGTAGCCACCGTGGGGCC
GTGAATTGAAGGACTCAAGTGATTCACACCGCAATGGGGACTTCGGAGACATGACGGGTGTGAACATTTTTGAAATTTG
AAGAACAAGAAGACAGCTCTACCCCATTCAACTGGATATTGCTGAAGTGGAGACAGCGTTGTTTAACGTGAAGATTTCA
AGTGATTTGGCAGTTAGCCAAATTTTGACAAGATGAAACCGTTTTCTGACTGGACTATGGCGTTTGGATTTTTTTTTTT
TTTTCTTTTAACGACAACATGGACACTGGAACACCGTTGCTGGCTGTATAGTGGACTTGTTGAAAAATGACATTGTTGT
TTTTGGGAAACCCAAAATCCGCCTTTGTACATTTGATTTTCAAATGTTGTTTTTAAATAAAGTGTATGTCCTCGTAAAA
AAAAAAAAAAAAAAAAAAAAAAAAAAAAAAAAAAAAAAAAAAAAAAAAAAAAAAAAAAAAAAAAAAAAAAAAAAAAAAA
AAAAAAAAAAAAAAAAAAAAAAAAAAAAAATTCAAAAAAAAAAAATTTTTTCCAAAACACATTTTGGAAAAGAAAAAGG
GAAAAAAAATTTCCAAGAAAATCCTGCTCATAAAAAAAGCTTGGATTCAAAAAAATAAAAAAAACCCCCCGAAAAAAAA
ACGTAATGAACAAAACGAAATGAAATAAAAAAACCAAAAAAGAATCTAA
>Contig_152
CTGTGTACCTTTTTCATAAAACACTGAAGTCATTTAAAAATCACAAAGTGAAACCCCAAGAAGAGGTATTGAGAGTAAG
TTACCTCTAAAGATAGTGTGAACATAAATGCAGATAGGATGCCAGGTTATTGTTTTGAAGACATGTTTTAGGACTTCAA
TTGCTGAACATAACTCATATATTTTTCTTCACCAGGATGAGTTTGTAAGATGTTAGATTTGTTTTATATTAATTTATGT
TTGTTAATTCACAATAGACCGATAGAATGCCATTAAGATTTAATTATTTTCAAGTAAAAATTGGAATTGTAAAATTAGT
TTTTAATGTACATCTCTATAAAATGGCATCGTATATAGGTTTTTTTTTTTTTTTTTTTTTTGGGTTGGTATTGCAATTA
AAAAAAAAAAAAAAAAATTGCCAT
>Contig_153
TTCACTACATCCTACAGGAGAAAAACAGTAGAGTAATCCCCCCCTTACAGAAACAAAGTTACAATACTGCAATAGATCT
GGTACTTATTCTTTTTAATTTCATTTCAATAAATAATTGCTGTTTACCACCAAAAAAAAAAAAAAAAAAAAATAAAAAA
AAAAAAAAAAAAAAAAAAAAAAAAAAAAAAAAAAAAAAAAAAAAAAAAAAAAAAAAAAAAAAAAAAAAAAAAAAAAAAA
AAAAAAAAAAAAAAAAAAAAAAAAAAAAATAAAGGGGGTCCCTCCAACACCAAAAAAATTTTTAAAATTGTTTGGTGCC
CCCCGCCCCCAAAAAAAAGGAGAACACGGGCTTAATGTTTATTAAAAAAAAAAAGTTCTAAAAAAATCATAGGATATTC
CACAAAAAAAAAACCCCACCGGAGAAAAAAAATATTCCCCAAAAACCCAAAAATCGTAGAAACATTCTTAATGTTAAAA
AA
>Contig_154
GGGGATTTGTTTTGTTTTTCTATGAGTTTTTATTATGATAAATATTATTGTTATTGTTGTTCTTCAAGTATTCATTTGA
GTAGCCTTGATCATGTATATCCTAGCTGTAGCCTCAACATTGTACTATTGTATTAAAATTTAACCATACAAAAAAAAAA
AAAAAAAAAAAAAAAAAAAAAAAAAAAAAAAAAAAAAAAAAAAAAAAAAAAAAAAAAAAAATGTGGGCGCCCCCCCCCC
CCAAAAAAATTTTTAAAAAATTTTTTTGGGGCGGGGGCCCCCAAGAAAAAAAAAAAGGGGGAAACTTGTTTCTTAGAAA
AACATGGTGATAAAAAATGTTGGAATTCTCCCCAAAAAAAAAAACCCGGGGGCACCCAACGGTTTTAAAAAAACCCCAA
GGAGGTTCTGAGGAGTTTATGGGGGTTTCAACCAGGAGGCCACCAAAGCTCCATATAAAATAATTCCCCCCCCGGCGGC
TATTCAAAGAATGGTGGTAATACTTAAAAAATCCTCCCGACAGGGAGGCCCC
>Contig_155
AACCAGCAAACAAACTGTAATCTGATTCAGAAGAAACATTTTGTGTGCGTGTGTTTTTATTCTGGGTTTTCTGAAGAGG
ATTGTGTATTCCCATGATACAGCAGTGAAGACGTTGTCCTCTAGTCTCATCCTGTTATTAATGTGGACATTCTGATTAA
ACACTTTTTAAATTTGAAAAAAAAAAAAAAAAAAAAAAAAAAAAAAAAAAAAAAAAAAAAAAAAAAAAAAAAAAAAAAA
AAAAAAAAAAAAAAAAAAAAAAAAAAAAAAAAAAAAAAAAAAAAAAAAAAAAAAAAATTTTGGGGCACCCCCCTGGCCC
CGGGGGGCCTTTTGGAAAATTTATTTTGGCCCGGGGCCCCTTTGGGGAGGGGGGGCGGGTAAAAAGTTTTTCCAGGGAA
ACCCGGGTTTAAAACGGGGGGGGGTTTTCCCCTTAGAAAAAACCCCCGGGGGAAAACAAGGGTT
>Contig_156
GGGCACTCTGTGTGTGTGTGCGCGAGNAAAGCGTGTGTGTGTGTGTGTGTATGTGCGTGTGTGTGTGTGTGTGAGTGTT
GTTGACCCTCCGAAAAGAAGATGGCAGACTACCGGGACGACACCGGAGCTCGAGCCCTGCTCGCTCTACAGTCGGCACC
GTGCAGTCCCGTCCGCGTCGCGGTGACCTCGCACGCCTATCACCCGCAGTCGCTCGCCCTCTTGGGTCCTCCGATGATG
GAAGCCCGCGGCGACGCCGGGCTTCTCCCCGCGCGTCTCGCCTGTCCTCCCCCACAGGCCCTCGCCCGACTCGAGGGCC
GGGACTTCGAGTATGTCATGCGCCAGAGGACGGTCACCATAGGCCGGAACTCGTCTCACGGCTCTGTGGATATCAACAT
GGGTCACTCGAGCTTCATTTCACGGCGACACCTGCAGCTCACGTACGACGAGGCGGGCGGTTTCTCCCTCCGGTGCCTG
GGCAAGAACGGGGTGTTCGTCGACGGGGTGTTCCAGCGGAGAGGGGCTCCGCCGCTGCCGCTG
>Contig_157
CTGATGAAGCTCAGGTGTTCCTGGACCCATCAGAGGACAGAGACAGCTGCAGCATCAGGACAGTCTGGGTATCCAAAGR
MAGACKSATSAAGATGAACACTGACTGCAGAGCTCCATTACCARCTCACACTTCAATATACTWGAAACCATAAACCTTG
ATGKAGGACAKGATCTGCACAGTTTACATAAAAGTTATARCTTTGTTACTTACAACATGTGTAACTGSAATATGAATGA
AATATAAATAAAGTGTTTTACTTTTAAAAAAAAAAAAAAAAAAAAAAAAAAAAAAAAAAAAAAAAAAAAAAAAAAAAAA
AAAAAAAAAAAAAAAAAAAAAAAAAAAAAAAAAAAAAAAAAAAAAAAAAAAAAAAAAAAAAAAAAAAAAAAAAAAAAAA
TTTGGGGGCCCCCCCCCCCCCTTCATTTTTAAAACCAAAAATTTTTTTGGTGGGGGCCCMATTTMAAGCCCMTTGGGCM
ATTYCCCCCWAAAGGGGGCCRAATAAAATTTCCGGGGSCSCCTTTTTAAAACSSSGGGRSGGGAAAAACCCGGGGKTWC
CCCAATTTAWtCCCTTTGGAAAAACCCCCCTTTTCCCCAGGGGGGAAAAAAAAAAAAAGGCCCCCCCAAATCCCCCTYC
CMAAAWTTTGCCCCCCYTWAWGGGGAAAGGAAATTTTAAACCYTWAWWTTTTTTTAAAAWTCCCGGTAAATTTTTTKWA
AAAcCCCCCTTTTTTTWWMCCAAARGGGCMAAATGGGAAAACCCCCTTAATATTCAAAA
>Contig_158
TGAYKTSKTRCaTaGCCRTKACtgAYTaGTMATAHTATAAcTcTHCCATatAAtAAADrATTTATVamATAAAAAAAAA
AAAAAAAAAAAAAAAAAAAAAAAAAAAAAAAAAAAAAAAAAAAAAAAAAAAAAAAAAAAAAAAAAAAAAAAAAAAAAAA
AAAAAaamaaaaaaaaamaaaaammaaaaaTTTTKGGCCCCCCCCCCCCCCCAAAAATTTTTTTAACCCTTTTTTTTGG
CCCCSGCCCCCCWWWGGAAAGGAAMCTKGGCCYTCCTTTTTCCCMAGGAAWCCCSGSCCTKAMMTAGGGYTTGKTTCCC
CCCCAAAAAAAACCCCCCGGGGGCCCCCRGSYTTTTTAAAAAACCCCMAKGGGGTTYCKGGGGCYTTTYSGGGTTYTTY
CCCSGGGGYCCCCSCCSSCCCCTTTTTYATTTTTCCCCCCCCCCKGCCCCYCTYCGRAAWTYTGTTTTTTTTYTTTAMC
CYTYCCCCCCCCTGGGRCCCCCCCCCMACCGGYTTKTTAACCCTTATCCCCCCGGGGTTCCCCCCCTTTGCCCCCTTGG
GAAAAATTTTCCCCCCGGGGAAAACGGGGGCCAAAAAATTTTCCCTTTTTGCCCCCTTTTAACCCAAACCGGGGAACCC
CCCCCCCGGGTTGGGGT
>Contig_159
GAAGTTTTTATTGGTTGGACATGATGTAACAATACATACACACACACACACACACACGCACACACACTTAATCTCTCCC
CGTGTCCTCTGTCTTCCCTTCCACTCTCCTACAGAATTTAGTGTTACTGCAAGTGAGAACAAGCTCTTGCCAGTAAAT
>Contig_160
CTCCACGCTGCACTTTTTATTTAACTGTTTTATTTCAATAACTGCTGTGTGACCAACTGATGTGACAATTGACACACTT
TATTTGTAATgACYTAAWAACaggTWSTTTKaCTYAtcAGTTKCTGTgAMASRWTSAKaTWTMRWYYYCAGTGRWWTTA
TYSMKWWATYYMTAcAYTMATSYCTWAcTKWTTGWAAWWTATKcTTTRTgTTAATAAAWGMWSATKMagCCATKTTTAA
AAAAAAAAAAAAAAAAAAAAAAAAAAAAAAAAAAAAAAAAAAAAAAAAAAAAAAAAAAAAAAAAAAAAAAAAAAAAAWa
aaaaaaaaaaaaaaaaTTGKCGSgCCCCCCCGCCCCTMAAAAAWTTTTMAAAACYTTTYTTTGGGCSCSSGSCCCCAAA
AGRAAARAAAAMAGGSCCAAAYYTTTTYCMAAAAAAAYCCGGSCCAAAAAAAGGGCTKGAATYCCCMCAAAAAAAAAAC
CCCSGGGGRMAMCMAAGYTTTYAAAAAAAACCMAAAGGRATTTCWAAGGYCTTTACGGAATYTAYCAAMRGGAYCCCAA
SCAACCYCAATAYMAAATTACCCCCCCCCCKGCCACTCATSRAAAAAKTGTTGAAATTCWTAAACCTTTCSSCCAACWK
GAAACCCMYCMAAAASGGCWTGAAAACCCWAAATCCCCAGGGRAWTCAMCMCTTTGCCCCYTTGSWAAAAAAATTTCCC
CAGGGRAAAAACGGGGMMAAAAAATTTSCCCAWATTGCCCACTTTAAAAYCAAAACGGGRAAAACCCCCCCAGRRATKG
GCGAAAACAAAAAACAATTCCCCATAAACCC
>Contig_161
GCCGGGATCACCCAGCAGACCTGACAGCTTTTTAACTATGTGAAAGCTTTGTATCCATGGTAATATTAGGAATATTTTC
AAATTCATCTATGCATTAATTTTTTATTCTAATAAATGAATGGAAGACAACCACATTAACTCCAGGATAAGAGCGACAA
GCCTCACAAACTGCACTCTGTTACCCAAAATAAAAAAAGGATTAACTCCAAATACAAGGCTATGCCCTTGACTACACTA
CTGCCCTACACTGACAAACCACGAAGAGTTCTTCACTGTTACTCGTGTTAAGATATCAGCTGTGTGTTGCTGATGTACC
GTTGTGCCTTAATTATCAATAAAAACTCTTTAAACTCTCAAAAAAAAAAAAAAAAAAAAAAAAAAAAAAAAAAAAAAAA
AAAAAAAAAAAAAAAAAAAAAAAAAAAAAAACTTGTCGGCCGCCTCGGCCCTCAAAAASYTTTCAAAACCATTCKTTGG
GSGCSSGGGCCCAGAAGGAAAGGGAACAGGGCCAAACCGGTTCCCAAGAAAaTCCGGGCCAGGACAAGGGCTGGAATTC
CCACCAAAAAAAAACCCCCGGGGGCAACCrAGSGTTCTAAAAAAKYCCAAATGGATTTCARAGGYCATTACGGGATCWA
CCAAYRGGAKCCCAAGCAACCTCGAA
>Contig_162
GGGGCCTCTTACCTTGTCCTTGTCAGCAGCAGCAGCAGCAGCATCGTCGCTGTCCGGGATAAACACATGGCTAAACTGA
GCAAAGAGACCAAACAGCGGCTGCAGCAGCTGTTCCAGTGCAGCCAGTTTGTCATCCGATGGGGGTTCATCCCGACCGT
GCTGTACCTCGGTTTCAAACGAGGAGCAGATCCAGGAATGCCTGAACCCACAGTATTGAGTTTGCTATGGGGCTAAGAA
GCGTCTTCACGCAGCCAGTCCCCCTCCTCATCTCATAGAGACCATGTGACCCACGTGACCTTGGAAATCCAGGAAATGG
ACATGATGTTTCACTCTCCTTTTCATWAATCATACTGTGTCCGAGAAGTAATGGATGAATGCTACCTGCGGCCATACTG
TTCATGGCCACATTTACAGTACATGTATGGAGGGCGTCGGTATGTATTAACAAGCTGGAATCAAGACTCTGTCCCTGAA
AACGTGTGGTCTtGGTTGGACTATCTGCTGGTGGTTTTGTTGGGttTTTTTTTTTTGGGTGTGCGACTGCAATGTTTGG
ATAAATCCTTCATTCCATGTTTTACTCTTTTTAGTTGTAATGTACAAYTTCTGCAAATAAATCCACACAGAAAT
>Contig_163
ATGTGTGTGTGTGTGTGATAGGACAGCGTGATGTGAACTTTTTGCTTTTGAAATGTATTTATTTTGTCAACTATGGTGC
CAATAACTATATCTACTCCATTTGCATTCGGATCATCAGTCAACACCTTGAAAATGTAATCAAAACGTGTTTTCAGCCT
TTTCAGGAATAACTTGTTTTAAAATTGACTTTCATCAACTTTTCTTTTTTTTTTTTTTTTTTTTTTTGGGTTCCAATCA
CACTTTGGAATAAAGCCAAACATTTTAACT
>Contig_164
CATTAAATCCAAATATAACATATATACACACATACATTACTATATTCTATAAACACTAATATTCACTAACGTCTTGAAC
TAATTTAACAACCAAATATTGTATAATTACATCAAGACTATATTAGATCTTTTAAGATCAGATATCAGCTGTTATTGCC
ATTCCAACCTGATGATACTCACAGCATACAGTCGCTCTCACAGTATTTACCTGTATTAAAATGTTTAACCTATATCACT
TAAAGCATCGATGGCAGCATGCCCACAACATGTTCTGAAAAAACAGGCTTTTACTGTCTTAAAGTGGTGTCTGTGTGTG
TGACCAGAGGAGTGATCTTTTAATGTGGCCGCCATTGTGTGTGTGTGTGTGTGTGTGGCATTTCTGTGTTTAATAGTTT
ATGCCTGCGATGAGTGTGAGTGATTTATGACTGTTTGAGTGTTTGTGTGTGCTGAGTCTATGCATAGGCAGTTTGTACA
GAATGAAACAGCTGTACTTTACGTGTTCTTCTCCATCTGTTGTGAGTAAGGTATTCATGTGCCTGCTTAAATCGTCTTG
CAATGTGAAGAAAACAAGTGCTGTGTTTAAGTCATGAGTGTGAATGTGTTTAAAGCCACAAAACATTGTAAAAGATATT
GTAACTTTGAGATATTTGAGTGACTCTCTGTCTTTGTTTAGTGCCTAAAACGTATTTTGAATAGTTATTAGCCGACGCT
CCTGATGGCACCTTTTTTTTTGATAGGTAGTGTATTCACAGATGTCAAAAGCTGTTTGCACACCTGACTGAACAAAACG
ATACCACTGACTGGCCTATNGTATGCTAATGTGTAGGAGATATGTGACATATTGTAAAAAAAAATGATGGAAGTGG
>Contig_165
ACTGATATCTTCTGAGCCTTTCCTTAAGTTTTTTTTAAATACACGAGCTGTTTGAAATGTTGTCCAGTTGTGGTATGTC
TGTTAACCTTTCTATAGTCTTTAGAATTTATATTAAGTACGGTTCACAGTAGAATAAATCCTGTATCAAATGAGCCCAA
ATAATACATTTAAATAGCATTATGTCAAGCAATAAAACTGAGTACCTGTATACTGTGTATATATCACTGCATATACATA
GGTACTGACAACTTAAAACTTAGTCTTAAGTCTTAATAAAAACGTATGCAATATTCTGGTGCTGTTTCATATTAACTCA
ATACATGTATGTGAATATTTTCTAGAGCTTTCCCAGCTTAATATGCAAAATGTACTAGTTTTTGAATATGATATTATTG
TAAGAAGCACATATGACAGTGTACATTGTCCATAAGTAATGTAACTTTATTGTAAACCATGAGTGATCGCCTTGATGTG
AGTGTTGTGACAATGGACACAAACATGAAGCCAGTATGCGCGCACAAACACACACACACACACAGACACACAGAGGATT
CAGGANAACATAGAAGCCTCAGCTCGCTGTAGAAGAGTTTACACTCAGAGATCGAGAGAAGAGAGCAGCTGTATTTACT
GTCTGTCGTTGGAAATAAATGCAACCCCCCCCTCAT
>Contig_166
CGGGGAGTTTTGCTGAGTTaGAGCAACAGAAAAGTGGAAATATGAAGGTTTACCTGCTGCTGCTGCTGTTGCTGCCACT
CTGTTCAGCTGAGCAGCATTACATCAAGTGTTATGGTCAGGACTTCCTGATGGTCAACAACATGCTGCTGGATTGTACT
AGCAGAGTCAAACAGGCCTGCTTCACCAGAAATAACGGAGAAAAAGGCTGCACTCGGTTGGACAAATGCTCTGATCCTG
GCTGGACCTGTTGCTACACCGACCTCTGCAATGCATGAGCCAATCACAGCTCACAGAACTCTATCATCAATTAATGCAG
TGTGGTGTTGTTTCTGTTTGAGAAATAATGTGCAAAAATGGTTTTTGATTAAAATTAACTAAGTAAACTGCATCTGAAA
CCTGMMMMWWWWWWRWRA
>Contig_167
GCTGGACAGGACCGAACATTCATCCTGTCCGGAGGGGACGATGGGCTTCTGAAAGTATGGGACCTGCGACAGTTTAAGA
CCGGGAGGCCCGTGGCAAACTTCAAGCAGCACAGCGCTCCAGTCACGTCTGTGGAGTGGAGCCCCGTGGACTCGAGTGT
GTTCGCTGCCTCGGCAGCGGACGATGTCATCAGCCAGTGGGATCTGTCTGTGGAGTCATGTGATGTGGGTGCTAGGGTG
GAGGGGGTGAAGGACTTGCCCCCTCAACTTCTGTTCCTGCACCAGGGTCAGTCAGAGATCAAGGAGCTCCACTGGCACC
CACAGATACCTGGTGTGATGATCTCCACAGCTCTGTCAGGATTCAATGTGTTCAGGACAATATCTGTGTAGCGTGCGTG
CGTGCGTGCGTGTGTGTGTGTGTGTGTGTTTGAAGAAGAGAAACACATGATTTTTGCATTTACATGAGTTGTGTAATGC
GCAGTAAATCCCAATATGTTTGATAATGTACATAACTCAGCCGTGATCTTTTGGACATTTATTGGCCAACATAGGCGCC
ATATGGTGTTACAATCTTCACTGTTGAACTTTAGTCTGTATTTTTTACAGATGTATGAACTATTTTAGGCATTCCCTAT
TGCATGCTTAAAATAAAATGTTTAA
>Contig_168
GGGGAGAGAGGTTTGCTAACACCcAMMAAAAAAAAAAAAAAAAAAAAAAAAAAACWTGTAAAWGAAAACAAAASAAAAA
AAAAAAAAAAAAAAA
>Contig_169
SCGGGATACATCTGTATACCTCTTTGTGTGTGTGTGTGTGTGTGTAGGAATGTGCATGTCCCTGTCTGACAACCTCCCT
GTTTTCCATTAATGTAGCAGGAAACCTTCACTGAAATTGTCCTGTTGCACCATGAAATGAAGGCCTTACTCTCATTAAA
CCATGAACGATGCASGCCTCCACGTCTAAAACCTTGCAGCATAAAGACATAAACACCCAACATAAAAAGACTTAGAAGC
TCAGCCTCTCTGCAGTCTCCCACAAGAGAGACAAGACAGAAAAAGAAGAAAAGACTCCCTCGCCTCCCATGTCAAAAAA
AAA
>Contig_170
GGGAAGGGAGCTGGAACCTACTGGTACCTTCCTCCAGAGTGTTTTGTGGTGGGGAAGGAGCCACCTAAAATCTCCAACA
AGGTGGACGTCTGGTCTGTGGGAGTGATCTTCTTCCAGTGCCTCTACGGACGCAAGCCGTTTGGTCACAACCAGTCACA
GCAGGATATTCTCCAGGAAAACACCATCCTCAAAGCCACAGAGGTCCAGTTCCCTGCTAAACCACAGGCTAGCACAGAG
GCAAAGGCATTTATCCGGCGCTGTCTGGCCTACCGCAAGGAGGACAGGTTCGATGTTCACCAACTGTGCTCGGACTCCT
ACCTCCTCCCTCACATGAGACGTTCTAACTCCTCCGGCTCCCTGCAGCCCTCCGCCTCATCTCTCCCTACCTACTGACT
GGCTCTCTCACATGACTGACAGGACCCTCTGGCCAATCTCAAGGCAGATTGTTAGAATTTGAGGATAATGGATGATTCT
TTCTTTTTTTTTTTACTTGAGCTATTCCCAAATGGATAAGTTAGAAACTGAGAAGAATTAAATGGAAAAGATGGAAAAA
GGTTGAAAAAGTGAAAGTGGGATACCCCCTTTGCATATGTTGTACAGAATTGTGCCCTTGAACTCAACTGTGTGAGATA
CGGCAAATAACAAAACTGGAAAACAGAAGGGAAATGGAAAGTGAGCGGAGCAAGAAAAGAAAACGATGAAGCTAGTGGA
TTTCCTTTGGACTTTATTAAATAACCCCTTAGGAGACATTTNCACAGCTATAGGGGCTCCTAGGTGCCCTGTCCAAGCC
CACCTCTCTTAGCTCTACACCATAATACACCTCACAAGATGGCTTAAAATTTCTTCTACATTATAGATGTTCTCTTGTT
GTTATGTGAGGGTGGCATTGACCGGTGGGGAACAGAAAAAAAGATGAACAGGTGTGTGTGTGTGTGTGTGTGCTGCAAA
AAAAGGGCGAGTGTCTCCCAGTC
>Contig_171
GACTGTTATCTTAAACGAAACTTTATTTCACTGAATGGTCTTTGACACTTTCCTATTTCTTACATGTATAGTGAAACTA
GAATGGTTTTAAGATACATAAACACAAAGCTWGAATTWCMCCAACCATTGTTTATCTCCATTTCGTCATTGCTTTTTAG
AGCTATTYTAAATTTTCACAACCACGTGTGTGCACTGGGTAATAGACTGTTACAGAAGCAAATTTTTAGCCATAAGACT
TGTCAGTAAAAACAAAGCAAGTAGATTCCTGATATACAGACAGGGTTTGTTCCACATTCACTAACTGCATTTTTCATCA
AGCATAATAATAAACTGACATGATTTTTTTTTTTTTTTCAAACATAAGATTATTTCAATTCATTGGAGCATTGTCAGAA
TAAACAGACTGTCAGCTATAATGTGGAATGGTGTTTTCAACTACAATATGTGGAATGTAGTGGTGATACATGGTATTGT
GACACTGAGCTTTTTTTCCAAAGTGATGGATTGGGCTTTTCCGAATTGCACCTTCAGAATAGACCTGATTTTTGAGGCA
ATCATTCACACCAGCAATTTTTTARCMGSRGcAKMAMKKCAtCCTGGGGTaAAAACTGAGGTCGAGATTTAGCTATTTG
GGTTYGTYTGGTYTAACTCGTTYTTAAGTTTTTTTcTAGAAACAAGCAGGTRCYGCCACCATAATGAAAATAGAGGCTG
CAAGAGAAAGCCAGGCACAGAATTTTTTTTGTTTTGCTTTTTTTTTTTTTTtGGAGAAAACAACCGCTTtAAGAGGAAT
ATTTTTGCAAGCAGGATCGATACAGTGTGGTAAGACATTTTTTTTTTCAATTAACATCAATAAAAGGTTACTTTAGGTT
TTACATACAGATGATAGTCAATCTTGCAAAATACATGGAACCACATTTACGCACATACAATTTCCATTGTACTGAGATC
AAGCAGCACCTGAACAGTGAGTAAAACTACAATGACAATCCATACTTAGTTTT
>Contig_172
GCCTGACCTTGAGTTTCATAGTAGTACCTTTTGTGATAAGAACAGAAGGGGAAAAACTGCTTTAGACTGAGTTAGTGCC
TTTACAACTCCAAAAACCTCTTTTTGAAACTTCCGACAGAAATTTCCTGTCGCGACTACATGTCAGACTTCACCAAACA
AACATTTTGGTACAGGTTTTAAGAGACTCACTCTGGTGTTTATATCTCAGCGTGACTGAAAACACAACAGGCAACAAAG
AGAACATGCATTTACTGTATGAAGAACCTTATGTGTGAATGTAAATGTTGGTTTTATTGGAAGTCTTGTAATTACACTC
GTGTGTGTGTGTGTGTGTGTGGGTGAGCCATGTCTGCTTTGTGTTTTCCTAATATTTGGCATTGACAAATGTTTTATAA
GCAGATTAAAATAAATATTTGTAATATTGAANCT
>Contig_173
TCCATTCTGTGAAACGGCAGCCAATACTGTTCAAGTGGTAATTGAGCCTTGATTAGGCACCATGTTTGCTTGCATCTTT
TACACTTTTCATCATCTCTTTCATCCCACTATCCCAACTCTTTCTGTCACACACACACACACACACAGNCTGTTTGTTC
TCAACTGAATCTTTGTATAAAAAGAAAAAAAAACAACTTTTGTAAAATTGTTATGTTTATGCTTTATGAAATTTTTATT
TGAAATTGTTTTGCAAAATTGTTATATTTCTGTATGAATGTATTTTTTATTGGAATAATAAGAAGTTCTTATCTGACG
>Contig_174
GCTTAAGGAGAAACTGATTAACTTTAGTAAGTAAGAGATTGAAACTCATTCCCAAACCAATAATGAGAGCTTGCATCCA
AAAGGACATTTCAGTGCAATTTAGGGCAAAACTGGGTATTATACTGAGTACATCAGATGAAAACCCACAATGAATCTTG
TCAAAGCCAAACGGACTCACATGATAGTCCACTGCTGCAAATAATACAGTTATTGTGGGGTTTTGTTTTTGGGCAAACA
CTGTATGATTTTATTAAACTTGTATTGTGTTTACTCACACAAAAAAAAAAAAAAAAAAAAAAAAAAAAACATGTCGGCC
GCCTCGGCCGGGGCAACCGCAGCGCACTGTGCGGGATTTACCACCGATTGG
>Contig_175
TGTGTGAGCTGAGTGGGAGCAGCCCTGCTGTGCCTTGAACACAGTTAACTCTCAAGCACCTCATCCCTCCAGTGTGAGC
ACTTCAGAAGGCACTGGTCTCCACAAAGCAAAGAGTGACACAGGATGTTGAGTCCTGTGAATCTGTCAAGAATGTTTGT
AAAAAAACAAACGATAAAAATAACACATCTATCCACACAGTATACCACAGTGTAACCCGTGTCCTGTTTGATAACAATA
AAATACCAAACCTCGCAAAAAAAAAAAAAAAAAAAAAAAAAAACCTTGTCGGCCGCCTCGGCCCATCCAATTCTAAATT
CAACCAACCTTATGCTTGCGGCCSCAWTTCAAGCTCMTTTGGCCAATTCCCCCTATAGGGAGCCGAATWACAATTCMYG
GGCCGCCGTTTTACAACGCCGGGACKGGAAAAACCCTGSSGTWACCCAATTTAWTCGCYTTGCAGCACWTCCCCYTTTC
CCCAGTTGGSGWAAWACCAAAAAGGCCCCCMCCAATCCCCCTTCCCAACATTTGCCCACCCTGAWKGGCAAAKGAAAWT
TGAAASCGTAAWTATTTTGTTAAAATTCCCGTAAAATTTTTGTWAAWTCACCTCWTTTTTTAACCAWAAGGCCAAAWTC
GGCAAAWTCCCTTATAATTCAAAAAAATAAACCGAAATAGGGTTGAGGGTTGTTCCATTTTGAAACAAAAGCCCACTAT
TAAAAAACGGGGACTCCAACGTCAAAGGGCAAAAAACCGTCTATCAGGGCAAGGGCCCACTACGGGAACCATCCCCCTA
ATCAAGTTTTTTGGGGCCAAGG
>Contig_176
CTGCAGCACCAGGGATATTTTTGCAGACAAACTGGGAAAAAACATAATCAAATTTGAGGGCCATCCTGTGCACCCCACA
GGACAAAGTTAAACAGCCTGACCGCCCCCCCTCCCCCCCCTCACTCCGCTGTTTTAAAACAAGGTCAATTTAAAGGGAT
TACAAAAGCAAATGGCAAAATTTTTAAATGGACTTTATATTTTTTTTTTTGGAtTGGTTCAATAAAGCTCGAAGAGAAG
GGTTGGGCTCCTGATAGGATTAGATTCCTGTAACACAGACCTCCTGTTACCCTAATAAACTTACCAATTACACCAGTCT
GGTTGAAATCAGTCTTGTCCAGATGTAATTTTATTCATGCTGGTATGTATCTATACATTAATAAAACTATTGACACMTT
TATATTTCTCAAAGGTGTTTTTATGCACTTACATAGTGTTTGAATCCCACTATGCTCCAGTATACACCATCGGTATTGC
TTTACAGATTGGTTRCTGATGACATGTTGTAACGTGTTGTTTTTTGTTTTGTTTTTTCTAGACTGTTACACTTTTATAG
ACACAAATAATAATACAACTTTTACAAAGAAAGTTTAACTGAAAATGCAACCAATGTTGCACTGTCTGAGTATTGTCAA
ATAAATTTAATGCAGCCAATGGYAAAAAAACCAAAAAAAAAAACCCTTCCAAAAAAAAAAAAAACAAAAAATGAAAACT
GAAAATAAAAAACAAAAAAAATTTAAAAACTTTTCGCCCCCCTCGGCCCATACAACTCTAAATTCAAGAAACTTTATGC
TTGAGGCCGCAATTAAACCTCATTTGCCAAATTCCCCCAATAAGAAGCCGTTTAACATTTCCTGGCCCGTCGTTTAACA
ACCCCGTAATTGGAAAACCCCTGGCGTACCCCAATTTATTCCCTTTGGACAATTTCCCCTTTTCCCC
>Contig_177
ATTTGCAGTCATGTCTCGTGTTATAAGGTCATCATTGGTACACAGACAGTTCAGGCGAACGGAGGGCTGAGGGCCGTCA
ACGGGACGCACACTCTGGCCCTCGCAGCCAAACACCACTCCACACCTCTGATAGTTTGTGCTCCCATGTTCAAGCTCTC
GCCTCAGTTCCCAAATGAAGAAGATACCTTCCATAAGTTTGTCTCTCCACATGAGGTTCTTCCTTTCACCGAAGGTGAG
ATTCTCTCAAAGGTGAACGTGCACTGTCCAGTGTTTGACTATGTGCCACCTGAGCTCATCACGCTGTTCATCTCTAACA
TTGGAGGACACGCACCGTCATACATCTACCGACTGATGAGSGRRCTYtAYSASCSAGRAGAccACgAAMTttAAMCWGK
TTAaTTaaCAMAtAaaTtAAATKaaaTCWAAAAAAAAAAAAAAAAAAAAAAAAAAAAAAACMTtGTCGGCCGCCTCGGC
CCATCCAATTCAAAACTCAACCAAGTTAATGCATGCGGCCGCAATTCAAGCYCATTGGGCMAATTCCCCCAAAAGGGRG
CCGAATWAMAWTTCAYGGGCCGCCKTTTAAMAACSCCGGGAYGGGAAAAACCCGGSSGTWMCCCAATTAATTCGCCTGG
CACAACTTCCCCTTTTCCCCAGTGGGCGAAATAGCAAAAAGGCCCGCACCAATCGCCTTTCCAAAAAGTGGCGCACCCT
AAAGGGCAAAGGAAAATTGAAACCGTAAWWATTTGGTWAAAATYCCCKTAAAATTTTGGTAAAACCACCYCWTTTTTWA
CCCAAAAGGCCAAAACCGGAAAAACCCTTTAAAAATCAAAAAAATAACCCAAAAAAGGGT
>Contig_178
CAAGGCTTTCTATTTCTTTTTTGTTATCTAGAAGCCAGTAGATGAGCTATTAGTTTTATGCCCACTCGAACACTGTCTT
CTTGTAGCCCTAAGATATTGATGCAAAGCTAATGGTTGATAATCAACTCGTGGCTCTTGTTTCTTTTTACTTTTCCCTT
CAATAAAGTTACTTAAACCATAAGAAAAAAAAAAAAAAAAAAAAAAAAAAAAAAAACATTCGGCCGCCTTCGGCCAATC
CAATTTAAAATTCAACAAACTTAATCATGGCGCCCCAATTTCAACTTCATTGGCCAATTCCCCCTAAAAGGAAGCCGAA
TAAAATTCCCTGGCCCGCCTTTTAAAAACGCCGGAATGGGAAAAACCTGGCGGTAACCAAATTAATCCCCTTGGAACAA
ATTCCCCTTTTCCCAAMTGGGGRAAAAACCAAAAAGGCCCCMCCSWWTCCCCTTTCCAAAAATTKGCCMRCCYRAATGG
SMAAAGGAAATTKKAAACCKTAAAAATTTGGKAAAAATCCCSGTAAATTTTTGGTAAAWCCACTCCTTTTTTAACCAAA
AAGGCCAAATCCGCAAAATCCCTTAAAAATTCAAAAA
>Contig_179
TCCGTCTGTTATTGTTGACAAACTTTTTAATGTCTTAACTTTAATTGATACAATTAAAAAATAACTCTGTTGAGAGTAA
AAATGATGCATTGTAAATATGATTTAAGATGCTTTGCATGCTTTTCAGGGAAATTTAGCCCCATGTTGAAGCATGCTTT
CCCTTTCTCTTGTCTTTTCCTCAGCCCTATTTTGCTCAAAGCCATGTTTACAGAAACGGTGAAAGCAGGTCATGTTCTG
CTTTGAGATTCACTGACATGCCAGCTTACATGCCATATTTGTACAAACTTATTTTTAACAGCAAATCTTCAAATGTTAG
AACATATACTTTTTGGTAGAGGGTAAGCATAATGCCTTTTAGTATGGCTTATTTTTTGTGCATGATGCCTTAAAATGTG
TAAAAACAACACAAAAAGAGAAATCKKTKATKAAAAARAcTGAaaaTcAGAAAAAAAAAAAAAAAAAAAAAAAAAAAAa
CcTTGTCGGCCGCCTCGGCCCATTCAATTCTAAACTCAACCAACCTAATGCTTGCGGCCGCAATTCAAGCTCATTGGGC
CAWTTCCCCCTAWAGGGAGYCGAATTACAATTCACGGGCCGCCGTTTWACAACGCCGGGACGGGAAAAACCCKGSSGTA
ACCCAATTAATTCCCCTTGCACCACATCCCCCTTTCCCCACCTGGCGAAATACCAAAAAGGCC
>Contig_180
ATTCACATTCTTTAGAAATCATATAAAGTTTTAAGGGTGTGTAAATAAAGTCTGAACACATTTTCTTTTTATAAACGAG
GCTCTTGGATTCTGGCGTTTGGCTCGTCTACATTCAACCCATCAGTTTATAAACTGTGATCCTCAACGTGACTGTTAAA
AAAAAAAAAAAAAAATGTTTCACTCCGGACTGTTGCAGCTTTTAACTCTGATCAAGCCAAAAACATAAAGACAACATGG
GAAAATGATGAACTTTGAAGGGAGGTCATGACCCATCAAACGTGTGTGTGTGTGCGTGCATGTGTGTGTGCATGTGTGC
GTGCGTGTGTGTAAACTTCTGCATAACAAGTTGTTAAATTCTCAAAGAATGTAAGGACGGTCTAAATCCTAAAGACGAG
GTTTTAATCAAATTTTGGGCGACTTACCGCTGAGTGTTCATTGTCTTAGAGAGCCGTGTTTTGTGTTTGCCTCTTGTGT
AGTTTTTAGATGAAGTCTTACCGGAGTGGGTCTGTTTGGTTGTCTGAAAAACATCCGGATACTTCAAATTGTCTCGAGT
TCACTGAATAGAAACAGAGGTCGCATTTTCTGTCTCGATTTTTCAGTTTTTACTGTTACTGTGTCTTCCTGATTAACAC
ACACACACACAGATTTTGCCACGATTGAACGCAGCAAAGAGAAGAAGAGATGTGGCAGACATGAAACGTGCCATTGTGA
GTGAGATTAGGAGACTTTCTTGAGCCTGTGACAAATTTCTCATAAAACGTGTTCTCCTGAAGGTTTTATATCACAAGTA
GTTTTTAGTATATTTTTCAAACTTTACCACTTGGCTCTCGCCGGGGTAGCTATGTTATTAAGACGGGGGGGGGGG
>Contig_181
TAGGAACTTAATCCTTCAGTTTTTCACTTTTCTTTTTTTAGAAAAGTAAAAAATCAACACGTTTGGAGATACATGGTTT
TCACTGGACAGTAGGGGTATGGAAAATTGTAACTGTAAAGTAATAAAGCCGGTATAAAGTTGCACAAAAAAAAAAAAAA
AAAAAAAAAAAAACATGTTTCCCGCCCCGCCCCCCTAGAAAATTTTTAAACAATTTTTTTGGGGCGCGGGCCCCCAATA
TAAAAGAAAATGGGCACATATGTTTCTCAGAAGATATCGGGCACGAGAATAGCGTGGATACTCACAAAAAAAAAAAACC
CGGGGGGAACCCAGAGTTCTGAAAAAATCTCCATAGAGATCTCAGAGCATTATAGGATATATAACAAGGAGACTCAGCG
AGATCTATA
>Contig_182
GGTTAATTGTGGATAAACATACTGTCCAATTATAAAGGCAGTAATCAGACAGTGACGCACACACACACACACACACGTC
ATCAACATAATGACCCTGCAGTGTCATTAGTCCGCCACCCAAAGACTGTTTTCCTCCCTCGTTTACCTCACCGTTCTCC
GATCTGCCTCATCTGGCTCCTCTTGTACTCCACCATTTTACACCACACCGAGCACTTTAACAAAGCTGTACTTTAATCT
CAAAACACAGATGTTAGAGAGAGCAATAAGTGGCTTTAATGTAGTGTACACATTGTGCATGGGTATCAGGTGACACATC
ATAGGGAAAAGGAATGTACTTCCTGATGGGCCTTATTAACAGGGATGGGTTTAGTGTTTTTAATCTTAAAGCGGAGAAG
CTGGGGGTTTTAAATCCTAGTGAATGCTATGACTTGATGAACTAGTGGATTATATTTCCCTTTTTTAATTCATATCTTG
TTTTGTTTTTCTTCATGTGTTTGTTGAGTTTATGTGTCAGTCAATTGTTTGCATCGTTTAAATTTTGAAATAATTAAGA
GTTGTTGTTTTTATATGCACATGAATGCGGGGAGAAAACATATGTATTAGAAATTTATTATAATAATGTACAAATCAGA
GTCTGAAAGAAGTGAGCACTTTGTTCTTGATTCACCTTTAGCTTCCAGCATTCCATTCCTGTAATGACCAGTTAAAGTA
ACAACCAGAAATGAAACTACAACAGATACTATATACCAAATTAAAGTTTTACAGC
>Contig_183
GGAAGGCTGGATAAATAAATATGAAAGCGTGTGCACACCTGCACAGGTATGCGAGAGTAGTCAAATCGCAGCGTCACCT
GCCTCAAAGAAGTGTCCCAAACTTCCAGGACTATTAGAAAAAACTAAACAAAACAAAACAAAAAAAAAAAAAAACAGGA
GCCGGAAAAATGCTCAAAGAAACTGACTGGGTAGGAAAATAAGTCTCACATCAAATTCCTTCCCCGGGCCGAGACAAAA
GCAGGGCCTGGCACTCAGGCACCGTCGACTACACAGACTTGGAAGACGGAGAAGAAAAAAAATAACAACACACACATCA
AAACCAGAGCCAAACAAATCCAAGAAAAGTTCAGATAGGTCTTCAGTGAAACTGCCAAGAGGAACAAAATCAAATAAAT
TGGGGGGTTAGTCTCGTTCAGGCTGGCCCGACAAACCTGAAAACACTGTTTAGAATAT
>Contig_184
GGGGGTGTGTGTGTTTGTGTGTGTGTGTGTGTTTTTGACTGACAGGCTGATCTCAGGTAGGTATAATGACTTTTTGTTA
TGTTGTGGGATTTTTTTGAATTTGTCATGTAATTTCCCCCGATTGTCAAGGGACTGAACAGTTCAATAAATCCAT
>Contig_185
ATCGCATGACTGTGGGTGAAGATACCTCTCGTTGGGCTGGTGTCCCCCCCCCCCCAGCCGAGTGGTCGGTTTAGTGAAT
AGGAACAAATCTCTCGGCCCTGAACGCACCACGGGCTGCTACACACAGCTGATGGGCACCGACGATAAGGAGCGTGCTA
TGCGGAAGCTCTAACAGGAAGTCCAGMTACACACACACACACWCACAStcAGaTATGTTCCACGGGGGAAGAACAGCGC
TGCTGTGGGTTTGTATGCAGGCTGCGCTCGTCGTGGCGTGGTGTTTCACCGATATGGAGACGGGGCCTGGCGCGGGAGT
ATCGACACAGCCGAACGGAGATCGGTTCAAAATCGAGGGAAGAGCGATAGTACCGGGGATTAAAACACAAGACTGGGTG
TCCACGGCAAGAATCCTAGTGGAGGGCGAAGAATACGTGGGGTTTGTAAGAACTGATGGAAGTTTTGCAGTGAATGACG
TCCCCTCAGGATCCTACGTTGTGGAAGTTGTCACCCCCAACTACAGATTTGAACCAGTACGTGTTGATATAACATCCAA
GGGCAAAATGAGGGCACGTCTTGTGAACTATATCAAGACTTCAGAAGTAATTCGCCAGCCATATCCTCTGCAAATCCGG
GCTAGTGGCCCACACACCTACTTCATGAAGAGAGAAACCTGGGGCTGGACAGACTTCCTCATGAACCCAATGGTTATGA
TGATGGTTCTGCCCCTGCTGATCATTGTTCTACTACCCAAGGTGGCCAACACCAATGACCCAAAGATGAGAAAGGAAAT
GGAGCAGTCCATGAACATGCTGAACCCTAACCCTGAGCTTCCAGACGTCTCTGAGCTCATGACCAAGCTCTTCTCTGGC
TCCA
>Contig_186
TACATAACATTACACATGGGAAGTGCCAATAATTACTATCCTGAGGTGTTTTTAGATGTATTCCTTTTTTGTATTTCAT
CTTTTAACATGGATAACGCTTTTCGTAAGTGAAGCCATTTGTGATGGGAGTGTTGGCAAGGACCAAAGTTGTTTTGGTA
AAAAAAATATTAGTTTCCATGATCAGTAAGTGTAGACGTATCCTTTGCTTTTTTTTTTCTTTTCATTTCATTTTTTTCC
TTTTTTTTTTTTTCTATTTACCTACAAAACCAGAAAATAGACAAAAAAATCTGAGCTTACCCAAGAAGAAAAGCTGTCT
ATCTTGTGATCTCATGTCAGTACATCTTTATTGTGTTCAGTTTCTTTTCCTTGGGTATGTTGTGATGAACTGCTGTAAA
TTTGTACAGTTCATGTAAATTGATTGTGCGGAAGTTGTACAGATTTCTATATTTTGGAAGAAAAGTTTTTTTTCTCTGT
AATAAAAGATTTCCTATCTTGGCATCAAAAAAAAAAAAAAAAAAAAAAAAAAAAAAAAAAAAAAAAAAAAAAAAAAAAA
AAAAAAAAAAAAAAAAAAAAAAAAAAAAAAAAAAAAAAAAAAAAAAAAAAAAAAAAAAAAAAAAAAAACTTGGGGAAGC
CTTCGACACCAAAAAATTTTTAAAAAAAATCCTTTAGGGGCGGGGCCCCGAAAAGAAATGAAACCGGGCAAAACCTGTT
CCAAAAAAAAGCTGGGACAAAAAAAAGGTTGAAATCCCCACC
>Contig_187
CGGGGCACCACTCCTTCATAGAGGCTTGTGTTTCTGTTTCACTTTGCCAAAAACAAACAAAATAAAAGTAGGACTTTTT
GGTGAATAGGCAGGCTCTGGTCTCTAGGTGTCACCTTCTTTTTTTTTTTTTTTTTTTTGGGTTGTTTCGACTTCTTTCT
ACTGATTTCTTTTTAGAAAAAAATGAGAAAATTGTCGGAGGTGGCATCCTGGAAAGTAAAATGTCAGAAAAATAAAAAA
AAAATTTAAAAGTGCTGTTCTGCTTACTTAAATGTTGAATGTTTTTCTCAGATTAATCATTATAGCTTACGCAGACCTG
TTTACAGATTTTTAAGCTTCGTTTTCAAAAAAAAAGTTAACATCTGCAGCATCCAATGCTGTTTGTTTATATCTGTTTT
CTTCATCCCCCGCCCCCCTCCCTTCCCCCCCTTAAGATACACTGTACTTTGTGAAATCACCTGTTGCAGTACATGGAAA
TT
>Contig_188
AAAAAAAAAATTTAATTGCTGAGGAAGAAGCATGTTCTGGTTACACGCATACACACCAAAATAAAAACACCAGTCATAA
CTAGGGATGTTCCAAGCGCAAAAAAAAAAAAAAAAAAAAAAAAAAAAACCTGGCGGCCGCCCCGGCCCCCCAAAAACTT
TCCAAAACATTCCTTTGGGCCCCGGGCCCCATAAGKAAATGAACATGGGCMAAACTGTTTCCCARGAAAACCCGGTCAT
GAMYAAKGCTTGGAATCCCMCCAAAAAAAAAMSCCCGGGGGCAACCGAACGTTCTGAAMAAATCCAAAAGGAATTCCGA
AGGCCTTACTGGATCTAWCAACAGGAATCCAARCCAACYCCAAAACAAATTAACCCCCGCCCTGSCACTCATCCCAATA
ATGGTGGAATTCATTAAACAWTCCGCCCAAATGGAAACCATCCCAAACGGCATGAAGAACCTGAATCCCCAGCGGCATC
AACACCTTGGCCCCTTGCGTAAAAAAATTGCCCAAGGGGAAAACGGGGGCCAAAAAATTGTCCAAAA
>Contig_189
GCCGGGGGCCAAGTTTGTGATATTCTACCAGCTGACAAGACACAATGAACCTCCTCAAAAAGACAGGCATCAGAGGCCA
CGCCATCCTCTGTGTTTTCATCGGCTTGTTGGTTTCTGTAGCCTCCTCTCAGGCTGCAGACAAACTAGAGGAAGAGGTG
CACTTTCTAAAGCTGAGAATGGACCTTTGGAAGAATAACTACAGACAGCTGTGCAAGCATTTCTCAAACCTTGCACTCA
ACTGCTCAGCTCCAGTGATCAACTGCACTGAGTGTCCTGACAAGTGGCTTCATGTAGGGGACCAATGCTTCTTCCTCAG
CACCGACAGGCAGAACTGGAGTGATAGTATAAATAAGTGTAAAGAGATAGGCGGCCATCTTGCCATCTTGACCACCATA
GAACAGCATGAAGCTGTGGAAAAAGAAGGCAGAAGGATCGGAGGGTTATACACAAACTACTGGATCGGACTGAGTGACA
TTGAGAGTGAAGGAGAATGGAAATGGGTGGACAAGTCAGACCTTAAAACTCCATTCTGGAACGCGCTGAACTCAGAGCC
AGACAACAACCTGTCCGGTGGGGCAGATGGAGAGGACTGCGCTGTGGTAGACAGCTACAATCAGAACTGGTTTGATGTT
CCCTGTTCCTTCTCCTATCCCCGGATCTGTCAGAAGGATGCCACCGAGCTCTTGTGAACCCCTCCACACCACCGCAGGA
CCACCACTCAATTATGAAAGTTATTGATTCTTTATTGAAAAATGTTAGTGGTCAATCTACAAATAAACAATTTCTAGAc
TAA
>Contig_190
WWKTWSWACTTGATAGAGGGCTTTTATTWAAAAAGTTTATATTATAAAATGTAAAAATTCAGCTAAACCCGATCACATG
GATTGCAAAGACTTATCCCTTAGAGYTTCCAAGGTGCTGCCACTTCACATCTTAACATGATAGAAAAAAATAATATTTC
ACAACCTATTTTTTCTCCTCATTTGAGATGTGTACATTTGGCAATACTGGAAGTTCACAACAAACAAACaaaAAAAAAA
AAAAAACAGTGGATAGTTATTGCTTTGGTTTGTTTAAAATGGGGGTTTATACTGGAGAAGTTGAGACATGCAGCACGGT
GATCTAGCTGACAGAAGAGgCGAAGAGGGTGGAGGAAGGAGTTTACGCCGGCACGGCTCTTTAATCGTCCTTATCCTTG
GCACCGTGCTTTAGGATGCGTGTGAACTCCACATAGTTGAAGTTGCTTTTCTTGTCAATGGGAGCCTCCCTGAAGAGCT
CGTCCACCTCCTCATCTGTAAACCGGTCACCCATTGTTGTGAGCAGCTCTCTGAGGTAATCTTCCTGGATGAAACCTGT
GCCCTCCTCATCGAAGCAAGCAAATGCGTTTCTGATCACATCCTCGGGGTCTGTGCCATTGAGCTTCTCCCCAAACATG
GTGAGGAACATGGTGAAGTTAATGGGTCCGGGAGCCTCCATCATCATGGCCTCCAGGTACTCATCAGTTGGATTTTTCC
CCAGTGAGGCGAGCATGTCGTGAAGATCCTCTTTGTCCACAAACCCGTCCCGGTTCTGGTCAATCATGTTGAAGGCCTC
CTTGAACTCCTGAATCTGAGACTGGTCAAACATGGCGAAGACATTGGAGGTGGCGCGCTGGGGGCGCTTCTTTGTGGTC
TTTCCCTTAGCCCTTTTGCTCGACATTTTGACTGTTTTATACCTGACRACAACAACCCGATTCTGGTCAGCTAGCCCGG
TTCTGCTCTTCTCTCCCC
>Contig_191
TTATTATAAATAAAAACCTCAAAATACTGCACAGCCTGTAAAGAGACTGATCATTGTTTTGTACAGAAATAGCAAACAA
GTGTGGAAATGCCAAAAAACTACAATGCCAGACTAACAAACTTGAAATAAAACTAACAGTTTGTTTACTCAAAGGACCA
CATGAACACACCATGTGCACATAGTTGAGCATCGGTCTCTTCATCATCATCATCATCATCATCATCTGGAAAACAGTTG
AAACATAATAACTTGGCTTGCAAAGGGCTCATTTTGCTTCACACAGAACAACGATCATACAAAAAAAAAAAAAAAAAAC
CTGCAGAGACCTCCAGGTAATGTCCGTAAAACTCAGCCAAAAATGTGTAGCGTTCCTTGATATAAGGCTGGCTGGGACT
GACTGTCCATGAACTCCTTCAACCACTAAAACACTCGATCGAACTCAGTCTGGCTGGTGGTGGCTGGGTTTCTGTTCTG
ATTGGGCT
>Contig_192
GTCGGGTGGAGTCTACATCCTGTCGCATCTCTGCTGGGAAGGCGGAGGAATTTTTTTTTTTTTTTGTACTAGTTTCTCA
TTGACTATTTGACACAGCCCGAGACACCGAGATACTCCATAAAAAATGACGACGACCACCACCTTTCAAGGAATGGGCC
CCGGTTCTAAGAGCAGTTCCAGGGTACTACGACCGCCAGGAGGGGAATCCAGCTTCTCCCTAGGCACAGACGACAATAC
AACCCCCCAGCGCAAGAGCAAGATGGCCTCCAGCATCTTTGCAGAACCTGAGGACCCGCATGCTCATCGGAGGAACAAT
CCACCCAGTGGGGCACCCACAGGAACCCTGTGCGGCGAGCCCTCGGCCCCACTGAGGCGGTGCCAGCAGCCTCTTCTTT
TCCCCAAGAACCCTCAACCGGAACTGACCACCATCCACAACTCTGGGGCAGCCTTGGTCTGGACCCAGAGACAAGAGGT
TGAAAATGGGGAAGAGCAAGCAAATGATGAGTGGCCTGACGATGTGGAGCAGCAGGAGCACGAGCAGCAGCAGAAGGAG
ATGCCACAGCCCTCTGACCCGTCGGGAGGTGCCAACGCCGCCACAGGCGGCCGAAGAAACCCACCTGGTGGCAAGTCCA
GCCTCATCCTGGGTTGAGACCACTTCTTTTTTTCTTTTTTTTTCATTCAAACGCTTTTTTTATTTTTTAAAGATAAATA
CCCCCCACCACTCTCTTCCTCCTCATCAACCTGTCACCTTCTTCCCACCTTCACCTTCTTCACATGCACTCATGCTGTC
ACGTCCATGGACCCCGGTGTCCTCTCCCTCCACCCTCAAACCTTTTGTTTTGATCCTTTTTTCTATTAAAAGAGAAAAC
TGTTGACAAAAG
>Contig_193
GTGGAGCCGTTAACGGCCGCAGCGACACTGTGCGCCCCACAACGACCTCTCCAATCACTCTCCACTGACCCTGCGCGAC
AGACAGCCTTCTTCTACTGTCTCCATCTGTGGCGGTGTGTCAGCTAATGTCAACCTGAGCCGTCTCAGCCGTCGCTTTG
CCTTCGCTGGCCAAGCTAAAAGCTAAAAGCGCGTTTAGCCAGGTTAGCTTCCTGAAGCTAACTAGCTCCGGCTGCCCAT
CCGCGAACAGTTAGCCTGTTAGCCTAGCCTRGSCTAGccTaGCtCTaGMMTaGCCRAAAAAAAAAAAAAAAAAAAAAAA
AAAAWaCWTGTC
>Contig_194
GCGACTAAATAAAACACTCTTCTCATAATAATAATAGTAATAATAATAATAATAATAATAGTAATAATAATAACAAAGA
CAATATACTGTGAGTACTCGGAAAAAGGaAGATGACTGGTTGCTCTAAATACTCAACATGTTCTTGGAAACAGGGAAAA
GGAARTGTACAAACAAAAAGGCAATCCAGGCACAAAAAATAGCAACATGGAAGGAATATTAAAAACCCTTTATTGTATT
GGTCAATCCATAAAAAATCCAACTTGTTTTGATCATTGCAGGTCTTTGTCAGCACTATAAATGCTTTCCAGACATGAAC
CaAAAAAAAaGCACACACACACACACACTAGCATGGCTGATGTCCATGAATTAAATTCTAGCACCCTAATAAAGATCCG
ATGACTAGAAATACTGCAGACCTCAGTTTGAAGGATAAACATACTTACAATGGAGACCTTGGTGTTAAAGACGTGTCAT
AGCTGTAACATTGCCCTCGTCTTTTGTTTAGGTCTCACAGCATACAGCGTCACACCTACACAAGATTTAATTTGTGCAT
GTGCTCATGTTAGAGGATAGAATTACAATGGGTTACTATTTTGGAAACCTCTGAAATCCAGCCAGACGTGAGGATCAAA
ATTGGCAAATACAACTTAAACAGGTTCACTGAGTTTGCCAAGACCTTATAGAGTATGCAAGTCGACCTTGTTAAGCAGA
TGTGGTGTAGAGCAGAAACGTCTGCTGAACTTATTCTTGTCAATGTGTTTTTACACATACAGACCTT
>Contig_195
GTACAGCTAAGAATTATGTTAACTTTTATTTCACAGGCTGACATAATGTCACAATTTATTGTAAATAGTTTTAATTTTT
CCACTATACTGTATCAGTCATTGAGGTAATAAAGGAGTGAGAGCAAAAAAAAAAAAAAAAAAAAAAAAAAAAAAAAAAA
AAAAAAAAAAAAAAAAAAAAAAAAAAAAAAAAAAAAAAAAAAAAAAAAAAAAAAAAAAAAAAAAAAAAAAAAAAAAAAA
AAAAAAAAAAAAAAAAAAAAAAAAAAACCCCCAAAAAACTTTCCAAACCCTTCCATAGGGCGAAAGCCCCCTTAGGAAA
ACGAACCGGCCAAAAAATTTTTCAAAGAAAACCCCGGGCATTACCAAGGATTGAAATCCCCCCCAAAAAAAACCCCCGG
GCGAAAAAAAACCTTCCAAAAAAATCCAAAAGGGTTTGAAAAGCCCATTGGGGATTTAATGAAGGGAGTCCAAA
>Contig_196
CCCAGCCAGAGAGCAGGTCCACCTAATCAATCCCTGATGCCAGTTTGCCTTTTCCATGCACTGCCTTCCTATATCCAAC
CTCAGCAATCGTTGCCAGCCTAACTCTCATCACATGAGAGCAGATGTTTATTTGGGTGCAAGTGTGTGTGTGTGTGTGC
GTGTGTCTGTGTGTGTGGGTATGTGTGTGCTTGTGTACTTGGTGGTTTTTAGAACTAAGTTGATTTTCTATTTTGTATT
GTTAAAAAAATCTGATAAGTTTGGCAATGACATCAGCAAGCCTGTGTGCCTGAGTCAGGACCGCAGATCCTGCCTCCCA
GCAAGGATGAGGATAATACCCTTGACCTCTAATCTCGAAGGGAGTCAGCGAGGTACAGATAAGCAGAGAGTAAGATACT
TTCAAGAGTGTTCTGTTTTCTACATTTTCCTTCTCTGTCTGAGGCCACTTCTTTTCACAGATCTAAAACAACTGACGCA
TTCTAAAAGCTCAATTGGGGAAAC
>Contig_197
TGATTATGTAAGCTATATGTTTGATGCGCTGTGTGTGCGTTTTGGCGCTGTGTTTACTTTACTGCGTTGGCCGTCACAT
TAACATAGCGTTATATGCGGCAGTAAAACAGAATGGAAGTTTATTGCATGTGTTAAAGAAAATATGTATTTACATGTAG
CCTTTTAAAATGTTCTGTACTAATGCACTGAGCAAAGGTACTGCCACCTGTGACCTTTACTCCCGTTGAGACTGTTTAC
ATTCACAGTGCCTGCTAATTCTACTCAGTGAGCTAAATGACGAGCAAATGTGGAACAATTCATATTTTTCTACTGTTGT
TTTTTTTTAATTATCTATTTAGGATGTTATTTATGAGCTTTTTATAGTATGAATGTGTGAGATGCAGGCATCTCACCTT
TTTTCTATGAGTAATCTATTATGTACTATTTAATAATATTAATAATAAAGTATTGTCATAGTGACCGTTACAGTACTAT
TTATACATTTTTTATGTTTTGTATGTTTTACATGAAGTCAAAATAAAATGTTACACTTGAAAAAAAAAAAAAAAAAAAA
AAAAAAAACCTTGGGGCCCCTTCGGCCAATCCAATTCAAAATTCAACCAACTTAATCCTGGCGGCCCCAATTCAACCCC
CTTGGCCCATTTCCCCCAAAAGGGAGCCGATTACCAATCCCCGGGCCGCCTTTTAACAACGCCTGAATGGGAAAAACCT
GGCGTTACCCCACTTAATTCCCTTGGCACAACTTCCCCTTTTCCCAACTGGCGGAATAACCAAAAAGGCC
>Contig_198
GTGTATTTCCAATCTCATCTCCTCTCCATCTTATTCATCACCTCCTTCCTCTCATCTGTGGCTGGACTTCATCTCTTCC
ACATTCCAGCCATTAAAATCCTGCATGGGTTTCAGTGTCTTGTTGCTGTTGGATATGAACCTGAAGAGCAGGCTAGTTT
CAGAAGACTTAATCCAGATCAAAAAGCTAGTTTAATGTCGTATAGTTCCTTCCCCTCCAAAAAAAAAAAAGTTTAAACG
ATACAAGAAGACTGATGGTATTGTTTGTAGCGTGCAGCAAGAATTCAGTGAGATTAGCGTTCCAAGTTTGGCCTAGTTT
CATGCAACGATTGGTCGATTTGATCTGGAGTTTGTTTTTCTGAAAATGGAACTGCTGCTGACGCATTGACTGAAGCGCC
AATCTACAATCCTGTATTACCGCTGGTATTGAAGTTATCCTGATGTGTCCACGTGTCACAATCGAATTAAAGAAGATTC
CAACTTAAAAAAAAAAAAAAACCCCAN
>Contig_199
TCTGCCAGGTGAAAACTCCAGTCTTGTGGGCCTGGGCTACACTCAGACTCTGAAGCCAGGCATCAAGCTGACGCTCACT
GCTCTCCTTGACGGCAAGAACATCAACGCTGGTGGCCACAAGCTTGGTCTCGGCCTCGAATTCCAGGCATAGGAGGATG
AGGCAGACGCCCTTCCAGTCCTCCCAGCGCACACACACACACACACATTCCCCACCAAACCAATAAACTCCAAATCCTT
TATTGATCCCCCCATTTCCCCTAGACATGCTACAGCTGGGAGTAAGGCGGCATAAAGGTCAAATCGTTCTTGTGACGAT
CTACCACTTTTAAAAAGGACCACTTTAAGGGAACAAATTTTGAAAATTAAGAGCCAAATTCAGAAC
>Contig_200
TCTGTTTTTCTTTTTCTGGATTTGCAGCAAAGTAAATGCAGGGGTTGAATGTCATAACAAATGTTCTCCAGGGTTTTTT
TTTTTTTTTTAAACATTTTCACTGTACAGCATGCACAAAGCACAAAGCAGATAAAGATCCTAGACCAAGATTTTGATAT
ATGACTATTGTATTTATTCACTCGCAATTAATTGTCGTCAAATAAATGAATTGCAGCTGGATCAAAAAAGGTCTGTATC
TAACACATTTTTAGAAGCACTTCACAAATAATTGTCTGCATGTCTGCTATATATTTGTGGTGATGTATTTGTGGCCTGT
GGTGGCATTTCCTTTCAAAGTGATCTGTTTTAGTCCAAGTGGAGTAGGTTGTGAACTATATATCCACACTGCACCCTCC
TGGCAGTGGCCTCTCCTTGCACCTCAGCTGTCTCAGAGTTATTGATGGATACTGTTTCATCAATACGCTTGTATAATAA
GGAATGTAATTCATGTCTTCACCTCCTCATGCTGGAGGACACAACACAGTTATGTGCAATGAGTCCTGAATGATTAACT
GACACTACAAACATTCCGAGTAAAGCTGATGGTTTGGAACCATAAACCATGTCTACTGATGCAGACAATGAACATTCAG
TTCAGCCACCAAAGTTTGGCTCTAGAGTACCCATCTTATCCACAGGGTGAGGTTATACCAACTGGGCAAAGGGTAAAGG
TTCTTTTAA
>Contig_201
TGAGCCAAGATGGGAGTTGACATCAGGCATAACAAGGACCGCAAGGTGCACAGGAAAGAACCTAAGAGCCAGGATATCT
ATCTGAGGCTCCTGGTCAaGTTGTACAGGTTCCTGGCCCGCCGCTCTAATGCTCCCTTCAACAAGGTTGTCCTGAGGAG
GCTCTTCATGAGCAGGACCAACAGGCCTCCCATCTCCGTCTCCCGTCTGATCCGTAAGATGAAGATGCCGGGCCGTGAG
AACAGAACCGCTGTTGTTGTTGGAACAGTCACTGATGATGTCAGGATTCAGGATATCCCCAAGCTCAAGATCTGCGCTC
TGAGGGTAACTGATGGTGCCCGCCGCAGGATCCTGAAGTCAGGGGGTCAGGTGATGACCTTTGACCAGCTGGCTTTGGC
TTCTCCCAAAGGACAGGGCACCGTGCTGCTGTCAGGACCCCGCAAAGGCAGAGAGGTGTACAGGCACTTTGGAAAGGCC
ACTGGAACTCCTCACAGCCACACCAAGCCCTACATCCGCTCCAAGGGCAGGAAATtCKAGAGAGCTCGTGGTCGCAGAT
CCAGCCGcTGGCTACAAGAACTAGTCTCTTTGTTTTCCATGCAATCTGATACAAATAAAAGATCGACTGTACAAAATGA
CCAAAAAAAAAAAAAAAAAAAAAAAAAAAATGCCGGCCGGCCGCCTCGGCCCTAAACAATCTTTACAA
>Contig_202
CATGTATAGAAAACAAAACTACTTGTTAAGTGTTTGAACTGTGGTGTTTCAGAAAGGATACTTTAACCCTTTTTCCTTT
AGGTGTTCTCATTTCAAAAAAAAAAAAAAAAAAAAAAAAAAAAACCTTGGGGGGCGCCGCGCCCCTAGAAAATTTTTAA
AAAATATTTTTGGGGCGCGGGCCCCCAAGAGAAAAGAAAACGGGCACATAGGTGTTCCGGGAGATATCGGGCACAAGAA
TAGCGCGGGTACTCACACCAAAAAAAAACCCGGGGGGAAAACAGAGTGTTCAGAAAAACCCCAGAGGGATCTCAG
>Contig_203
TAAAGCTGGAGGAGGGAAGAAGAGGGGCAAACCTGGGAAGCATTGAGGACTCTAAACCCCGTCCTGCTACATCTGTGTG
TGCCTTGGCATCAAAATATTGGACTGGACTTAAATGATGCAACAATGAAATGACTGGTTCACCCGTGAATGATGGGTGT
CATATATGTGTGTGTGTGTGTGTGGAGGGGGTTAATGTGGCTCTTCACTGTCCCAGAGTTCATGGAAGATAACAGATTT
AATATGTGTAATATTAATGGAAAATACTTAAAACTGCAGCTCAAATTAAAAACAATATCAGGTTGATTGTGTTTTATTT
TTTCCTGTTTTTTTAATTGAATGCGGACGTCTGTTTCACACATTGTAAGAAGAAGAAGCACAGGAGTAATTAATAGTTT
AGTAACAACAAATATGGAGTTTATTCATTGAATCTTAATCATTGCAAGCAGAACATGGAAGATTATACACATGGTGACA
AGAAAAAAGTGTAATATACAAAAAATATGTATTTGAAATGCTGCAGAAAAAGATTTCCCTGTGTTTTAACCACATGTAG
GTTTACTGTAATAATCAAAAATACAGTTAAATATAAAATAATCTGACATGAAAGAGTAGAGGAAAAAGCTTTGGTGTTT
GGTAAAGTAATCGCTGATTATGTTGCAATGTAATATTATATACTGGAATTGATTTTAACTTATAGTCGGAAAATCATGG
GTGTTAATTAATAACATTAACGATGACTTCCANGTGCTTTTCATACTGTTGACATGTCAAAATGTGTTCAGTAAAAAAG
TTAAAAATGTGTTGATCTGTATGCAAAGTGAACTATTCCGAGGACTGAGTGTGTGATTCCACATTTGGTGTTTAAAA
>Contig_204
GGGATGTGTGTTTTCACAGTGGGTTTTTTTTCCCCGTCATCACTCCTTCCTTCAAACAACCTGACAGCCCTGACAGGAT
GGTGAGCTTTCCTCACCTCCTGCTGCCTCACCCTTCCCTCCATTGCCTGCCACTTCTGTCCAGCACCCTCAGACTTTTG
CCCTGCCTCGCCCCTTTCAGCCATCCAGTATCCAATAAAAACCGCCCTGTGCAAAGGATTGCTCCTGMTAACACCCTCC
CCTCTTCCCACCTCATCCTCACAGCTCCTTTCCCGGGKTGTTAATAACGATGTGWTTGTTTACACCAACACCTCTGAAA
GCAGGATGTGGTNCCTAATATCGTAGNGGGCATTGNTCCGCTCTCATCTTGAGAGGGACCGCAGAAATCTCCGCAGSTC
GATTGTCTCCCAAAAAAAAAAAAAAAAAAAAAAAATAAATATGGTG
>Contig_205
GAAGTGATTTCAAGTCAGCCAGACAAGTaAGGTTGTAATTCGCTAGTGTACCaAGTGTTTTGATCAGTAAACAGTTTCA
TTTCGACTTGTAGTCTATTGTGTATTCAACATGCTGATCAAAGTAAAGACTCTCACTGGAAAAGAAATAGAGATCGACA
TTGAGCCCACAGACAAGGTGGAGCGAATTAAAGAGAGGGTGGAAGAGAAGGAAGGGATCCCCCCGCAGCAACAAAGACT
TATCTACAGTGGAAAACAGATGAACGATGAGAAGACAGCTGCAGACTACAAGATCCAGGGAGGCTCAGTGCTCCATCTT
GTGTTGGCGCTAAGAGGCGGTTCGACGGTCTACAGGCCCTGCATACACCTCTCCTCCTCGTCATGAGTCGCTGTTGTGA
TGGGGCCAGTCGAGTGCCAACGCTTTAGGTGTCTGTCACAGTCCAACCATGTTACAGCACAGAGATCTGAAATCCCACA
CTCCCGGGCCGACGCAAACaaAAAAAAAAAAaaaTCAACCAACAACAGCAACGAAAAGAAAAGAAAAAGGACGTTCTAA
TTCCTTTATAGGKGTTTTTTTTKKAAACCCACATKGGCTTTCTGAGTTTGACCAGTTGATGCGGGCACCCATGCAGTAC
AGAAGACAGTTTGAGAACACTGTGGTCTTTTTGC
>Contig_206
ATTTTCGTGTGGATGTTGTTGCGTAGCGTTACAAAAAAAAAAAAAAAAAAATTAGTACAGAAATATGAGCGAATGTTTT
TTTTTCCCGAACAGAAAGTGGAACTATGTTGATATTTTAGGGATGTTAGCAGAAAGTGTTTGGATAGAGAGAAGTGATG
ATGCCCTCACTGACAGCTAGGGTACAAAGCAGGAGCCTCCAGTGACATGCTGCTGACTCCCATCTGATGGTGACTTTCT
TCCGTATCCCCAGAAAAGAGAAAATGTTTTTATAAGTCACAATGAGAGACGTTACGGTTCATTTTAGCTAAGTGGCTTT
GTGGCCGTCCACTGGGATACGCCGGTCTGTTAGCAGGGCAAGAACATTTTCGTGTGGATGTTGTTGCGTAGCGTTGG
>Contig_207
GAACAGCAACTGGCCCACGAGGAGAATGACATCAACAAAAAGTCGGCCGAGCTGCAGAAACAGAGGGAGGAGCTTGAAA
GGAAAGAGGAAGAACTCAATGCTCAGAAGTTGGGGCTACAGCAGGCAGTAGAAGAAATGGAAAGGTTAAAAGCTCAAAA
CTCAAATGTTGAGGTCAAACAGCCGGGAGCTCCTGCAAGTGAATCTGCACCAGTTGTACCAGGAAACAGTCAACCACTG
CCCCCCGGTCACCAGCAGCAAGGTGTACCGGTGCCAGGACACTCTTAGCAGGGCTCAATGCTCCGTGTGCTGTATGAAT
GCCAGTGAGCATGTGTGCGTGTTTGCCTTGTAATTATTCCAATTTTCCATTTTTGTTTAGGATTTTCAACAAAAAAAAA
AAAAAACCACTTAACAAAAATCTGCCTAAATATTAAGAGCACAGGCTTGTTCAGGCTTCGGATTTAGTGCCAGTGCCCA
TTATGCCCGATTTGGCTGCATAAATCAGACTTGAAATGTGGAGCTGGTCCAGTTTTCTCTGTGTACAATCGACCCTTTT
GTTTTTGTCATTTTGATCTTTTATCACAACAAGGACGCCCATGTTCTCCATGGGAAGTGCTTTGGGGTGAAATGGGAGG
GCTTTTGGCCTGATATGTGAATGTTTTGTTTAGTGCACACTGCAGTTCATTGTCACTGATACTGTCTCTTAGAGAAAAT
ACTTTTGAAGATTAATTTATTTATTCCATTAAAGGGAGCCAGTTCAGAAAAATGAATGTCAGAAACGTAACTTTAGAGA
GTTTACGTTGTCCTGCTGGCTAATGAATGAAATGGTCCTATTTACTTTACTTGTATTTCACCACGTTAATTTTCACATT
TGTTTTGTGTTTTTATTTTTAGAATGTGACAATGTATACCTAGGTCGATGTGAAAGTATGCTGTCAATCAACATTTCAA
AATCACAGTTGATTTTGTC
>Contig_208
AAGATCGAAGAGGATGAAAAGCTGAAAAAGAGGAAGGAGCGGTTCGGGGCCTTAACAAGTGCAGGTTCAGTGGGTTCAG
TGGGTTCAGCCGATGTCGAGGCGAAGAAACTGAAGCGAGCTGAACGATTTGGAAATGTGTGAATGATGTTTTAGACAGT
TATTATTGTTCTTTTTTTTCTGTTTTTTTTTCTGTTTTTTTTTTTGGTAAAACATTTTCATGGCTGCACACCAGAGACA
ACAAATGTCGATTAATAGGATTCCTGAAAAATCAAAAGTATCATTAAATACAAAGATAATTAGGCGAGTGAGATCATTT
ATTTTAATTCACGGAGCCTCGAGTAAAAAAACAACAACCAGTAACTAAAAACCAACCTAAAATAATCTAAAAATGTCTC
ATTATCATAAATACAACAAAGAAAATTGGAAATATAAAATGTTTAACAATGTTTAATGTTTAAAAGTTTAACAACAGAA
ATATTTTGGTATTAAAAAAAAAAGGTTATCTTAATCAAACATTTTGTAATAATCCATTTAAATGATTAAACTTAACTAT
TTGTATTCACTGTGTGTGTATTGTACTTTTGATTTATCAGATCGGCCTGTTATTTANTTTTTTTTTTTTTTGGGGGGGG
GGATATCATTGGTACACTGATTCAGTTATCTGTCCATTTTATAACCTTTTTGTGATTTAAAATAA
>Contig_209
GGGAGAAGAAGCTCTCTTCTACCTCAAAGGATCATAAGAAGGACAGCAAATTGTACTGTATCTGCAAAACACCCTACGA
CGAGTCAAAGTAAGCTCGCTGGAGAAACTATTGTTATTACATTTCAACATACCACTGTAATGAATATGTTATGCAGTTG
AATCGTCGCCMTGGCGCAAAAAAAAAAAAAAAAAAAAAAAAATTCTGTC
>Contig_210
TACATGCAGCACTACTTCTACAGACATCCTCATAATCACGATTCAAACTTCCCACAGAAGGAGGCATTTGATCCTAAAA
TCAGTCCACATTTGTATTTGTCAGGGCAGATGCATTAGTATTGACTCTGTGAGTGCAAGCGGGAGAGGGACACACACAC
ACATATACACACACACACACACGCAAACTCAGTGAGCTTTAAAGGCAGTTTGTGGGGCAAAAGTAAAGTAAAAAAGAAA
TCGAGATGTAAAGACACAGGATGGAAGGGCTGGTTAACAGGTCTTTTGCATTAAAGAGATAGAAGGTGAAGAAGGTATA
GTTTTAGTATAAAACCCAAAACATGAGCATACACACACACACACAAACTCAGTGAGCTTTAAAGGCAGTTTGTGGGG
>Contig_211
GTGCACATATACACACACACTTCATGTTGATCACACATACATGAATAAATACTAGTTAACAATTAGACAGAACATTTTA
CATTGCAACTTATAAATTATATATTTTCTTAAACGATCATTCCAGTTGTTTTGCATGTTTTAACACCTACAACTGTGCT
TTACATTACTGCTCATCAAAATATTTTAGATTTCTTACCTTCCAGACACCCAGAGGTTTGAGTTCTTGTCAGTTCACTG
TAAGAATCAACTTGCAGAGACTTATAACTTGCTTGAGAGATGTAATCCATCACATTTAATACTTGGTTTGCTTTATTTC
TTTATTTTAACAGATACATTATTGATGCATGCGGCCAGGAACTCTTTTCAAAACTCTACCTGCTAGTGCATTCAAGGAC
TCTGATGTCTGAGACGTGAGAATGTTTAATGGATTAAAAAAAAGTAATCCATTATTTATTTTTCAGTGTCCTTGTTTTC
TATTTGTATATCTGCCACTGTTGTTCTTCTGACAACTCTTGGATGTCAGGGTATACTTGAATGCTTCCCTGCTCACAAC
TAATAACAATTTAATTGATGTTAAATTCGATAGATGACCTATCTCAAGCTAGTTTCAAGGCTCATTTATTGTGTACTGG
ATTGAATAAGAAGTGTGTGGAGTGCTGTGGTYTACAACAATGTTAAGCACAAAATTTGAAGTAAATAGGTTACAATAAA
CAAACACCAGTGTTGTCAAGTATAAGTTTAGGAAGTGAACTGCCTGGTTTGAAAAAGTGTTAAGAAAAACATAGTACAA
GTACAGTCGTGTGTTTTACCTGATACACAATCTGCAGTTAGATGCTTTCAGTTAACTAATTTCCAATCAATATATTGGA
CCTTCTTTTTAGAGTTTAATACATCCTTTCTAATGATGATGATTTTGAAATAAAGTTCAATTCACCTGC
>Contig_212
GGAGTTGACAGtGKGCGAGCGTGTGTGTAtgtgtgTGTGTGTGTGAGCGCGTGTGTGAATGACACGAGTGCAGGATGTG
TGCAAGTCGATTTATGTTTAATATTACATTCTCAAACACTAGCATCGTTTACCTGTAGTGCTGCTGTCTTGATTTTTTT
GTTTGTTTTTTtGTTTAAGGTGAGAGCTCACTGTTCAGCCATGCCTGTCAGRTTTCCAAATAAAACTC
>Contig_213
TGCACCGCATGAAGAACCTCAAAGTCAACACCAGCTAGACTCGGCTCTCTCTCTCTCTTTCTCTTCACACCCAGCCAGT
CAAGTCATTCAGCCCCCCCCACTGGTCTGCAGTCATAAGGCCTGAGGGTCAAGGGTCAGCAACTTAATTAAAGGCAACA
TCAACAAGTGAAGGAAAAAAAGGGGGGAGGCATTTCTCGATTAAAACTGCTCCCTTTACACGCTTATTTGTTGAGTGAG
CCACCACGTGATTATAGACTTCAAAATGATTCCTTCATAAAGCAATGCAGAGTCTGTGGAGACTCAAAAATACATGTTT
TTACACGCTTGTCGCCTGTTTTATGTTCTCCACTTTGGACTGTGGAGGCTCGATTATATTCGGAGAGGGTTGAAAAGGG
AGGAGTGACATTTAGTGAGACTTAAAGTGTGTGTGTGTGTGTTTGTGTGAAAGAAAGAGGATGAGGATCTATATACATG
GTTGTGCCTACAGAACAGCCTTCCTACACTATAACTGTTGTGTAAGTTGAAACAAAAAAATAAAGAAATCACAGCTAAT
CTTAGACGAGCTTCATTCAACCCTGTAGGTATAAAGGAAAACTGAATGTCTGTATCTTCAGAGGAATGTCTT
>Contig_214
TCCTGAGAAAGAAGGAGGAGAGGAAAAAAGAAAACACCTAAAAAAAAAAACAAAAAACAGGCTTTTGAAAGACACACAC
ACTCACACACACACACACTTCTCCAGCTTCCTCTCCACACCAGCCTGCTCCAGTTTGTGCCCAGTTCGGGGTGCTGTGG
TTGGGTTTTTTTTTTCTGTCCGACTGCCAGGAAACTTAACTGAGGATCCATGGTGTTAGATTTCCATTGTAACAAGTGG
ATAACGGGAGGCGACCCGACCAAGGTTAGTGTATTGCTCATATGTGTGCAGCGGGGGTGGGCAGCACGGCTTTCTTTST
cTcTGtcTTTCTTTCTTTCTTTCTTTCTKTcaGGAKKWAMAAGAAACTCAAAGCCTTGAAATTCTTCTCTCACAATTAT
TCTTAAACATTCAAGTCATCCTATTAATACTTTGTACAGCAGAAAGGTCCTTCAGATTTCACATGTGTATATATAAATA
TAATATATAGAAATATGCATATACATATGTTCAACTTGTATATGTGTATACATATTTTGGAACTGTATCAAAGCCAATT
TAATGTGCTCTCAAAATATGGCCCATGATTCCTAGTGGGATGCACATCAATTCACATAGTACAACCAGTAGATTAGGTT
GAAAAATCCAAAGGTGATAGGGAAAATGACCCGGGACCACTTGTCAATGGTGCTAACATCTGACAGGTTTGGGATTTTC
AACTTGAGCTTGGAGGAGCGTCGCCGTAGCCGACAGTTGGCCCGGCTCCGCATGGCGCTCCGGCCCAGTGAGTGGTGGC
TGAAGCCATCTCGGGGCGCCATGGGCTTCCTGAATTGGACCCCGGAGCTGTCGAAGGACATGACTGAATTCCGAGAGTC
ACTGACGCTGCTTCCCACGTCAGAAGGCATCACTTCGTTGTTCATCTCCAGCGTGGTGAGGAGGATGTTTCCATAAGCA
TCCACCTGTTCCCTCAGGCGCTTCTCTTCGTATCTTGTGCGCTCGTTGTTGGCTTTGTTCAGCCTCTCATTGATTTCTT
CTGTGCGCAGGGC
>Contig_215
TCAACTTAAGCCATCTGAGTATGTTTTTGTCCGTCTGTCGTCAGTGTTTGTTGTTTTGTTTTGATCCGTCAAAGGAAAA
GTTTGAGACACTGGTGAAGTGTGTGTGTGTGTGTGAAGCTGCTGAGCGGTGGTGGTGGTTGATGTGAACTGATGGGGTG
AACGGCACTGTATCCTCTGTGTCTTACATTGCAAAATGCGATATTTTCTCAGGTCTTAGGTTATCTCTTTCTTAATATA
ATATGCATATCAAGACAAAGTAGACATGTTTAACATCAGCACCAGTTTACAGTATGGCTAAAATTCATCCAGTTTGGCC
GCAAAAGTTGAAAAAATATGAATGAAGCTGATTGGACTGACTGACTCAGATGATCACACTGCTCCTGGGCACGATGGGG
AAACAGATGCTGACAGTGCCCTGCTTCACCACTTGTCATGAACCTGCAGAAGTTGCCGACCACACATGGAAAATGACTT
GCCATTGATTTCCAAACGCTTCTCTGTGTTAAAGGGTCCCTACCAGTGAAGAAAACCTGTATGTTGGACACTGAAGGCT
TAAATGGAGGACAAACATA
>Contig_216
GTTAGTGTCTCTGCTGTGACTCCGCTCGCTAAGAAGTAGCTAAAACCAGAGGAGAGGTAAATATCCAGCAACACTTAGC
AGCTGAATTTTTAATATGTGGATCAAATCAACATGTTTCCACTAAGGTCACACACACACACACACTGATGAACGCTACT
GTGGCTGAAATGTTTTGATGTAACTCAGTAGACTCTCTGTGTGTTGCTGACTTCTGGTTGATCACTTTAAGGATTGTTA
CCACAAATTAAATCAAGATGACTGTTTCATTTTTCAGGCAACATGATGGACGACTTCCAGTGCTTGAAGTCAGCCTCTT
CAAC
>Contig_217
TTTTTTATAAATATTTGAGCCACTTTATTATCAGATGTGGTTTTTTTTTAAATGTAATTGTTTTATTTTTATATTGTGT
ATAATCTTACTAAATTTTTTTTTAATGCAATGTACAGTAGGCAGTAGCTACTAAATGAAGACTAGTCGAAAATGCGAGA
AACAGTATTAAACTTCATTTTTAAGGTTTCATGCAATATTTCACATATATGTAATGGTTTGTTTGCAAATATGTTAGAC
ACAATATGCAACTCATTCCTTTACCAAAGGATTAAAACACTATTTTTTTTTTTTTTTTGCAATGTGGAAAATCAGCCAA
ACAAATCAAATATCGTCTTTCTGGTTTGGTGTTCGGTCCATTCTGTTTCCTTATCAACCAATCTGAGATGTAACAAAGA
TGAACTGAATAAAAACCTGTCCAACAC
>Contig_218
CCGTAACAGTTCTGTTTTTAATAGATTTGACAAAATCCATATTATTCATACGTGAAAGCAACGCATGAGACATACAGGG
TACCAATAACACAGTATGGTCCGAGTATTGATTGTTTGTGTGTGTGTGTCTGTGTGTGTGAAACAGGATCTACTTTCTA
GAAAAACAAAAAGTACAGTCTCATGAGTGCTAGGTGAGTTATTCTGCGTGTGTGTGCAGATGTGTGTGTGTTCTGCTGT
ACCAGTAAAAAAAAAAAAAACAGGTAGATTGATACATCACTACCATACAATTTGAAATGTAACTGACTGACAATAAAAT
TTCTAAAATGACAAAAATAAGTAAAAATTGTACTTCTTTCCATACAATACTGTTCATTCAAT
>Contig_219
GGGGGGTGCCGCCCAACTGTGGAATGGTGCCGAGCGGATTAGAGGAGGATTGTGTCTGGGATCCGGATCGAATCCAGAT
TCTCGGTACAGTCAAGCCACGTCCACTCCAATCCTCCGGTGGATGCGGTGCATACGGCTACAAGTGAGCTCTGCAAGCT
GTTTATTCTGTATGCTCAAATGTTTTATATATTTGTATACAAACTAAACTTACTGTGTGATTGTRAGTGGGAAAATAAA
CGGTTCATACCCCAAAAAAAAAAAAAAAAA
>Contig_220
TCAAAACCCAAACAGGTGTTCTTACTCGTATTCCAGTAGGCTATCCCAGCCAAAATAGCCTTAGCAGTTTGTTTTAGGC
TACATCAGGACCCTGTTGATTACCTGGGGTCGATTGTGATAGGAGTCTGAAATATCTCTTTAGGATATCCACATCCAGC
AAACTAGGTTGCTACGGTAACCTGGGTAACATCACCCCGAACACGATGGGGTGTGTCTCTCCACGCCAACGGGGGGACC
GGAGAGTGGTTGTGGCTTCTCCCCCTCAGGATAATGGTGCTTTCTGATCATCCCGTAGGAAAAGGAAACATCTGTTATG
TTGGTCGTGCTTTTTATGAATATACAATAAATATATATATTTTTATACACCANAAAAAAAAAAAAAAAAAAAAAAAAAA
AAAAAAAAAAAAAAAAAAAAAAAAAAAAAAAAAAAAAA
>Contig_221
TCAGGGAGAATGGTGGCATGAATGTGGATGGAAGGATTTATCTCAGGAATCTCATTTAGCTTTTGATTTTAATTTTTTT
TTTTTTTGTACTTAATGAGAAAAATCATGATGAAGGGTATGCCATGCTGCACATGGATGAAAATGTAGGATTCTTGAGG
GATTTGTCTCAGGAGTCGCATTCAGTTTTTTGGGGGTTTTTTTTCAAATAATACATGTTGTTACCTAAATGATGGAGTC
ATAAAAAGGGAAATGGCAAATATTTATCTGGGAAAAGAAAATGCAATATAACAAATTTTTATTTACAAGATGATTTTTC
ATCAGGTGACATTAGATATTTTAGTTTTTGGTATGGAAACGTTGCATTGCAGACCTCAAATAGCAGTACATAAGTAATT
GCG
>Contig_222
GCCGGGATGTAAACAGATTCTTTGTGTGAGTCTATTCAATGAGATAATTTTCTTTGTTTTTCATACAAGTCAAATTTGA
GAAACTTAAGTTGATGGAAAATGTACTTGTAGCACTAATTTAACAATTGGACAACTAATGTCTGAACAGCACTCCAAAT
GATCAAAACTTTCTACTTTGAATAGTGATTTTTGTACAAAGTGTGCAGGCTTCAAATCATCTCTCATGTTCATCTTCCT
GGCGTCCTGGACGCCCTGAATACTTTTGAAAACAATACCAAGTGACAGACAGACGGTGGTTACATTTACACTCACTTAT
TAACAGTGACTGAATGAGATATGTATTGTGTGTGTGTGTGTGAACAGGGAAAAGGCACAAGGAATCCAGTTTTCAGATC
TGTCTCGCGAGGAAGATACCTGCTCATTTAATTTTTCATTTCACTTTATTGTGATTATGTCTGACTGTTGTATTTTAAT
GTTTCTTAACTAACAGAAATGTGGTCGTAATTCCCCACTACGATATTCAAATGAACAGTTGGGATGCAGATTTTG
>Contig_223
CTGATTGGCCCAAAAAATCTTGTCTGTGTCCTGAGTGTGATGCCAGAATAACCCTTTTGGCCTCTAATGGCCTCGTCTA
AAAGGGCACCGCCCCAAAGTCTGCAAGACTGACCTTTTTAATATGACTGTAAAAGGTTATGGTGCAGCTCCCAGCTGTG
TTTTAAGGTTTTGCAGTAACACCCCAGATGTGTCAGTACGAAGTCCAGCTTCACATGGCTTTGTAACAGAATTACCTTC
CCTGAGGATTGCAACAGATTTGAACGTGTTGTCATGAATTTCATCTCGTTCCCTCTGCAGTTTGTAAACAAATGATTCT
ACTTCAGGGTGCAGGGCGCTCTATTTATTTACCTGTGATGCATGTTCACATTATAACACCATAACCTGTATTTTACACA
TTAAAACATGTTTGTTTTTTTCTTTTGGATCCACACACGTCACTGCGCACACACGCACACAAACACACACACAGACACA
CACACAGAAAACACACGTACTCTCATACACAGGCTGTCATTTTGTCTTTTTTTAAAAGGGTGGCAACTTCAAAATAGTC
TTGGCATATAAAACAAACAGAAACATAATGGTAGAAACCTGCTGACCAGTTCACTGCCAGGCTCTCATTGTTTGTCTCT
CGCCACAGGAGCCTCGACCTGTCGAAGGAGGCTGAGAATCCGTGACGTTAAACCGTGGTAAAATGAAGACTGATGTCTG
ATAAAATGCCAGAGCTGCAGGGAGACCCAGCAACTGCACTGTGGTGATGCCAGGATGACTTCCATAGCTGCAGGTGGTG
AAGCAGATGCAGTACCA
>Contig_224
TAAAAGCCGCCAATATTTCTAGAAAATGGATAAGAACGATCTGGTACAGAAGGCCAAGCTTGCTGAGCAGGCTGAGCGC
TATGATGACATGGCCGCAGCCATGAAGTCGGTGACGGAGCAAGGTGGGGAGCTGTCAAATGAGGAGCGCAACCTTCTCT
CTGTTGCCTACAAGAATGTGGTAGGCGCACGCCGTTCATCCTGGCGCGTCATCTCCAGCATCGAGAATAAGACTGAGGG
CAATGACAAAAAACAGCAGATGGCACGTGAATACCGGGAGAAGATTGAATCTGAGCTTCAGGAAATCTGCCGTGATGTG
CTCGGGCTACTGGACAACTTTCTCATTACCAACGTAACTGCTGCTGAAAGCAAGGTGTTCTACCTGAAAATGAAAGGCG
ATTATTATAGATACCTCTCTGAGGTTGCATCTGGGGATGCCAAGAAGGATACAGTGGAAAACTCCCAGCAGGCGTACCA
GCAAGCTTTTGAAATTAGCAAGGGGGAGATGCAGCCAACACACACACACACACGGTCCTAATGTTTTATGACCCCTCAG
GCACACACACACATAATGGCAGCAGTAGGCATCGGCCCCATAATCTCTGAT
>Contig_225
AGCAGTGTTTGTCTATCTGTGTTACTCCTGATGATGAACTGTTCTCGACCTCTCGCCCACTGCACACTGGGTTTGACTC
CAGTTTCCTGCGACTGGGACTGAAGGAGTTCTGTATCACTGTGGTGAAATATCTTGATTTGTAAATAATTAATTGGACA
CATATTTCCATCTGGTTACTACCACATCTCTAAATGGACAAAACACACACAAAATATGTTCTTAAATTCTAGTTGTGTA
AATTGTTTGCTTGTATATTTCTGTAAAATTCAAAAAAAGATTTTGTTTTGATTCCAACCGGGCTGAACCAAATAATAAT
TTATGTTTTTGAGGTTGTTCTTAATGAACCAGGACTTTGGGGTTCCCTGGTAGCTCCCCTGGTAGAGATGGTGTCCCAT
GTACCAATGATGAGTCCTTGCTGCAGCAGCCACAGGTTTGAATCCAACCTGTGGCCCTTTGCTCTGTGTACATGTACAT
GAACCGGGAGTTTGTTTCATAATAATGTTGAAAATAACAATTATTTTTAAACATTATTATATTTAAATGTTATTTGAGA
TTCTAAAAGGGTTGTGGGATGTTTTAAGCTTCTCAGCACACTGATAGAAATCTTGTAAATATTTCCTAATTGTATTTAT
GTACAATGGATGTTATCTGTCTTTAGTTTTAAGATATAAAGAAATTTATGCTCAAATGACTTCTGCGTCAGTGAAAGAA
TTTCCTGCTGTTC
>Contig_226
GGCCGGGGGACTCTGTGTCTTTCTCTCTGTGTGTGTGTTTGTGTGTGTATGTGGGAGGTACAGGCAGGGGCTATGCAAA
GTGAGAGAAGTTGAAGGCAGGGGTAGGGGTGTACAAACCGTGGAGAGGG
>Contig_227
TGTGTGTGTGTGTGTTTGTGAGCGGGGGGGGGGGGGTTACTCCTCAGTCAGACTCCTGTTTACTCCTCAATGTGTAAAA
TCACCTGAAATCACCTGCTTTACCAGCCGTCTGTATCAAGTAGAGCCTCCTGCCTTATGAACACACGCTGAAGATGGAA
GCTGTCAGACGGTTTATTAAGGTCGTATCAGGATCCGCTGAGATACTTAAACACCGGCTCTCGTGTGAATGTGTATACT
TTTGCATAGCCTCGCTGGGGCTGCACCCCCCCTCAGTGTGTGTATACGTTCAGTATATATATATAGAAACGGTTCATGT
GATGTGTGTGACGTTATATTTTCTGTTCACACTGACTTCGGCTCTGTTGATGACAATAAAACCGTCTCTGTCG
>Contig_228
CTACCGCATGAAGAAGAAGGACGAGGGCAGCTATGATTTGGGGAAGAAGCCCATCTACAAGAAAGCCCCCACCACAGAG
ATCTACGCATAGACCCTTACCTCCTCCTCCCCCACTACCACACACACAAACACACACCTCACCCCCTTAAAAACCCAAT
CAGTGCCTCATCATCATCATCATCATACCTCCTCCTCCTCGCTTTTCTTCAGCGGAGTGACGCTTGATAACGAATCAGG
AGAGAAGCCCCAACGACTCAATCGATTGACTGACTCCTCCTACCTGATGCTAATATTACTGGTGCTCTCTTGACCAATC
AGAGGCTTTGTTGGTTCTGTCAAACAAGGAAAAGGAGCAACAGGAGCGGACTATTTGAGCTGCGCTACACGCTGATCGG
TTTTTGTTCTTGTGTTTTTATTATTTTGTCCCCATGTCAAGAGAGAAAAAAAACAACAGAACTTACAACTGAGGACTTG
GAGAACTTTTTTTTACCTCCTCTTCCTCATCGCTTCCCTTTCCTGTCTTATTTTCCCACCTTCCAGTTAAACACTAACA
CTGTGCAATGATCTTTGTCTCGGTATGGTACGCATTTACAGTCCAGTTATTTTATTTCCCTCTCTGTTAT
>Contig_229
GAAAGTGTTGAACTAAACTCACATTTAGAGGGAAATAAATCAAATGTTCATTCATAAAAATGTTCAGACGTGTTTTACA
CTGTAACACTCATTACCTGCAGACGGCACAATGTTAAAGCTCTTCTACAGCCTCTGATCCACCTGGGTTTCTTTCCATC
GGAAAACCTGAAACACCACAAAAAAAAACATAAAATGTACTGAAATGGACGTTTGAATTTAAACAGTTGAACAAAATAA
AATAGTCTTTCCCAGAGGAGCACTTTTAAAGCAGCGGTGGAGCTGTAGAGGTTGAATACCTTCAGAAGTTTCTCTTCAG
ATTGATGTTATACTTTGGAGAGAAACCTCCAGGTTGTTGGGGGATATTTTTGGGAAACATGAGAACTTTTAGAAACTGG
AAGAAAACTTTTTTTTTTTTTTGGAAGCAATGAAAGCTGAAGGTATAAAAGTGACTCCAGCTGTGAGTAAACAGCTCCC
CCTTGTGGAGGATCTCTTAAAGTGAATTTGTGAGTGAGTTACAGGGCGGTTGAATGAGGTGCTTCACATCTAAAAACCG
>Contig_230
GGGTTATTCATAATGAACCAAACGCTTTAGCCGGCTCTAGAGAAAGAGGTCATCTCATTTCCCCCAAAATATGTTTCTT
TGGTTCCTCATATCTCAGTAATGAATGAAATTAAAGGAAGTGGTATGTACCTTTCTGACCACTGTATATAGTAATAGTT
CAACAAATTTGCGTCTTGAGTTCCATCTGTTAAAACAGTTTTTACTGTTTTAGAAAATTACTGAGCCCCCTTTTTTAAA
GAGTATATTATGGCTTTTTTTAAAGAGTTATACCTTCAGTAGGAACCAGTGGGCGTGGAGCTGAGCGGTAAGGAAGTCA
GAAAGTAGTGAGTTGGGTTATCACATGGGGTTTGTTGACGATAATAAAATATAGAATAACACCGGACTGATCCTTTAAG
TTTTCAGACACCACATATACGATAACGACGCTTCGCTTTCAGTGCTCTTGTTGAGTTGACTTTTTCTTGTTATCACTGC
TATCAAAGGATCGACACATCAACCTTTAATCCAAGTAAAGGCTGATTTCCACTGACTTCAGTTATCACATATGTACCTC
CTTATTTATTTATTGCCGTCCATTTGTGATCCCTCTATACTCCAGCTGATATAAGCTGAAAGTGGTGTGTGTGTTTGTG
TGTGTCTGAATGTGTTCTAAAGCTAAAAGCAAAGACAAATGAAGTTTTTTTTTTTGCCACATTAGAAAATAGGATTAGA
TTGGAAAGCTGGTTGAACTCTGTACAGATTGATAAAGTATGTTTTGTGTTCATCTACAGTTGAGACTTGTAACAATATG
ATCCTCACGTTGCCATTTACTTTGA
>Contig_231
AATGTGATGTCACTTTATTTCATCATGGGGCTTTTCAGACTGCACCATTGAATTCAGGACAATGTTGTAAGAAGAATCC
TGCTCAGTAAAGGACGACACTCCTTTTTTTTTAGTTTCGGGGATATATACTGTAGCCTTGGGAATACGAGTTAGAAAGC
CTGTCTGAACCAGGCAGTGTGACGCTCCTAGGGCTTTAAGCCATGTTAAACTAACTACAAGTTTTAGTTTGTAGGAAAA
AAAAAAAAACACACACACACACTCGAAGCAACAAGACATTCAGTGTATTAATGTTTGTAGCTGTGAGGTGGATAGGAAT
GTACAATTTAATAACCTATGAAATGGCTTGTACTGTTAACGCACTAAAGTTTCAGTGGACAACTTTTTTTGTCTGGATG
AATACCGTCTCTTGAAGGAATACATTTTTGCACTTTTAATACAATTTCTGACTTTCCTATTGGCATGTTGTTTTCTGTT
CAAAAGTGAAATGAAAGGCACGTTCAAAAACAATTTGAATGTAAAATCGAATAACAAAGTAAGCAAATAGGCGATTAGT
GTTGTAGCCCTGTGTGCCTGTGTATGCCTGTTGCCTTGGCGATGATTGTAGAGACAGAGATTAAACAAGCTGGAATTTA
ATAATTCGAACGGTTTTGAAGGAAGAAAAAAAAGTTCTGTATTACTCAGTTTTGAATT
>Contig_232
AAAACACCAATTATTATTCACAACCGTGTTGGATTTCTATGAACCGACTTCACAACCGGGAGCAGATAAAAAAACCTAC
CAAAAAAACCCCCAAAAAACAGAAAAAACAAACCACGTCGAGGACTGCTCCTTTCGGACCTACAATAACGACACTAAAA
ATGGCGTGTTTTTCTTTTTATAAAGACGGGAGCTAACGTCGCGGTGCCGGGTGTAGGTCAGCTAGAGAGACGCAGCTTT
CAGTGAAACAGCCTTTCCACGACGGATATCTCCTTTTTTTTTAATTTCTTTTTCTTTTTTTCTAAATGAGGATTTTGCA
AGATGGCTGATGACAGCTACCCCTAACAAGGACAGAAAAAAGCGACGTCCCCTTTAAGATTATCAGGGTATATAAATAT
ATATATATATATTTCTATTAGTTTTAAAATCTATAAATCATGGCTGCTTTTTAAAGATAATGACTGTAGCTTGTGTTAG
CAGCCACTGGGAGGGGAAAAAATAATTGTTTTTTTTTATTATTTGTTTTTATTTTTAATCTGCACCTGGGTAGAAAATG
GTGAGGTGACGTCTGAAGGTAATTTACACGATTTTTAATCCAGATAAGGAAGTGAGGAAGAATA
>Contig_233
CTGTTTGTGGCTCCTGGGCTGAAAACACACACCGCCTCCACTCGGTGCCACGTGTGATGTCTGGATTCAAACCTATGAT
TTCAAAAAGCCTCTCAGTCAGATCCGTAAACCTGCTGAAGCACAACAACAGCTTAAAAACAGTCTGAAGAAGAACATCA
AATGTCTTCAGCTGCCCTTGAGTTTCCGTTTCCCCCCTACAGACGATTACAGAATAATGTGTGTGTGTGTGTTGTAACG
GCCTGTTTCTGCAGCAGTGAGTGAGCACAATGTCTTAATTTGTTGACTTTAATTAAAAGAAGGACAACATCTGTTACCT
GANAAG
>Contig_234
CTTCAGACTGTGAAGACGCTTGTTACAGCCCATGAGATGGTGATATTTGAGCTGTAGGGACAATCATGTGGCTAAGTAG
GCAGTTATGTGTGAGAAAGCTTAATAATGGCGAGTATGTGTGTGTTTGTGTGTTTGAGTAGCACAAAGGCCGTGTTCAT
CGTGCCAGGGCGTCCTCAGGCTGACCTCAGGTGAGATTTTCCTCCCTCTGCAGTGGTTTACATCACATCCTCTTCAAGT
ATTCTCTCAGTCTTTGCTTGTGGAAATTCTGGGAGGATGGTTATTTTGATCAATTCCGCTTTCTGATTTTATAGTTGTT
TTTCTAGTGCTGGGAAGATGTGCTCAAAGCTTTCTTGAGTGTTCTGCACTGCGCAATCATGCAGCCTATAACACAGTTT
TATGCGGGCAGAGATCTCAGACTGACCCCGATTTGCCCATGCTGCAGGGAGATTAATGTAGTCTAATGTACCCGAACCG
CCAAATGAGTATACACCAAATCACACACCTGCCTTACAAGAAGCTCTGTTACTCAGAATACAATCATCTGCATCAGTTG
CCTTCTTATAAATT
>Contig_235
TAAGAATGATGTTAAATTGAACTCAGATGTGCTGATTTATGGGTGTATGAACATATGCCAATGCCGAGGTACTCAGTGG
GAACATAGTGGAAGCCTTGTTGGCTTTAAACAaGGGCCAGAYACTGTTCACTCTTTGATAATAAGGAAGGGACAAGAAG
ACTCTCTCTACAGCTGGCCTGAGATGAAAGAGGGGACACCTTGAGAAGATGTAATATTTCTGAAGTTCTATGAAGCACT
TCTTTTTCATTATTTTTATGTGTGTATCTTAAAGGGATGAGGGGTTTTCAATACTGTGCACTGAGAAGGACACAACGGC
GATATTTTTTGATTACTTCAAACATTCCTAATGAGAAWAATGTCAGGGGTCTAAGGGGGGCgGGGGGTGTCAACTTTGC
TCAAACCCTTTTGTTATCGGAGGAATAAGAGTTGTGGTTGGAAGACTTTTGTTGCGCTGGATGCAGAAAAATGGACTTT
tttGCAATTTAATRCAAGCTGCTGCTACTTTGGAAAGAACATGTTGGCTGTTTATCGTGATGATGTTGGGTTTAACATC
RTGTGGATGCGACGGGAAATATTTGAATCCTGTATGACAACTTAAAGGGGTGAAATGATAACCAAAAACATTATTGTGG
GCGAGTCTGATGTGTCTGTATGTTGAAATATTCTGGAGCCCCTCGACACACATAGGAAAGCCATTGACTGTAGATCTTC
TGTACATGTCATCTACTGTCTGTCGCCTGTTTTCAaCTACTATTCCTTCTTTTTCAAATGCTTTAACTGTTTAAAATGA
TTCNAAATTAATAAAAAAAACAGCAATATGTATAGCGGTGTTTGTTAATTTTAATGAATAATAATAAAAACAATCATTT
C
>Contig_236
CAGTTCAAGGCTACAAGAAGCAGTAGTGAGTGAGCACCGATATTTATAAAAGGCTTTACGGACAACCCTGCAGGGACAC
CCCCCGCCCCCCCCCCCCCCATCGACACCACCAACCTTTTTGGGTTTTTTCTGCGTGTGCGCGCGCAGGAGCAGCTGTC
ATTGGGTGCCCGCGCGCTGCATGTAGCGAGACTATCCTGTTTGAAGATTATGCTGCAGCTCCTGGCCATCTTGTATCAG
ACAGGATGAGACACTGAAAAAAAAAACCCCCACGAGTGATAGGAGTCCACTTATTTCTTCAGCATACGGTCGTTGACGG
GCGAATACTACAAAGGCTTC
>Contig_237
CTTCAGCCACACATAAACACTGAGAAGAGGAGGAGAAGAACCTTCATCCAGGGGGGAGGGAGTCTTTATTAGCTGACTT
GCTGTGTCATTCCTTTCAGTTTGCCTTTTTAAACATTACACATACACATATTTCTGTATTAAAAGTCAGTGTTTTTTTA
TTAAGTTGACTAAATTTGTTGTTAGTTACTGTATGATTAAAGTGTATGTGTGGCTTCACAGAATATTGTGTCTGTATTG
CTTATCAACTTAAAGCTAAATGTACTCTCACCCTCAGCTCATCCTCTTTGTATTTCAACATGAATAATAAATTACAGTA
ACACACAAGTGTCAAAGAAAAAAAAAAGAAAAAAAAAAAAAAAAAAAGAAAAAAAAAAAAAAAAAAAAAAAAAAAAAAA
AAAAAAAAAAAAAAAAAAAAAAAAAAAAAAAAAAAAAAAAAAAAAAAAWWWWWAAAAAAAAAAAAAAAAAAAAAAAAAA
AAAAAggggAAAAAAWWWaaaaaaaaaaaaaaaaaaaaaGGGGGGGCCCCCSSCCCCCccAAAAAAWTTTTAAAAAMTT
TTTTTGGGGGGGGGGGCCCMcAAARRRAAARAAAAGGGGGWWAAWTTTTTTCMAAAAAAAACCGGSSAAARAAAAGGGG
KGRGTTYYCCCCAAAAAAAAAACCCGGGGGGGGACCCAGGGGTTTAAAAAAAACCCAAGGGGGGTTTGGGGGGTTTTTG
GGGGTTTTTCACCGGGGACCCAAGGGGGCTCAAAATAAATTTTCCCCCCCCCCGGGCCCCCTGGGAAAAAGGGGGGGAA
TTTTTAAAAACTTTCGCCGCCGGGGGACCCCCCCCAAGGGGGGTGGGGGACCTAAATCCCCCCGGGGTTAAACCCCTGG
GCCCCTTGGGAAAAAATTTTGCCCCGGGGAAAAACGGGGGGAAAAAATTTTCCCCATTGGGCCCCTTTAAAAAAAAAAG
GGGGGAAACCCCCCCGGGGGGGGGGGG
>Contig_238
ATTCTCAGCAGTCAGACTGTCGACATCCCCGACAAAGTCGAGGTGAGGTTGAAGGGGCGGACAGTGATTGTCAAGGGGC
CCCGAGGCAAACTCGTCAGGGAGTTCAACCACATCAACCTGGAACTTAGCCTGCTGGGCAAGAAACAGAAGAAGCTTCG
TGTGGATAAATGGTGGGGAAACAGGAAGGAGTTGGCCACAGTCCGCACCATCTGCAGCCACGTCCAGAACATGATTAAG
GGAGTCACTTTGGGTTTCCGGTACAAAATGCGTTCTGTGTACGCCCATTTCCCCATCAACGTCGTCATTCAGGAGAGTG
GAACTCTGGTGGAGATCAGGAACTTCCTGGGAGAGAAGTACATCCGCCGTGTCCGAATGAGGACTGGTGTGAACTGTGC
GGTCTCAGCTGCCCAGAARGACSAGCTGATCCTASAGGGTAACSACATTGAGCTGGTGTCAAACTCAGCTGCTCTGATC
CAACAGGSCACCACAGTCAAAAATAAGGATATCASAAAGTTCTTGGACGGTATTTACGTGTCTGAGAAGGGAACAGTAG
TGGATGCGGATCMGTAAAAGTTACATCAGCACTCGTAGAGCGGCCTTGATCCAACAGGCCACCACGGTCAGAAAGAAGG
ACATCAGGAAGTTCCTGGACGGCATCTACATCAGTGAGAAGACCACTGTAGTGGAGCAAGAAGTCGAATAATtGWYCAg
CCrCCKTMCTGWKAaTaGACMAATAAAgAaCTRtCCAAMTYTYMCAMTsTAAAAAAAAAAAAAAAAAAAAAAAAAAAAA
AAAAAAAAAAAAAAAAAAAAAAAAAAAAAAAAAAAAAAAAAAAAAAAAAAAAAAAAAAAAAAAAAAAAAAAAAAAAAAA
AAAAAAAAAAAAAAAAWaaaGGaaaaaaaaaaaaaaaaaaaaaaGGGGGGGggCCCCCCSSCCCCSRRAAAWaTTTTTA
AAAMYTTTTKGGGGGGGGGGGGGCCCCRRaGGGRRGGGGGMGGGGGSCCATTKTTTTTCRRRRRgAAYYSGGGGYMKGA
RRGGGGGKKGGTTYCCCCCcAAAAAAAAACCCCGGGGGGGSCCCGGGGGTTTKKAAAAMCCCCcGGGGGGGGTYKGGGG
GGcTTTTGGGGGTTTTTMMRcGGGGGGCCCCGGGGGGGCCWRAWTWAATTTKCCCCCCSSCSGGGCCYTTYSGGGGGGG
GGGGGGGTTTTTTcTMARSCTTtCSGGSMRGGGGGGRCCCCCCCCMAGGGGGGGGGGgAMMMTGWAYCCCCSGGGGGcA
YYCMCCCTKKGGgCCSGGGGGRAAAAATTTTCCCCSGGGGGAAAAGGGGGGSAAAAAAaTTTYCCCCTTKKGCCCCSTT
TWAAAMMMARGGGGGGGGACCCCCCCCGGGGGGGGGGGGGGAAAAAAAAATTTTTCCCCAAACCCCCTTTGGGGAAAAG
GGGGGGGTTTTCCCGGGAAACCCCCCC
>Contig_239
ATTAATACATTTGTTTAATTACTATATTTGTAGATTTTACACTACAAAGGCTATTATGTTGTGTCCTTGCTGCTGTTTT
CTACTAAAGTCAGTTTCTGTTTTTATACTGAATATCACATTTGATTTGACTTACTGTTTGGTGCTTCCCTATGGGTGTT
AAACATGGAGAATCCCTAGAATTAATTATCACCAGTAACAGTGGTGAGCTTGGTAAAATGCACGTTTACACAAATGTAC
ATTAGAGAAAAAGAGGTAGTACAACTTCTAATTTTACTAACTTTCATAAAAATGGTCTAATACATTCACTATACATGTA
TATGTATTTGTGTTAGTTATTTGCACCAATCACTGTGGCTTTGCCGTATGTAATAAACTTTTACTGATTTTATCCGTAT
TTTATGTAAATATGATGATTTCCAGTGCAAGAAAAGAGTGTACTTAATCTACAGAAAAACCAGCTTCCACTTCAATATT
CGTAAAATTATTACACAATTCGAAAGAAAAAAAAAAAAAAAAAAAAAAAAAAAAAAAAAAAAAAAAAAggAAAAAAAAA
AAAAAAAAAAAAAAAAAAAAAAAAAAAAAAAAAAAAAAAAAAAAAAAAAAARAAAAAAAAAAAAAAAAAAAAAAAAAAA
AAAAAaaaaaaaaaaaaagTGGSSSCCCCCCCCCCCCCCAAAAAATTTTTAAAAMCTTTTTTTKGGGSSSSGGCCCCCA
AARGAAAGGRAAARGGGCCMAACYKKTTYCCMRRRAAAMYCGGGCCMRRMAAARGGSTKGRATYCCCCCCAAAAAAAAA
CCCCGGGGGGCACCCGGGGTTTTGGAAAAAACCCAAGGGGGGTTCGGGGGCCTTTTGGGGGTTTTCCCCCGGGGGCCCC
GGGGGCCCCAAAATAAATTTTCCCCCCCCCCGGCCCCTCTCGGAAAGAGGGGGGGAATTTTTTAACCTTTCCGCCCAAG
GGGACCCCCCCCAAAGGGGGGGGGGAACCCGGAACCCCCCGGGGCCTTGCCCCCTGGGCCCCTGGGGAAAAAATTTCCC
CCCGGGGGAAAACGGGGCCAAAAAATTTGCCCCTTTTGGCCCCTTTAAAAACAAAAGGGGGGAACCCCCCCCGGGGGGG
GGGGG
>Contig_240
GGGGGCTCTTTGGACCTACGTCTCCACTGAAACGATGGCCAAACGTACCAAGAAGGTGGGGATCGTTGGTAAATATGGC
ACGCGTTATGGTGCGTCGCTGAGGAAGATGGTGAAGAAAATTGAAATCTCCCAGCATGCTAAATACACCTGCTCTTTCT
GTGGCAAGACCAAGATGAAGAGGAGGGCTGTTGGTATCTGGCACTGTGGGTCCTGCAAGAAGACCGTGGCTGGAGGAGC
CTGGACGTACAACACAACTTCGGCTGTCACAGTCAAGTCCGCTATCAGGAGACTGAAGGAGTTGAAGGACCAGTAAACC
AAGTGCGATGATCACTGGTGGATTTGGGACTTTTTCTATAATTTAACCGAACTGGACATGGCCTCAACATCCAAAAATA
AAGCGGTCTGGAGCGGaaaaaaaaaaaaAAAAAAAAAAAAAAAAAAAAAAGAAAAAAAAAAAAAAAAAAAAAAAAAAAA
AAAATGAAAACCGCAAAAAAACCAAAAAAAAATTTAAAAAAAATTCGAAAAGAAAACGAGAACCC
>Contig_241
GGGGGGGCTTTTCTCCCAGGACATCTTGTGAAATACTGAATCGAGCCACACAACAAGAACAGCAGCAGCAGCAACAGCA
GCAACAGTCATGAAGTTCCAAGCTATTTTCTTCATTTTGCTTTTCAGCTGCATGTGCCTGAGTCTCGCACAAGGCTCTT
ATGGCAACTGCTGCCTCGGCTACGTTCGAGGAATGAAAGAAAATGTGAAGCGAAACATTCAAAGTTACAGGATGCAGGA
AACAGATGGTGATTGCAACATCAGAGCTGTTGTGTTTTTGATGAAGAAGAAGCCTTCACATAAAAAACAGCGGACTGTC
TGTGCCAATCCACAAGAAAGCTGGGTCCAGGACCTGATGTACAGAGTCGAAATGGCAAAGTAAAATGAGACCACTAAAA
GGAGAGAAACAAGAGACTGGAAGAGAGGAGCTCATCYGTTTCACCTCCCTGTCAGGCATCATATATCATCTGTAACCAG
TTGATTATGTTTCTGGTATTTCCTGTTGCTGACAGAGAATGTCAATGTACACATTTCACTATGAGTAAAACATACTATA
TCCTTAATGTTATAGTCATTATAGCAACATTCAYTTATATGAGCCACTACTATGATACTGTTCACTTCCCTGTGATATG
TAGCGCCTGCTAGGAATGAGCCACTATTTGGCAGCTTTGAAATGTATTTGCAGAGTGTATACTGTACGTGTGTGTGATG
TATATGTAAAAAACACTGAGTGGATGGGCTGAGAGRtTTTTTTTATACAACAGATTTCCATATTTTTGTATTGGCATTG
TAATTGTACTGTGTGACTTCCTGTATCAAATAAAGAAGCAACSCANAAAAAGAAAAAAAAAAAAAAAAAAAAAAAAAAA
AATGTGGGGGGCGTCTGGCCCCACTACACTCTACACTAGAAAGCTTTTATGTGTGGGGGCGATTTTAGATCTCTTGTGC
AATTCTCCCCATATAGAG
>Contig_242
GCSGGGTACGACCTCAGATCAGACGAGACAACCCGCTGAATTTAAGCATATTACTAAGCGGAGGAAAAGAAACTAACCA
GGATTCCCTCAGTAGCGGCGAGCGAAGAGGGAAGAGCCCAGCACCGAATCCCCGTCCGACGGGCGGACGTGGGAAATGT
GGTGTATGGAAGACCGCTTGCCCGGTGTCGCTCGGGGGCCTGAGTCCTTCTGATCGAGGCKCAGCCCGTGGACGGTGTG
AGGCCGGTAACGGCCCCCGTCGCGCCGGGGTCCGGTCTTCTCGGAGTCGGGTTGTTTGGGAATGCAGCCCAAAGTGGGT
GGTAAACTCCATCTAAGGCTAAATACCGGCACGAGACCGATAGTCGACAAGTACCTTAAGGGAAAAAAAAAAAAAAAAA
AAAAACHgycggmsgTGTCGGCCGCCTStGAWgCCgTTTWRRMWtCTKWgCCcAAAaCcaaGgAYYCSTTTGSaCaCCt
GStaaaGRGCCCATttGtcAWGgAcgAGKTcaaGAgAAAgTRKTCAMAcGAKGAYACCYWGRCagTAgCCATTcCCCAC
TTCTGGGAGAACTTTGACCGGGAGGGGTACTCAATCTGGTACTGCCAGTACAAATACCCCGAGGAGCTTACACTTACCT
TCAAGAGCTGCAACCTTATCACAGGTATGTTCCAACGCCTGGACAAACTCAGAAAGAACGCCTTTGCCAGTGTCCTCTT
GTTCGGCACCAACAATGACAGCAGCATCTCTGGTATCTGGATCTTCAGAGGCCAGGACCTGGCCTTCACTCTGTCTCCA
GACTGGCAGATCGACTATGAATCATATGACTGGCGCAAGCTGGATCCAGACAGCGAGGAGTGCAAGACCATGGTAAAGG
AGTACTTTGCTTGGGAGGGTGAGTTCAAGCACGTGGGCAAATCCTTTAACCAGGGCAAGGTCTTCAAGTGAGAGGACAC
TGGGACAGCCTGAACGAAAGCACTCTGCGCTTCTGTTTCCCAGCACTTAAAACCTATGGACTCTCAGCCACCACGTGCT
TACTTTACTGCAAGAATGACTTGGAAATGACAGTGTTTGAAGACGAATGAATTTTGTCTGTGGCCCCAAACTGGTTTTT
TGATGTTTTGACCTGCAAAATAAAGCATTTTCCACAATGCCATCTATGGGACTTGaTGTGTGTGGNGTCTGGCTTCAGT
TTTGTTTGTTTTAAAGTTTATGCCTTTTGAGTGGCAACCCATCCACACATGCATTTCATTTT
>Contig_243
TTGCCCTCAGCTGTCTTGTTTTAAGTTACCTGCTCAGATACTTAATTAAAGTAAGTATACTATAAAATTGATTATTTAT
CTAAATCTGTATTCTACTACTTGTAGTATTCTCATCTCTGACACAGTTAACACGCCTGGATTAAATGTAAGGAATCAAA
ATCATTGTATGTAAATAATCAGAATGTATGTCTGTCTTGAAGCTATTTGTTTTGTTTAATGTTATTGTCATTGGCACAC
ATCTGTAATTATAATCACCTCTTAACATTACTCACAAACCATGTGTCTTTATCCATATAGCAATGTGTATTTAGTGACA
TCAGTATGSTGTTaTKRAaTAYKAMYSCACATgggTTKCAtgtATttAARgCCTTAaTRaaTcTTAYAYnAAttTAAAA
AAAAAAAAAAAAAAAAAAAAAAAAAAAAARRAAAAAAAAAAAAAAAAAAAAAAAAAAAAAAAAAAAAAAAAAAAAAAAA
AAAAAAAAAAAAAAAAAAAAAAAAAAAAAAAAAAAAAAAAAAAAAAAAAGGAAGCGCCCCCCCCCCCCCAAAAAACTTT
CCCCCCCCCCCCCCCGGGGGAGGGGGCCCCAAAAAAAAAAGGGGGGGGGGCCCCCCCCCCCTCCCAAAAAAAACCGGGG
CCAAAACAGGGCCCGGAACCCCCCCCAAAAAAAACCCCCGGGGGGCCCCCCCCCAAAAAAACCCCCCCCGGGGGGGCCC
CGGGGGCCAAACCGGCCCAAGCGGGGGGGGCCCCCCGGGGCCCCAAAACAAAAGGGCCCCCCCCCCGGCCCCAAAAAAA
AAAAGGGCCCGCCCCCGAAAACCCCCGGGGGGGGGGGGACCCCCCCCCCCCCCCCGGGGGAAAGCGAACCCCCCCGGGG
GAAAAACCCCTGGCCCCCCCCCGAAAAAAACCCCCCCGGGGGCCCACGGGGAAAAAAAACCCCCCCCAA
>Contig_244
GGGCGTCCCTTCTGCTGCGCCGCATATTATCAGTTCTAGGTCTTTAATTATGTGCCATCTGATTTGTGTGAACCCTTTT
AAWTTAATTGCGGTGTTTTTGTKCATACTGTKTCAATAAARAACTTAAAACACACAGGAAAAAAAAAAAAAAAAAAGAA
AAAAACTTACCAAAAAAAAAMMTTTRgGGAAAAAAAAAAAAAAAAAAAAAAAWRARATCCTTAAAATCCACCTCCTGTA
AATGCACAAGGAGAAAAAAACCAAAAAGTTCAAAGTCCTAAAATGTGCAGAAACATCCGGAGCCAGGTACTTTTAAAAC
TGGCCGGATGAAACATGTAACTGGAAGAAGAAAAAAAAAAGAAAAAAAAGAGCCGCAGGTTAGAGAGACTGTTTTCTCA
ACTTGGTCGAGGCAGAGGTCGGAGAAAAAACACTGAAATCAATCCATTGCCACGGAGGCGCAGCGCAAGGACAAAAAGA
TCTGCTGCCGACTGAGCACCAACGCGCCGA
>Contig_245
TTGAATGTAGTTTAGGATTTCAGTTTTTTTGTGCTATTTTGAAATACCAATGAGATTTGTGGTAACGGGTCAGTTAGTG
TTTCTTTCTAATTCACTCCTTTGTTTGACCCCATACACAATTTTCACCCAGCTGCCGCTCGAGCATACAAGTTGAGGTT
ATGAGAATCTTGACAGAGCAGTTTGTTCAAATTTTGTCCCATATCAGTATTCTATGATGAGCCATTTTTTGTATACTTT
GTGTGCCTGTATCACTATTTATTTCTGATGGATAATGTATTGTGTGTCTCTCACTTTTTTAAGTAAATAAAACACTTGT
TGTTAACAAAAAAAAAAAAAAAAAAAAAAAGGAAAAAAAAAAAAAAAAA
>Contig_246
AATAGATATTTTCCNACAAGGGGGATTTTGAATCTAATTTTGMACATTATAAGGCAGCTAAAGCATATTGTTAAAATTT
GAGGAAGAATAGGAATTTAGCCTTTTATCTCCTTGTATTTTAATGTTTAACTAATAAAAAAAAATTGCTTMCCAAATGT
TTTGAAACACTGTATGTTGACATGAGATCTAGTCATTGAAAATGCCACAGAAAAATACTGTTATTAGGTCAAAAGTTTG
ATACATCCCAAAAAACGTATGATGTGAACCCGGTCATCTGATGAAAAGTTATGTTAAGTTATGTTTCTGTTAGGGGAAA
AGGACGCTTTTCTGACTTCAATGGTTGATCTAAATGTTCTTGAATAAAAATTGTCAAAATGGSAMAAAAAAAAAAAAaa
aaaaaaaaaaaaaCATGTGGCCGCCTgCCTCTAAACCC
>Contig_247
GATTTTTGGAGGACCGGAGCCTGAGCGCAGCCAGTCCAACAGGAATGAACTCCCCTCTTACGCTTTGTGCATCTCTTAC
TTTGACAAGTGGACCGTCTGTTTGAAGCTGGGGGGACATTTCTTTCCTTTTTTTGAAAGGCTCGCTTTAGGACTGCGCA
ACTTCCTTCACAATTCTCCTCCACACCCAACCTCTTTTTTTTTgTTGAAAAAATTAAAAACAGCAGTAGTTTTCTAAGA
TGACTTGGACGGCGAACAGTTGTTTAGTCACTCTGGCCATCCTGTTTCTCTGGCGAGTGGAAGAAATAGCAGAAGCCTG
CAGCTGCTCCCCTGCGCATCCTCAGCAGGCGTTTTGCAACTCAGACGTCGTTATCAGGGCAAGGTTAGTCGGAGAGCAG
GAGGTTGAGGTTGGCAACGACATCTATGGAAACCCCATAAAACGGATCAAGTATGACATCAAACAAATCAAGATGTTCA
AAGGTCCCAACCAGGTAATTGATGCCATCTACACTGCTCCTTCCTCTGCAGTGTGTGGAGTGACTCTGCAGACTAATGG
CAAGGAGTATCTTATCACAGGCAAACTGGAGGCTGACGGGACAGTGCATATCACACTGTGCGACTTCATTGAGCCCTGG
GAGGCCACGAGTGAAACCCAGAAGAGGAGCCTGACTCAGCGCTACGAAATGGGCTGCGATTGCAAGATCACTCGCTGCA
CCTCCATCCCCTGCATGATCAGCAGCCCAAAAGAGTGCCTGTGGTTGGACTGGGTGCTCGAGAAGACGGTCAGCGGAGA
GCAGGCCAAACACTTTGCTTGTATCAAGAGGAGTGATGACTCTTGTGCCTGGTACAGAGGGGCAGCACCGCCCAAAAAG
GATTTCCTGGACATCGAAGACCCTTAACTCCACCACTGTCCAATAGTCAGATGTCTGAAGTTGAAATATACTAAGATAT
AAATACCAAAACATACAAATAATTACAAGTCAAATTTATTTTGTTTTTTTTTtCTTATTAAAAGAGCCATAGSgCATgT
KcTMTgTRRTGASgTTGGaaaaaaAAAAAAAAAAAAAAGCTTAACAACACAAGGAATACATGCATGCAGGGTATGTATG
AGCTACTATCCTCCTTTTTCTTATTCACAACACACATTTCTTACAGTTTGGTACT
>Contig_248
GACAAGGGTAATTTACTGTATATAAGAGCTGGCATTTCKSKKGgTTCaGCACCTGAACACaAGAAGGTCGAAGCTACAA
GCGGACAAAGAAGATAATCYAGCTGGAGATCATGAAGATGCTGACTGTGTCTCTACTCGTCTGTGCCATGATGGCTTGG
ACCACAGCTGCTGCTGTTCCAGAAGCAGAGACCGGTGAAGGGACAGAATTATCCATCCAAGGAGGGAATAGTCMCRTCG
CTTGTCCCACTGGTTGGACTGGTTACAACGATCGCTGTTTCATCTATATTCCAACAGAAATGACTTGGGCAGATGCTGA
GAAAAAYTGTCAGGATCGGGGTGGAAACCTGGCATCGGTGCACAGCTTTGAGGAGCATCAAGCRATTCAGGGTATGATC
CTGATTCTCACTCAGGCGTATCCACTCACATGGCTTGGAGGCTACGATGCGGCACAGGAGGGTGCCTGGTTCTGGAGTG
ATGGTACACGTTTCCAGTTTAACTTCTGGGATSAAGGACAGCCTGATAATCGTGCAAATGCACACTGTATGTTGATGAA
CTTTGGAGATCAGAAGAAATATGACGACCAGCCTTGCTCTTTCACAAAGCCGTTTGTCTGTGCCAGAAAGCTATGATAT
CGCTTTGGACAACAGAGAAACATGCTGTACACTCTAGGATTTTAGGCCTTTCATTCTGGAGACTCAACtgttTGTTTTT
TTTTTCTTGTCTTGTACACAATTAAAAGGCTTGAGCATTGAAN
>Contig_249
TTAGATGCCTTGTAAGGGACGGACCTCCCCTGTTTGCCCGAATGATGAATGTCTGTTGATAGATGTACAGATTTGCTCT
AGATTGTCTGAATATACTGTAACCGGCGTCGTTATGGTAAGATTGTAACCTGTATATCTGTGTTGGCACTGAGTTGTGA
CTCCAGGCGTCTCTGAAAAAGCAATCTTGTGCTGTTTAGGAGTTCCCTTTTTTTTTTTAAAAAAAGAAAAAGAAAAAAT
ACATTATGAATTTTGTAGGAAAAAATGTGGATGGAAATAAAAAGCTACTGGAGTTGTCAGCTTTTGTCAGCAACCGTAT
TCGGTAGGGGCCAATCCCCGTAGAGGACGACTTCCAGGCACTGTTAAAATCTGTGTTCGTCTGCCCAATCCCCCCCCCC
CTGCTTTCTGTTCACACGGACAGTTTGTAGTTCTTCACCAAAATTAAAGCTCCTGTGAGCTTCAGTTTGCTTCCAGTCC
TTTGGCTTTTGTAAATACTGTAATCTGTTGCCGTGTAAATAATATTCAGGTTTATCTCCATATATGTAAATGGTTGTAG
AAATGGTGTATTTTTTTTTTTTTTTCCCCATTCTGAATGTGTTTCAAATCACTGCGTTTTCCAATGAAGATGACCTTTT
TGCTGTAGATGTATATCTGTGTAATTTCTTTCATCACCTTTCTTTGAAATTAATTCCTGTGCCAAGTCTCATGCCACTC
TAACCCTATCAATAAAATACACTTTTCTAATG
>Contig_250
GGCCAACATTAAACATCTGACCCTTCAAGTTCAGACAAAAAGAAACCAACTTGAACATGTCATGAACATGATAACCTTA
AAACAACAAGAACAAGAACTCAAGGAAGATGAGTTAACAAAACGAAAACAAGAACTGGTAATGAATAAGAAYACTGTGC
TAACAGAAAGAGGAGAGCTGGATGTTTTGAGGAAGGATCTGAACAAAAAGAAAGAAGAGGTTGAAGCTGCCATGAACAG
CATCACTAGAGAGAGAGAACAACTCAGTAAAATGAAGACTGACAATGAGAAAGAGAAWGAAATGATTTTAATTGAAAAG
GACAGAATAGAAGTCCAATGCTCTGAACTGAAGATGAGACAAGATCAACTCGTAAATGAAATGAAATCAATACAAACTC
TGAGAAGGAAGCTTCAACAGCTTAACGAAARGAYCATTGAAGRCRtGAAAAACAAAAKGGACAATTTGYAWCAAAGGTC
TGAAGATGTGCAAATGCTGTACACTGTATTGGAAGAAARGGTGGCAGACCTTGATGGWGAAAAAGMAAAAATRRYTTMT
TACACTGASYTKTTAGAGaGAGAAAAGGAAGTTATTGCAGGTATACTGTCAGATGTGGTCACCCAAAGACAGGACATGG
ARAATCAGTGTAAGCAAGGGTTTGAGTTGGAAAAACAAGATCTTGAAAAACTGAAAGCAGTGCTGAAGCAAGAGAgAGA
GaGATCTGGAtaGAgtgCATGAGATYATGACCAAAGAGAwGgACTGaGAGCTAGAAACCAGTAAGAACAGTGTCCTTAC
AGAAAGAGGAGAACTGGAAGTTTTGGGGAAGGATCTCAAAAAGAAGAAAGAAGAGGTYGACATTGCCATGAACAGCATC
AGTGGAGAGAGAGAACAACTCAGTAAAATGAAGACTGACAATGACAAAGAGAGAGAAGTWCTTTTGATTGAAAGCGACA
GAATAGAAGTTGARAGGTCTGAGGTGAAAATAAAAGAAGATCAAGTCATGAAGCAAATGAAATCAATGGAAACTATGAA
AGTGAAGCTTCWGCGGCTGTACAATAGGATCAGTGAAGACATGAAAAACAAARTGGACAGTTTGCAACAMAACTGTgGA
AGGTGCGCAARTTCTGTATGCTACATTGGAACAAAAGGTTGCAGCACTTGATGGgAGAAAAAGAAAAAWTGRCTTACTW
CACTGAGTTGTTAGAGAGAGAAAAGGAAGGTATTGCAGGTATACTGTCAGATGTGGTCACCCAGAGACAGGGCATGGAA
AATCAGTGTAAGCAAGGGGTTGAGTTTGGAAAACAAGATCTTGAAAAACTGAAAGCAGTGCTGAAGCAAGAAGAGAGGA
TCTGGATAGAGTGCATGAGATCACGACCAAAGAA
>Contig_251
GGGAGACATGAAAAACAAAATGGACAGTTTGCAACAAAACTGTGAAGGTGTGCAAATTCTGTACGCCACGTTRGRGYgA
TGAGTYgCASCACYcgawGgArAAAAAAAAAAAAAAAAAAAAAAAAAAAATCTTGTS
>Contig_252
TGAGTAGTCTGCGCGCTGTGAAACCGAAGACCGGACTGGACAAAGAAAAACATGNCTTTTTTTTGATTCATCCAGAAAA
TGAAGTGTATATACCAGCTTATGCCAATCCATGATATTTGCACTTTGAAGAACTGTACAGTATGATTTGTGAATCTGCT
TAACTTGGTGTGGTGGGTAGAGGAAAAAAAAAAAAAAAAAAAAAATCATAGCCATCCAAGTTTTTAAACTGGAATTCTT
AATCATCCCAAATGGATAATTTGCCTTTTGCACTTTTTATTTTTCAATGATAATATTGTTGTGTGTCTTGTTTCATCGC
TTTTAGCCTAAACTGTGACAGCTTAAGTATAGCCCGACTTTATCTTTTTTTTTTATTCTTTTCTCCATTTTTATTTTAT
TTTTTTTGTTGTGACTCTGGTCTCATCCCACTTAAAGCCTCCTTCAGCAATATCAAGATCTTTCAACCAATTAAAAGCT
CTGCTGCATGATCTATCCACCCGAACGAGTGGGGTTAATATTAGGATTAATCTAGTACAAATACATTTCTTTGTTTGTA
AATAAATGAAGAAAAAAAAAATGAGACGGCAGCCATATGTACTATTTTTTTGTGTCCAAGATAACCCTTGTAACATCTT
GTGAAACAGTTGTTAATGCATTTATTGTAACTGGAATTTTAAAAATTGACAGATGATGTCTTGCAAAAATGCCAATAA
>Contig_253
GAATTCKGCCTTACGGCCGGGAAGCAGTGGTATCAACGCAGAGTRGCCATTACGGCCGGGgCgaTaGCaggcagTgtAC
gccTTKTRKKSWcgGAAAAAAAAAAAAAAAAAAAAA
>Contig_254
GGGATTTCTTGTTTAGGTTTTTATTCTTATTTTCTTTTTCATTTCTTTTAAGGACGTTTTTCATATATATTTTTTAAAA
TATGTCACTTCTACCCAGTTTCGCTTAACTGTCAAGCCCAGCAAACCAAAGATTGGCCTTGAACATAATATATTTATAT
ATATATATTTGACAGTGCAGTCAAAACCCATTAGAACACCAGTGGAAAAACAACAGGGCTTGCAGACACACACATACAC
ACACACACACATACACACACACATTCATACATACACAAGGCCTCACACTCTCCATAGCTCAAAATGGAGGTGCACGCTG
TTAGGCACTAGTTGTTTTTATCTCAAATAGGTCTGCGTGTTGGGAAAATTTTAACATAAAGTGCACATTCACACAGCGA
AAAGTAAAAACTAATCCTCACATTTGTTTGACGTTTTAAGTCACTCAGTGGCAACCTACTAGCCGAGCATTTAAATATG
TCAGGGAGTTAGTACAGAAACTTGATTATACACACTAGTGAGTAACGTATCCTCATATCGGCGTGGTGTCGTTGCACCA
GTTTTGCACCCTGGACATTAGTTTTGTGGGTGTGGTGGGTGAGCATTTTAGAAGTTAAAACACTTTGTGAAGAATTTGC
TGTTAAATGAGATAAAAAAAAAAGATTATTTTATACATGGCCTGCTGATTTTTGGTACAGTGTTTTCTAGCTAAATTAT
TTTGTCATGCACATATAAACATTTATTATGCACTACTTTTCTAAATATTTTTTCTTTTTCCAACAGTCATTTTAGGCAC
ATTTTTCACAAATGGGGAAACTCCTTTTTGCAATACCTCAATTTTTCACATTGTGAAAGGTAGCTTTTGTACTTTTGTT
ACTGAGAGATCTGCATATATGGAAATGTTCATT
>Contig_255
GTTATTATGATGGATGACATTACAGACAACGACACAGTAATGGGCTGGAAGTATGGACAGAATATGCAGATGGGTAGAG
TGACACAGATGGTTTCACCCATGGAGCAATCTGAAGCAGCTTTGGTGTAATCCGTTTTGCATAAAGGAAAAAAAAAAAA
AACACTGGATATGGCTCATGGTTCTCCCTCTTGCTGATTATGAATGCTCTCTACGTTCAAAGTGTGGCTACTGTACCTA
GCCTTTTTTGGTCCCGAGTGATCCCGGGATTCTGTTTTTTGTTTCTGTTATTCCTTTTTTTTATTTTGACCCTGGACTA
TATTGACCATGTAGTCCAAGCCAACTTTTTACAAAAAAAAAATGGTACTAAAAAAGAAATCTATGGAAAATACATTGAA
ATTGTTCTGTGCAATAAAGGTAATATGCAGATTTTTTTTTTTTTAATTAACAAAATTTTGTTGATGTTGAATTGTTGAG
AATATGGTATGTTGTATTAAACAATCTATGGACTTTTTCNG
>Contig_256
ATATAGACTTTTGCCTTGTTGTGTTCATATCTCGCGTCAAGAAAGTATTTTACATACGTGTACGTAAACTGTGCCGTTC
TGCATTTTATGTCTCAGTGTTTTTTTATTTGTGTTTTCCAGCCGTCGCTCTCTTGCTCTCGTCCTGTGTTTTATTTTGT
AAGAATCGAACGGTTTGTGTGTCAGCCATTGGATCTGAGTGCTACGTGCCTCTGGGGTGGACTCGTCTTCTCCGTCTTC
TTAATTTATCTTGTGCCTTAAACTTCACTCGACCCAGAGACATTCACATGTATAAAGAACCAAGTTTCCCATGTTTCAG
AATGTCTCCTTAAATGTCTTTTAAAACAAATAAAGAGCTTTAGCTGGCTATAGCGGCAGCTGTACNGGAAAAAAAAAAA
AAAAAAA
>Contig_257
GCCGGGATCATCATAACTTCATCCAAGTGGACAGAAACAAAATAAAACTCACTAAAACCATCTCTGTTAGTCTTTCCAC
TGTTCCAACAACAATCACCAACTCTGGTTTGCTTGAAATAAATCCTTAATTCACTGTTGTAGATGAGAAAAACAGCAGT
TTCAGTTGCTCTCTTCCATGTACAACATATGCCCCACATAGAGTGCCATCATATGGGATACTTTTAATTTGTTCATCAA
GGACAGAAAATACACACACACACACAGAAAAAAACTAATATATATAGAGTTAACCATTAGTTTTTTGAGGATTTTAAAA
CTGCTTTCTGGTGGACAAACATTACTATTTCTTTTTTTGGCATTTCTCTATTGCAGTTACTTGTCGGCAGACATACTAT
AAATGGTCAAAGAGCAAAAATAATACATACATCTACACGCAAGTACTATGTAGTAGAAATATTCACACACTATGCACAC
ATATTTCTAGCCCCAGGGTAAAAAGCTCAACTTCATATTAGGAACAATCAGGCAGGGCTTCAACAGGTCAAACACAGCA
AACACCAAAACTCTTGAGTGGGTCTATACAGTCTGCAGTACCATGATTCGAATAACAGAGGACATTTTGTTGGAAGATG
TCACATTACCCTGATAAAATTATCTGTCTTGTCATCAGAACAGTGCTTTCACTTAGAAGAGTTATTGACCCAGTATAGC
AAACTAGAAAACAGCTGGCAAGTCAATCACCTAATCCCTTTTGCATCATTTTTCGAGAATGGATTGTGCCTGTCTGACT
AATTTTCTGCATGGTTTACTTGCTTGCAGTGGTGTTATTGTTCAAGAGTATGACAGAAGCCGCAGTGGATAGCCGACAG
AACTGAACTGAACTGAACTGGCATTAGCATANGAAAGTGGCACAGACAGACACAGACAGGCTCCCTGGCGCTGTGCATG
TGGTGCTATATT
>Contig_258
ACCATCAGYGCTCTCTCaAATGGCTTGTTAAAATGTGCCTTGTCTCCTAGGRCTTCTACCTAACATGGTTTATTCTGTG
ATTTTATACACAACTCAAGACAGGAAGGAMGTTTCCAAGAAGGAAACCGAGTAGAAACCTACCTGGAGAAGTTCAGTGA
GCAGGTCATTGCTGGGTTGAGGACACCCAGAGCCAGAGGCCTAGATCTCACAGAGAACCATKAGCGCAGCTCTTACAGC
ACAGGAACAAATGAGGGTGCTGTTTCATGTTGTGGAAGAGGAGACATCACAAACCGAAGTTAGCTTCTACCACAGGAGG
ATCTGAGCCAAGAGCTGATTTAGAGCAGAGACAACAGAACTGAACTGAACAGAACAATGGAAAATATGAAGCAATTAGA
AGACGAAGAAACAAAAAACATGACAACCATAAAGGAGACAATTAAAAGACAAAGACAACTAACATGTCAAGTAATGGAG
GAGATTGAACAACTTTTGGAAGAGACACAMAGACAGAGAGATGAAAATTACCACTTGAAGACAAAGACAGAGCAGCAAC
AAGAGGACATTGACACGCAGGGgATCTGAAAAACATGAGCAGCACTTATTGACAGAAGGACTGAGCCTGCAGATAGAAA
ATATTGTTGAGAAGCTCAAGGAGAATAAAAATGCTGCCACTCAAGAAAAAATACAACTTCAGAAGATGTGGGCTGAGAT
ATACCAAGAKAGAGAAACTCTGGAAAGAAGACGAACAGAGATCATCAGTGAGCGGCACAAGTTGGAAATGATTAAGTAT
GATAAGAC
>Contig_259
TTTTCCTTTTGATGTGTGTGAGCAGCTTCTTCTGTCCGACTGTAAAATGCATTTAATTATTGTATATTCAGACACAAAA
AAAATGCTACTATGTTCTTCTATATTTGAACATGAGACCGCCGCTTCCATGACCACAATCCTGAAACACTACGTTGTAC
CAGTCGTGTCCCCGCACACACACACACACTTCAGGGCTGTTTCTTGAAGAAAACCCAAGAGAGTATTTTACATACGATT
TACAGGAAAGTTTGATTCTTTCCAGCAAAGCCTATGCAGGACTCTCCATACAAATTTGCATTCAGATGACATTTCCATG
TGCTTTAAATACTGCTCTAACGTGGGAACATTCCACCTCAGGAGGGACTGCAGACCTGTTTGTGTTTGACTAACATGCC
CCATGCCCCCTCTTTACGCTGCGGTTTGTTTCTGATGGATATCATTTTCGGTCACTGTTATTGAGTGTGCAGGAGAGAT
TTTTCAAACTTTGTTCTCCTCTTGTATTGTTTTGGGTTGCCTTTAAACATTTTTCAGTTGACCCGCTCATCCAATTCAG
AAACAATATCACAGGACTCGTGGTAATTTGAAGTTTTTATCAAAGGCTTGCGTGTATACAGGAAATCAATCATTAACTC
CTTTTTGACTTATATTCTTATCTAAATTACCTTAGATTTTGTGCACT
>Contig_260
TGCCTCGTCATCTAATTAGTGACGCGCATGAATGGATGAACGAGATTCCCACTGTCCCTACCTGCTATCTAGCGAAACC
ACAGCCAAGCAGTCAACACTGCTGTGCGAAGCCAAGAAAAATCCATTTCATTTAATGGAAAGAAAGAAAGAAAGAGAGA
AAGAAAGATTCATTCAGAGGATGAGAAAGATGCAGAGAAAGAGACAATGAGACGGAGGGGGAGAAGCGTAGAATACGAG
ATCTAGAGATGGAATAGTGATCGGGATAAGCTGTTTCTGGCAGACTTTTCTGCTCGTGAATGTTTGTCTATATAATGTT
GTGAAGGTGTGCATAAGAGAGGAGAGGGAGGCAGAATACATAGCATGTTTGTTTGTGTGCACAGAGAATAGCCCGTTCC
CCTCAGCTGTGTCACTCACTGCTTAGTAATGCCAAACAGGAAATCAATGTTGCCCGCTGTGTGTGTTTGTGTGCCTGTT
TCTGTGTGTGTGTGCGTGTCTCTAGACACTTCTGGCTGCCAGTGTTTCTCTCTTGGAAAATGTGTGTTTGTGCGTGTGT
GAGTGTGAGAGAGAAAGAGATGTGTCTGCCCACAGGCCAAAGGCAAACCCATGCCAGGGAAAGCAGGGCAGTGCCATCC
TTCTCTCCCTGTGCTGTATTCCCTTTCTTCAAATCAATGTCCCTGCTCAGTTTAGCAGTCAAGCCGATCAGTCTTGCTA
GCTCTGCTATTACAAAAAACCACGACTGGGCTGAAAACTCTCTGCAGCAGCTTGGAATCATTCTAATGCANGATGTTGA
TTCACTTTACTTTGCT
>Contig_261
GGTTGAGCGGAGCGCATACACACACACACACGTAATGTTATATTGGCCAAAACAAATTACGCAATTCTGCAGCTATCAG
GTTAAAGGTCATACTGCCTCTTAAAATTTCAGACAAAATTTTCCTTTGTGTCATATTTCTGTAGCTTTAATTAAGTTTT
TGCCAATCCAAGAACCTGTGAAGATTATCAATATCCTCTTGATTCAAAACATGTAAAATTAGTGGGCCTTTTAGAGTAG
TGACACATGTTGACTGTGAGCCTCACCTGTCAGATTATTTTTTTAATGTGAGAACCTCTGACCGAGGTGGCCTGTAGGT
GGACTATAATTTGTATGCATCTCTAGTGTTGTTTTTTGTTTTTGTTTTCTTTATCAATAAAATGCAAACTTTTACTGTG
>Contig_262
GTGTGTGTGTGTGTATGCGAACATTGATATGTACAGATTTGTGATACTTGCACCTTTTTTTGCGAGGGCAGTTAACTCT
TTGTGTCGAACCTGTATTTAAAACTGCTGTCAGTGTTACCGTTTGCTGCACAAAAAGTGAGTGTATTAATGCACCTGCT
CTTGTTGGTGTCTGAGACCAGATTTGGTTTTCAATTTGATGGATAGTATTGCGAAATGTACACAGAAATAAGGTGATCT
AATACCAGCTACGTGTTCCAC
>Contig_263
GCCGGGGCTTCTTTTGACTCATACAGACACAAGTGCAGCCATTATCTCAGCATTATACAACCTCAGATTCCAGGACAAA
TAAACAAAATGGCTTTAATTTAGCAAAACAGTTCACCAGAGGGTTGTCCAGTAGGAGATGACACACATGTCTGTTACTT
TTCAACACAAATGATCTTCTCATGGAACATTTTCTGTGTGAACGTGTTGTTTTATGAACTTATTTGATTGAAAAATAAC
AAACGTGCGTTTCTGTGCTGGACACACAAGGGTGCTGACATTAAAAAGTGTGTGATTGTAATATTTATTATTTCTAAAC
CAGCCAAATACACTTCAATGATAATAAACAAGCCCCCGGGGATTATTTAGATATCGTACAGCCTCGTCAAACTTTTATG
AATTAATAAAAACTTAGCACAGTCGCTGGGCGACACTGGGTGTTATATCTCCAAATGTACATACATACAGTATGTGTGT
GTGACTGACTGTTAGTGTGTGTGTGAGAGTGTGTCTTACCTGCATTATAACCTCATTTTAACTCCAAAGTGATTTGTTT
GATCCGAGGTGGAATGTCATCACTCGATATTATTATTTACAGTGATCCTGAAATATGTCTATGGAGAATTTTATGAATA
TAAAATGAACATTGTTCTTACTATGATTTTAACACAGTATGATTATTATGATTGTTATGATTATATGTCTATCATTACC
ATATTACTGCTATTATTATGATGATCTGAAGTGTAATGAGCCTCTGTGTTTTTTGTATGTGTGAATATT
>Contig_264
GCCGGGATTCCTAAATGATCTGGTGGCTTTCAGTGGTTAGTTATGCGACGATGTATGATTAATACATTGTTCCACAAGT
TTGTAACTTAAAATAACATTTCGGTTTGATAAGACTATTGATGGAGTTGTCATAAGCACTATAAAAAGCATTTTCCTTT
TTCTTTTCATTTTCTAGCTCAGATAGGACTTTTCACTAGACAAAGCCATATTGTTTAGATTGCAATAATTACTTAAAAT
TATTAAAAAAGAGAATATTTCAACATCGAAAGTTAAGTGTCTCATGTTTGTTTTCTGTAAAATTAGAGAAAAGATAATT
GCATATCTGTTTGTAAATCCTCGCCATTCTTGTATCTTTAAAGATGTATACTAATGTATACACAGAGAAAATGTATGTA
GAAAAAAGAAGCCATTGTTATAACTGTCTCAGTGTACTACATGTGTACTGTAAGTGTGTGTGTGTTTATATGTGTGTGT
CTTTCTACATGTCTGTGACGTGAGACCATGTTGTTGACTCATATAGTCCTGGTTTATACTACGTAAATGTGTCTTTGAA
CTATTTTGTGCACAGGCTGAAGCTATGGCGGCTCCCTAGTTGTTGCCATGTCTAAAGAAAAAAAAATACTTAACACATT
CCTTTCTAATGTTGAGCGTGCAAAATGTTTGGTAGAAAAGAGAATACAC
>Contig_265
GGGGGCTTGATATTTTCTTTCACTTGTGAAAACTTGAAGAAAAGGCAGTCATGAGTCTCAACGCAAAAGACMAGWCYgT
RSTKWWSgCYAtCTGGKCYRAWSTcaGTCCYcGAAgTCYgCCKMRAKTGaGAGCYSAKGSTGBGACCATCATGgCGGCC
gTtGGCGACgCCGtCGGAAAgATGGATGACCTTGCTGGTGGTCTCATCAGCCTCAGCGAGCTGCATGCCTTCaAGCTCA
GAGTGGATCCTGCCAACTTCAGGATCCTGGCCCACAACATCATCTTGGTTTTGGCCATGCTCTTCCCCGCAGATTTCAC
TGCTGAAGTCCATGTCTCCGTTGACAAGTTCCTGCAGAACCTGGCTTTGGCTCTGTCCGAGAGATACCGCTAAACTCCA
GCGATCCAGGATTCAGGGGCATCGACTGCATATAATGCGGCATGTCGTCCACAACAACGCCAACATCCCTTTTAACATG
GAAGGGCTTGCTGAATAAAACAAATAAAATGYAAaaaaaaaaaaraaaaaaaaaaaaaaaaaaaaaaaaaaaaaaaaaa
aaAAAAAAAAAAAAAAAAAAAAAAAAAAAACmTtGTCGSCCSCCYCGSCCYCYAAAAtACKKYtCRRRRYSKYTcTTTG
GStCRCRSKGCYSSRAARKGARAGGAAacTGKGccaaacTTGTTWCYWAgAWAAtCMGggCYMggACAaGggCtGSAMT
TccccccAAAAAAAAACMMMggggggAAAMCAAKGTWaTTTSAAAAAACCCAAAGGG
>Contig_266
SCGGGGcACTCTGAGCGCCGTCaCACGCAGCTTGTGCGGGATATCATTTGCCTGAAACCGGTTCCCTTAAAGCGAAAAG
CCCCCCCACCCAAAGTTCAGCCATGGAAGATGAAATCGCCGCACTGGTTGTTGACAACGGATCCGGTATGTGCAAAGCC
GGATTCGCCGGAGACGACGCCCCTCGTGCTGTCTTCCCCTCCATCGTCGGTCGCCCCAGGCATCAGGGTGTGATGGTGG
GTATGGGCCAGAAGGACAGCTACGTTGGTGATGAAGCCCAGAGCAAGAGAGGTATCCTGACCCTGAAGTACCCCATCGA
GCACGGTATTGTGACCAACTGGGATGACATGGAGAAGATCTGGCATCACACCTTCTACAACGAGCTGAGAGTTGCCCCT
GAGGAGCACCCAGTCCTGCTCACAGAGGCCCCCCTGAACCCCAAAGCCAACAGGGAGAAGATGACCCAGATCATGTTCG
AGACCTTCAACACCCCCGCCATGTACGTTGCCATCCAGGCCGTGCTGTCCCTGTATGCCTCTGGTCGTACCACTGGTAT
TGTCATGGACTCCGGTGATGGTGTGACCCACACAGTGCCCATCTATGAAGGCTACGCCCTGCCCCACGCCATCCTGCGT
CTGGACTTGGCTGGCCGCGACCTCACAGACTACCTCATGAAGATCCTGACAGAGCGTGGCTACTCCTTCACCACCACAG
CCGAGAGGGAAATCGTGCGTGACATCAAGGAGAAGCTGTGCTATGTCGCCCTGGACTTCGAGCAGGAGATGGGCACTGC
TGCCTCCTCCTCCTCCCTGGAGAAGAGCTACGAGCTGCCTGACGGACAGGTCATCACCATCGGCAATGAGAGGTTMSGT
KGYCYMGWGGMYcTCYKCMRGMCTYCMTWCCKMGGWAKGRAGKCYKGMRGARKgCCWCKaGRSCAMCKRcAACMKCATC
ATtGAmGaTGCGACGTTGACATgtCCGTAAGGcACCTcGTATGCtCAACACTGTGCTGTCTGGAGGTACCACCATGTAC
CCCGGCATCGCCGACAGGATGCAGAAGGAGATCACAGCCCTGGCCCCATCCACCATGAAGATCAAGATCATTGCCCCAC
CTGAGCGTAAATACTCTGTCTGGATCGGAGGCTCCATCCTGGCCTCTCTGTCCACCTTCCAGCAGATGTGGATCAGCAA
GCAGGAGTACGATGAGTCCGGCCCCTCCATCGTCCACCGCAAATGCTTCTAAgACAGACTGTTCCTCCTCCCCCTCCCC
AACCAAACGCCCAACAACTTCAGCTCTGTGCAAAACGACCACACCACACATTTCTCATACACACTCAGGCGCAGAGCCT
AGATGACCAACTCATTGGCATGGCTTCAGTTATTTTTGGCGCTTGACTCAGGATTTTAAAAAACTGGAACGATGAAGGA
GACAGTAATGTTTTTGGCTAGGTTATTAAAAAAGCACCCCAGGGTTCTGCAGTTGCATCTGGGGACTTAAAAAATGTAC
ATTTTGTTTTCTTTGAGTCATTCCAAATGTTTGTTAACTGCATTGTTCAGACACATGATTCCAAATGTTAACTGCATTG
TTCAGACACGTATTCGCCTCTGTGAAGGCTGCCCAGTGGTTGGCGCATACTTAAACATGGTTGTAGTATCGCTTGTATG
TAAATTATGTCTGGGTTTTTTGTACTTTCAGCCTTAAAAATATCTTGGTCCTGTTAATTTTTTTGTTTTTGTTATGCAA
AACCCAATCGTGACCTCTTCTTCCCCCTGTTGGAGGTTTCATTCCTGGGGTGGTGGGGCAAGGGGTCTCGACGTGAAGG
GGTAACATGGGGTGCCAGACCGGTGGGGCCAACCTGTACACTGACTAAAAATCCCAATAAAGTGCACATGTGTTCCGAC
ATGTAAAAAAAAAAAAAAAAAAAAAAAAAAACATGT
>Contig_267
GTGCAGACTACAGYCRSRKCCTCTACaTTGTGTTGAGCTTCCACAGCTGTCACAGCCTCCAGCCCACTTTGGTAAAGGA
GAATCCAGATCTTCTAGAAAACATGGACTTCAACGGAACATGGCAGGTCTACGCCCAGGAGAACTACGAGGAGTTCCTC
AGGGCAATGGAACTTCCAGCAGATGTCATTAAGATGGCCAAGGACATCAAGCCAATTACTGAGATCAAACAGAATGGCA
ATGACTTTGTTGTCACCTCCAAGACCCCTGGAAAGACTGTGACCAACTCCTTTACCGTTGGCAAGGAGGCTGAAATCAC
CACCATGGACGGCAAGAAGATCAAGTGCGTCGTCAACCTGGAGGGTGGCAAACTGGTCTGCAAAACCGGCAAGTTTTGC
CACATCCAAGAGCTCAAGGGAGGAGAGATGGTTGAGACTTTGAGCATGGGCGCAACAACTCTCATCAGGAAGAGCAAAA
AGATGTAACCYCGGCAGTGAAAGAAACCAATGTCTATTTAAATAAATAAAAAAAAtAAGTTGCgTTAAGtAACAWAAWW
AAMAWAAAMAAWWWWWAaaCATgTCGGCCGCCTCGGCCGGGGAGAGTTCCCCCGGGGGtcCTTACAGCGCGGATTAGCA
TTCGCRACAAAAACACGTTTATTTCTTCCCTTCAGACGACAATAACCCGGGTTAAACATGTCTGGCAGAGAAGGAGGTA
AAAAGAAACCACTGAAGGCTCCCAAGAAACAGTCCAAGGAAATGGATGACGAYGAGGTGGCTTTCAAGCAGAAACAGAA
GGAAGACCAGAAGGCCATGGAGGCGTTGAAGGCCAAAGCTTCGGGGAAAGGACCTCTAACTAGCGGTGGCATCAAGAAA
TCAGGCAAGAAGTAAAACCCTAATCTGGCGACGATGTTTGTTTGCTCCCCGGCCTCRCGTCCTGCGTCTGCGATGTGTG
TACGCTCACTGAGAAGACTCCAGTTTGTTTTTTTGCTCAGTTTAACACGAACCCCATCCAACAAAAAAAATAAATAAAA
MACGGCCCTGGTGTTGACCTCCGCCAGTGAAAATGTACAAGAGATGAATTGAATAATTTAGAGGATTTCCAGGACAGGG
ATATCTGTTGGTACACACATCATAACTCCTAAAGTAAAGTAATTAGAGGTTTCACACTGTTGTGGAGGAACAGGTCACG
CAGTCATACACACCGACCAGAATCCACAGATCCAATACAGAACTGAAGGTCGGCAGCTTTAGAAATAGAATAAACGTGG
AACAATCCTGATTTGTACTGTATTTAGTTTTGGTGAAACTTTAAaCTATCAGAAAaCACAaCTCACCCcAATtCTTTTT
TTTTtttCTtCAGTTTTTtGTTGTATTGTAAAGAGGGAGATACTAATAAAGTT
>Contig_268
ATCAATTATTGAAAGTGAATTCTAGTAAAGATGCTCATAATAATAAAAAAAAAAACATTTAATTGGCTAGTAAAAGTTT
TAAAATGGCTTTTGAGTTTCAGCTAATCAAGAAGCGACAATTTAGAAGTTTAACAACTTTTCAGACACTTTTTTTTTAA
ATCTAGCTGACTATCAAATATTTGAAGTGACTTGTAAGTTGGTCGTCAGTTAAAACTGGTTTGATTGGCTGGTAAAAGT
TCAAAATGGCTTCATCTACAAGCCACAGTTTTTGAGAAATCTACTTAACTGTTAAAAATGTAAAGAGACTGTTAACTTA
GTCAAGTTAAACATGTTGAATTGGCTAGTTTTTGTTCATTCTAGCTGCCAGTTTGGTAGAAAAACAACAATAATTTGGA
GATTTAATGTCAAATAAAAACTCTGGGCCTGTCAGAGTGGCTGATAAGTTGTTTAGAAGCTTTTTCTACTTCATATTTA
GGTAGTTGGTaAACAAGGAAACAAATATTTGAGTCATAWTACATTCTGAATGTCTAGCTGGCTGCTGAAATAATCATAA
AACTTTAGGAGTTAGAAGCCGCTATCGTCTGCAGAGTTCTTTAGTTTCACTCTTCGTGCAAAGGAAACGTGTGATCGGT
TTAAATCAGCTGGAGCAGAAGAGTTTGTCTGGTGATGTGTGTTCTGAAACGTTGAGCACTGGTTAGTTTGGATGTTGGA
TATGAAATAAACGATCAATGTVTRAAAAAAAAAAAAAAAAAAAAAAAAAAAAAAAAAAAAAAAAAAAAAAAAAAAAAAA
AAAAAAAAAAAAAMMgAAAAAAAAAAAAAAAAAAAAAAAAAAAAWWcTKGTSGGCCSCCYCGCCCCTMAAAAAKTTTTW
AAAACYTTTTTTTGGGGGSGGGGCCCCAWAAGGAAAGGAAACWGGGYCWWACTTKTTTCSRAGAAAATCCGGGCCWGGA
WAAGGGTTGGAWTTCCCCCCAAAAAAAAACCCCGGGGGGAAACSRAGGTTTTKAAAAAAWTCCAAAGGGATTTYGRAGG
TCTTTWKGGGTTTTWTCAACGGGATTCCAAGSRASYTCAAWWTCAAWTTACCCCCCSCCYKGCCMTTCWTCGAARAATK
GTKGAAWTTCTTWAACCTTTYGGCCAACTGGAAACCCACCCCAACCGGCAGGAGAAACCGAATTCCCCAGGGGAATCAA
CACTTTGTCCCTTGGCGAATAAAATTGGCCCTGGGGA
>Contig_269
TGATGAACTTGATTCTAAGGCACTGAGAGTTGCCCCGTGTGCCACTGCCTTGAGAGTGAGTCAGTGAGATGTTTTCTCT
TGTATTCTGCTTGTTGTTTTGTGGCGTGCTTCATCCTAAAATGGTGTAACAAGTGACAAGTGTGGGTTTTTTTTTATTT
TATTTCACAGAATCCATCATATTAGTCAACACTTATTGCTCTTAAACAAATGTGATCATTTAGACACACGGCTGTGAAA
CAATGTGCACAGGGTTGGATTTGGTTTGGGACAATGAGTGATCAGTTCTGTCCCAGTGACGAAGAAACTGACATGGTKY
YKGRGGGCGTGACACTGTGCTTaACAATGCAGAGAAGAGTGTCATTACATCCATTTTTACATTATTGCATACAGCTCAT
AACGTAACCCTGTTGGATGCCATGGGCTCAATGCTGTTAGAAACTTTTGCTAAGGTTTTCCTCTCATGGGCCAAGAAGT
ACTTCAGGATTTATTTTGCAATGACTGCAACAAAATATGATATGAGGTATTATTCAAACAAATATAAAGGTGTGGCTTT
TTGTCATGATTTAAATGAGAcTGAAcTGAAaTTatGCCATTTTRTCAYTGTGYrTAAAATGATATAAAtATTATATATT
AAAATATATttGCTAACCTATAAAGAAAAAAAAAActgcAAttAAAAAAAgAAAAAAAAAAAAAAAAAAAAAAAAAAAA
AAAAAAAAAAAAAAAAAAAAAAAAAAAAAAAAAAAAAAAAAAAAAAAAAAAAAAAAAAAAAAAAAAAAAAACSTGGBSG
CCCCCCCCGCCCCCCAAAAACTTTTCAAAACCTTTCTTTGGGCCCGGGGCCCCAAAAGGAAAGGAAACRGGGCCAAACY
TKTTCCCAAGAAAACCCGGGCCARAAAAAGGGYTGGAATCCCCCCCAAAAAAAAACCCCcGGGGGGAAMCCAAGGGTTY
GAAAAAAACCCAAAGGGATTTCGAAGGCCTTTAGGGGATCTAYCAACGGGAKCCCAAGSAACCCCAAAATCAAWTTACC
CCCCCCCCGGCCCCCCACCGAAAAASGGKGGAAWTYCTTAAACCTTCCGCCCAACGGGAAACCCCCCCAAACGGGCTGG
AAAACCCGAAACCCCCGGGGGAACCACCCCTTGGCCCCCTGGGAAAAAAAATTgCCCCAGGGGAAAAacGGGGGCCAAA
AAATTTBCCCAAATGGCCCCCTTTAAAACCAAACCGGGGAAACCCCCCCCGGGGATGGGBGAAAACAAAAAACAaTTtC
CCAAAAAaCCCCTTAAGGAAAAAAGCCCAGTTTTCCCCCGAAMCCCCCCACTTCTGGCAAAAATAGGGGAAAAACC
>Contig_270
GGGAAGCAGTGGTATCAACGCAGAGTGGCCATTAtCtGGCCGGGGGCTTGAATATTTTCTTTCACTTGTGAAAACTTGA
AGAAAAGGCWKTSRTGAgTCTcAWMKcAAMMKaCRAGtCCGWKStGMWGGCYMTCgTGGcGSCRAMGTSTCMYtCGAAt
GTCTGCCCTATCAACTTTCGATGGTACTTTCTGTGCCTACCATGGTGACCACGGGTAACGGGGAATCAGGGTTCGATTC
CGGAGAGGGAGCCTGAGAAACGGCTACCACATCCAAGGAAGGCAGCAGGCGCGCAAATTACCCACTCCCGACTCGGGGA
GGTAGTGACGcAAaatmAAAAAAAAAAAAAAAAAAAAAAAAACATGTcGtgtCGSCCGCYScGCCCYAcGAtAWCCYKK
CTATACCTTTGGTTTGGGGCCCGGGCCCGTAAGGGAACTGGACCTGACCTGATCCGTTTCCTAGGAGATCCTGGACAAG
AGTATGGCTTGGATTCTCACAAAAAAACAAGGCCCGGCGGCAACCTACCGTTCTGATCAAAACGAAATGCAGATCTGAG
GACTGTACTGAATCAATCAACTCGAGTCCAGCCCAACTCCATATT
>Contig_271
GAAGATCACGGCTGACAAGGGGGACCACATCGTGTCCTTTTTCTCCTCCTATCCACCCCCCCCCAGCCCACGCACACAA
CTACAAAATAAGTTGATCTGAAAGGACATTACCAGCATACGTCACCTTTCAAACAATTAGGTTTTATTTAATTTTAAAT
AAATTTATTTTTCTAAATAAATGTAAAAATGTATGTATCTATGCAAAAATGGGCAGTCAGTTGACCTGATTTTCCTTGA
TTATGGTTCTGTGTTATTATAGAATTCCCTGGCTGTATTGGCCCCACCCATGCCAAAACAGTAAGGGGAAGCTGCATTT
TTTTCCATGTATGAAGCCCATTTCCAAATAGCCCATTCATTCATAACTCCTGGGTCTTATGTATGGACACCTCAACCAT
GTTAGAGGAGATAGGGGGGTGGATTTGCATGAGTGTAGCTCTGCTTCCTTGCGATGAAAATGTTGGATGTGCAGTAGGA
GACGTGAGCAATCCACGTTGCAGGACTTTTGACTGAACAGGCGCCTGGAAAATGTTTGGAGTCTGTTTTTGGATGAAAT
GAACCTGGACTGAGTATGGAAGAAGCAGATTGTGTCAATTGAGTGCCCCAAAGCTGAAAGTAGTCAGACCTCCATATAA
TGACAATGATTtAAAAAAAAAGAAAAGTTCATATCCAGCTTGTAAGCTTGAAGAAAAACaAAAAAAAAAAAAATTCACA
TGGTTTGAcCCTTTTTGATATTGGTTCAGGGAATCTTTGCTAAAGCCAGAGCTTACATGTACACCCCGAACCCAGTTCT
RTTATGCTGATATGTTTCCTCGCTTTCAACTTAACGCCTTCTGCACTTGTCAACCTCCTTTTTTTTTTTTWttATGTTT
ATTCACGCCACAACCCAAGACGGCCTAGGCTGCTGTTTCCTCGAAATTTGATGAGACTGCAGCAGCGCCTCCATCACAC
TAAGCGCTCAGCYGCATCCGCCGAGTTGCACAGTTCTTTGCAAAGCTGGTGCATAACATCTGAATGCACCAGCACAAGC
TATATTGTGAAACTGGGGTTAAAGAGTTCAAAATTGTGTACCACTCTATTTCCTGGGTTGGAAGGCTACCTAGAAACTG
GGGACTTTAAACAAATACATTGATTTTGACTGGGTACTTtgtcttAATGTGTCGCTTKWGCGTTGTCTGAGTTTTTGCT
TCTTTTTTTTTTTTTTTTTTTTTTTTAATGCAAAATTACAGCCATTTTCTCTTTACATGCTTACATTTCTAAAATGGTT
GTAAGGAAGGTTTCTAGACTCTGCTAGACCATAGTTAAATCCTGTTCCA
>Contig_272
GCCGGGGCTCTTTCCGTTGCTCTCCTCGCTMCGAGAAACTTCTCCACACGATGAGAGCCAAGTGGAGGAAGAAGCGTAT
GCGCAGGCTGAAGCGTAAAAGGAGAAAGATGAGGCAGAGGTCAAAGTAAGCCCTCATCCCCGCCAGCTGTGATCCCGTC
AGAGCCTCTCTAGATTGACTCATGTGGCTGAAGTGGAGCCTTTTTGTGGAACAACGGCCTAAAACCTGATTTCAGATGA
CTGTGCGTCTCATGGAGCCCGCTGTGAACGTCTGACTGGAAGAGGCGAAGACGCTGGACAGATCTCAACATCAGAAaCT
ACAGCTGCCTTGTTCATGGACCATAATACATACGTTTACCAACAACTGTCATTTGGTGTATTGAACAATAAATGAACAC
TtGTTAAAAGTTAAAAAAAAAAAAAAAAGAAAAAAAAAAAAAAAAAAAAAAAAAAAAACTTGTCGGCCGCCTGGCCTCT
AGAATACGGCCGGGGAAAGTAGTCAGACCTCCATATAATGACAATGATTTAAAAAAAAAGAAAAGTTCATATCCAGCTT
GTAAGCTTGAAGAAN
>Contig_273
CAAATCAATTGATTTATATCAAAATTATTTATCAGAGAAAAGATAATAATGATACATTAGTCTGTCCTAAAACTGTTTA
ACTTATTGGGATKGTAYgTttGMSASTgTTGWAGcACRWASaaTAcTKMCaTGTgTaCCTMaTAYRTaCTaaggCYRTC
TAMTRAWKWGGCttCCatAAAAAAAAAAAAAAAAAAAAAAAAAAAAAACWTGTCGGCCGCcTCGGCCTCTRAAaTACGG
CCGGGmcGGGGMMKSAGGGTTCGATTCCGGAGAGGGAGCCTGAGAAACGGCTACCACATCCAAGGAAGGCAGCAGGCGC
GCAAATTACCCACTCCCGACTCGGGGAGGTAGTGACGAAAAATAACAATACAGGACTCTTTCGAGGCCCTGTAATTGGA
ATGAGTACACTTTAAATCCTTTAACGAGGATCAATTGGAGGGCAAGTCTGGTGCCAGCAGCCGCGGTAATTCCAGCTCC
AATAGCGTATCTTAAAGTTGCTGCAGTTAAAAAGCTCGTAGTTGGATCTCGGGA
>Contig_274
TTCACTTATTCTCCAACCTGCTGGGGTTCTTCCCCCCTATTATACACCGCCTCTCCCCAAAACTTAGCCTAAGCTTCGG
ACAAATGGTTGCCTCCCAAATAACAGACCAGACTTGACTAGAAAAAACAGGCCCTAAAGCAGTAACTTCTATTAATATA
TCTCTCGTTACAACTACTAGTAACGCACAACAAGGGTTAATTAAGACATATCTCGCCCTGTTCTTAGTTACTATTACCC
TCGCCACACTACTAATTAGCCTCTAACATAGGCTTWYTTTYWWKYTWWTaYYKKWWWGAAATAAATGACCTGGCCACAA
GTAGACGTTTTGGCRCAAAAAAAGCCCTGAACATTGTCCAGGGCTTCCGGGTATTTTATCACGCACTTGGTAAGAGAGT
TTTGATGCCTAACCGGCGAAGCCGTGCATCCATGGAACTACAAGTTTAGAACTGTGTGCTTTGATGCTTAAGATATTAA
GCATCCCCACTCACGAAACAGCTTGCCGAGCCGCCCCGCGAGAAACCTGTGGTTACAGGATATTGCCGTCCaCTACGGA
CGCCTTTATATCCTAGTAACACCCGCAAAGTACCGCAATAGTAAGCaCGAttGTAATGGTGAGCATCTCGTACTCCTTC
CAaGACTCTAACTTGGACCAATGGCTTGAAAAACCACCGTTGTTCTTCAACTAAGGGAGCAYTAATGGCCGCCCTCCGT
AAAaCaCACCCCTTATTAAAAATCGCAAATCATGCACTTGTTGAYCTGCCGGCCCCTTCAAATATTTCAGTTTGATGAA
ATTTCGGTTCGCTCTTAGGCCTATGCTTGATTTCCCAAATTCTTACAGGTCTATTTTTAGCTATACATYATACYTCAGA
TATCGCAACAGCCTTCTCCTCCATCGCACACATTTGTCGAGATGTTAAYTATGGCTGACTTATYCGTAATCTTCACGCC
AATGGTGCATCTTTCTTCTTTATTTGTATTTATCTTCACATTGGCCGAGGCCTGTACTACGGCTCATACCTGTATAAAG
AAACATGAAACATYGGGGTAATCCTTCTCCTCTTAGTAATAATGACAGCCTTCGTAGGCTATGTGYTGCCCTGAGGACA
AATATCTTTTTGAGGCGCTACAGTTATTACTAAYYTATTATCCGCCGTACCTTATGTAGGTAATACACTAGTTCAGTGR
ATTTGAGGGGGCTTTTCAGTAGATAACGCCACTCTTACACGRTTCTTCGCGTTCCACTTCCTATTCCCATTCGTRATCG
CYGGTGCCACAATACTACACCTCCTTTTTCTTCATCAAACGGGCTCCAATAACCCCTTAGGCCTTAACTCAGATGTAGA
YAAAATCTCATTCCACCCCTACTTCTCATACAAAGACCTCCTAGGGTTCGCAATTGTTCTAATYGGRTTAACTAGCCTC
GCACTGTTTTCCCCTAACCTCCTRGGAGACCCAGACAATTTTACACCAGCCAATCCRCTGGTAACCCCTCCCCATATTA
ARCCCGAGTGRTACTTYTTATTTGCCTACGCTATYCTTCGCTCRATCCCRAACAAAYTRGGCGGGGTGTTGGCRTTACT
AGCATCTATTCTAGTACTTATAGTAGTACCCTATTTACATACATCAAAACAACGAAGTATAACATTCCGMCCCSTAACA
CAGTTTTTATTYTGGRCTCTCGTCGCTGATGTTATAATTCTCACTTGAATTGGAGGCATGCCCGTTGARCACCCTTTCA
TTATTATCGGCCAAGTTGCTTCCTTACTGTATTTCCTCTTGTTCCTTGTCTTCATCCCCGTTGTTGGAGAATTAGAGAA
CAAAGCTTTAGAGTGGCTTTtAAAWWARTAGaCTawCARWRWARARaaaCatGTCGGYCKccTRGcTCTAGAATACGGC
CGGGGG
>Contig_275
TGCCACTTCAGGATCCTGGCCSRSRcACATCATCTTGGTTTTGGCCATGCTCTTCCCCGGAGATTTCACTGCTGAAGTC
CATGTCTCCGTTGACAAGTTCCTGCAGAACCTGGCTTTGGCTCTGTCYGAGAGATACCGCTAAACTCCAGCGATCCAGG
ATTCAATTCAAATTTCAATTCAAATAGAGCAGGTCTAGACCGAACTCCTTATAAACAGGGGCATCGACTGCATACAATG
CGGCATGTCGTCCACAACAACGCCAACATCCCTTTTAACATGGAAGGGCTTGCTGAATAAAATGAATAAAATGcTKAWR
YCYCKYCCWKTTTTAACATTTTTCGGTACACATACACATTTAGGTAATAATAATAATAATAATAATAATAATAATAATA
ATATAATGTAATTATAATAATAAAACTCATTATTTAAAAT
>Contig_276
SRKKKACTTTAGCTCTTKGAAGGaAGAGGGTAGTCGCTCCTGTTTTTCATTTGAGCTTCTGAAACGACAAAAGAAGAAT
TGATCAAACATGAAGTTTGTTTTGTGTCTGGCAGCTCTGGCAGTTGTCTCCTGCTCTGACAACCCCAAAATAACTAAAC
CCAAGGTTCAGGTGTACAGCCGTGACCCTGGAGAGTTTGGGAAGGAAAACACCCTGATTTGCCATGTGAGTGGCTTCCA
CCCCCCAAACATCAACATCCAGTTGCTGAAGGATGGAGAAGAAATCCAAAATGCCAAGCAGACTGACCTGGCCTTTAAA
CAGGATTGGCACTTCCATCTGACCAAGAACGTGGCCTTCACACCCACAAGGGGAGAAAAGTACAGCTGCAAGGTCACTC
ATGGGCCTGAAACGAAAACCTATGCCTGGGAGCCAAACATGTARCTGTAGCTGACCTCATCAGCAGCGTGTTCTTCACA
TCTTCAATCAACATGATCACAGTTTCTCCCAACAATCTCACTATTCTTTTCACAAAACCAAATATCAGCGTAATTTTAT
GGGGACTTATCAGTGTAATGTAAGAGAATGTGGGGGTGCAGGTCATTTGCTTACATTGTTAGTATAGATTACTTGCAAC
ATGKTTTCCAGCCTTTCAAACTGAAAATTGTGTGTTCATATTAAACTTGTGATAACATTCTTCTGTTTTTTCAGCCTGT
AACTGTATCTTTTAGTTTTAATCATGGATGCACGATACAATTTCTTTTTAGATGATATAATAACTGATAATTACCTGCT
TCTCATGGCCGATACTAATAAGATAATGATAATTTCAAACCTTTACAGACATGAAAAGAAAAAGGCTAGGATGTAGTGT
GCAAAGACAGATGATTTAATACTCMATAGCTCTGTTCTAAACAAATATAAATTACATCACTATTGTTAAAACAACAAAA
ACAAACAGCAATTCGCAATAAATTATTTTGCTGGACTAATGATTCATAAGCTTTAATTATCTTGATAATTCATACTAAT
ATAATTCTTATTATTGGCTGAGAATTACTGTGCATGCCTAGTCTTAATGACAAACTTTCTCTAAATTAGGTGGTAAAAT
GTTAATTGTTCAGATTAATAACAACTGAATAGGGTGTTCTTTCTGGATTAGATGAAAGTTTTGTACAATTGTGTCGAGT
TATTTAAGGTTTTGTTAATACCCTGATATAAATAAATGCCTCTTTaaaTTycgTAAAAAAAAAAAAAAAAAAAAAAAAA
AAAAWCWTGTC
>Contig_277
CCGGGGCTTCGTGGAGGACGAGTCCTTAGCTGTCGCCTCCCCTCGTCGATATGAGAGCTAAGTGGAGAAAGAAGCGCAT
GCGCAGGCTGAAGCGCAAAAGGAGAAAGATGAGGCAGAGGTCCAAGTAAACTGTCCTCTCCGCCATGGCTGTGWCAGCA
CGTGTTGCCAACAACCAGACCGGTGAGCTCAGCTGGAGACCCAGGACCCCTCCCGGTGTCAAGTCTGAGGCCAGTGGCG
CCCATATCCACCTGAGGCGACAGCCGATTGATGCTGGAGAGCTGATTCAAGACCTGCTGGATGACAGGCTTTTTCTCTG
GGATATTCTGGACTCTTTGTTCTTAATTCCTCAACTTTTGTCACCTGTTTTTGTTTATACTCTGATTAAAGGTTTTGGT
TTAAAAAAAYAAAAAAAAAAAAAAAAAAAAAAAAAAAAACATGTCGGCCGCCTCGGCCTCTAAAATACGGCCGGGGCCT
TATATTCTGGTAGCCCTATCACAACCCCCTAAATTTACCAGGCCTTCCCATGCAAACATGGGAAAGTTTATGCTAAAAT
GAGTAATAAAAGGGCATATTTTCGCCCCTCTCTCCAGCACATGTGTAACTCGRAACGGACCCCCCACCGAGCTTTAACG
GCCCCAATAAAAGAGGGAACTGAATAATGAATAACATGCTAGCCGACCATTCCCAAACTAACGTTAACCCTACACTGGT
GTACC
>Contig_278
GTGCGCTACGTCCCGTACCCTCCCCTGCTCCGCGCCATGATGCTGGCCCAGCACAAGAAAGCCTCAGGCAGCATATCAC
CTGAGGAGCCGGCCTTGCCTTTAACAAGGAACGTTCTGCTCAACAAAGACTATTTCCGCAAGCGGGAACAAGAGAGAAA
GAGTACAAGCGGGACAGCGGTGTGATACTCGTACTTTTGAAGCTGAAGGGTCAGCAATCTTGGACATTTTGGACAAAAG
CAGTGTTGAAAGAAGCCCTCACCTWAcATGTCYATAAWMCtggAMTcAAaTGMgTWcTCTgcTGAgTTSTcTKCaTSTS
AARCAgAMcTAATTGtATGTarTaTTaTTAATHsATATGgAAATATHAAARWKGAAAtwAAAAAAAAAAAAAAAAAAAA
AAAAAAAAAAAAAAAAAAAAAAAAAAAAAAAAAAAAAAAMAAAAAAAAAAAAAAAAAAAAAAAAAAAAaMCTGGTSGGC
CCCCCCGCCCCYCAAAAACTTTTCAAAACCTTTCTTTGGGCSCGGGGCCCCAAAAGGAAAGGAAACAGGGCCAAACCKG
TTCCCAAGAAAAYCCGGGCCAGGACAAGGGCTGGAATYCCCCCCAAAAAAAAACCCCSGGGGGCAACCAAGGGTTCGAA
AAAAACCCAAAGGGATTTCGRAGGCCTTTASGGGATCTAYCAACGGGAKCCCAAGCRASCCCAAAATCAAATTACCCCC
CCCCCGGCCACTCAYCGAAAAAGGGTGGAAATTCWTAAACCTTTCGGCCAACWGGAAACCCWCCMMAAAGGGCAGGAGA
ACCCGAAACCCCCAGGGGAATCACCMCTTKGCCCCCTGGSGAAAAAAATTKCCCCAGGGGAAAAACGGGGCCAAAAAAT
TTGCCCAAATGGCCCCCTTTAAAACCAAAMCGGGGAAACCCCCCCCAGGGATGGGCGRAAACAAAAAACAAATTCCCAA
AAACCCCTTAAGGAAAAAAGGCCAGTTTTYCCCCGAAACCCCCCACWTCTGGCAAAAAWATGGGAAAAACCGGCCGAAA
ACCGCCGGGGAATCCACCCCAAAGCAATAAAAACTTTCCATTTGGCTCAGGAAA
>Contig_279
ATTTTGTGTCAATgTTAtAYTGTRKAWctATGTAAAWYMtAAKWAAAKAYARaTCATWMGWAAAAAAAAAAAAAAAAAA
AAAAAAAAAAAAAAAAAAAAAAAAAAAAAAAAAAAAAAAAAAAAAAAAAAAAAAAAAAAAAAAAAAAAAAAAAAAAAAA
AAAAAAAAAAMMMSAAAAAAAAAAAAAAAAAAAAAAAAAAAAAAAaaaaaaaaaaaaaaGGGGGSSCCCCCCCCCCCCC
CAAAAAWTTTTTAMMMCCYYCCTGGGGGGSSSGGGSCCCCSARGRRRaGGGGGAGGGGGCCCMMYYGKTCCCCMMGRRM
aCCSSSGCCSGMRRMCGGGGGGGGtCCCCCCCCCAAAAAAAASCCCCSGGGGGCCCCCSSGCYTKKRAAAMCCCCCCGG
GGGGGGKtCGGGGGCCCCCCGGGGGGCCCCCCCGGGGGGCCCCcGGGGGSCCCWWTWWAAWWTTCCCCCCCCCCSGGSC
CCCCCCSGGGGGGGGGGGGGAWCCCYAAACCCCCCCCCCSSSGGGGGggCCCCCCMMMMGGGGGGGGGRGAttCCCMAR
SCCCCCCSGGGRCCCCCCCCCGGGGCCCCGGGGGRAAAAWWTCCCCCCcGGGGGRAcASSGGGSMCcAAAAWWWtCCCC
CTTGGCCCCCCTTTTTTCCCCAGGGGGGGGCCCCCCCCCCGGGGGGGGGGGGACCCCAAAACCCCCCC
>Contig_280
GGGGGGTGGATTGTCgTCGTTCGCGGACAGTGAAGGTTACCTGCTTCAACAGTGCTTGAACGGCAACCTCTCGTCTGTC
TCCACACACCTCCAGGACCTTTGAATCGACAACATCAAATCAAATTTTTTAATTATCTYtAAAAAAAAAAAAAAAAAAA
AAAACTTCCGTTAAGCTAACGTTATCTCGCACACGTTTAGCCCGCTTGCTAGCTGTAACGTTGACTGTTTTGCTAACAG
CGCCAACCACTCGGGACATGCACAAGCTCTGCTCTGATCACAATGACCCACATTTGTGCGATTTCATTGAGACACACTA
CCTGGATGAGCAGGTGAAGTCCATCAAAGAACTGGCAGACTGGGTGACCAACCTGCGCCGCATGGGGGCTCCTCAGAAT
GGSATGGCCGAGTACCTGTTTGATAAACACACCCTGGGCAAAGAGAGCAGCTAAATCCCTCCAGATCACATTTACAAAA
GCTTTCTATATATGTATATTTGTATCTTGTTTTCAAAATATCAAGCCATGTGCATGATACTGGGCTAGTCACTTNAAAT
CTCTTATATTACTCAGGTAGGTCA
>Contig_281
GAATCTCTGTGAGCTGTCCCATTTTGGTAATCAGAATGCTGCGGTACGTTGTTGCCCTCTGCCTTCTGGCTTTGGCCTG
GGCACAGGACTGCCAGGTGGCCAACATCCAGGTTGTGCCGAACTTTGACAGGGCCAGGTATGCAGGTACATGGTATGCT
GTAGCTAAGAAGGACCCAGAGGGTTTGTTCTTACTTGACAACATCAAGGCCACGTTTATTGTCGGAGAAGATGGCAAAA
TGACTGCCAGTGCTAGGGGCAGAGTCATCATCCTCAACAACTGGGAAATGTGTGCTGACATGTTGGCCACCTTTGAGGA
AACCCCTGACCCTGCCAAGTTCAGAATGAAGTACTGGGGAGTCGCATCCTACCTGCAGACAGGAAACGATGACCACTGG
GTGATCGACACGGACTACGATAACTACGCCGTCCACTACTCCTGCAGACTACTAGACTCCGACGGCACCTGCTTAGACA
GCTATTCCTTCATATTCTCCCGTCATYCAACCGGTCTGAGAGCGGAGGACCAGCGCATTGTCACCCAGAAGAAGATGGA
GGTCTGCCTTCTGGGCAAATACAGACGCATTTCACACACGGGCTTCTGTGAGACCAATTTATCTGTTGATCCTCAGTGA
ACTTAAAACATCCCCCTTCTGGGACTTTGTGCCTCTCTGCTGGTCTTGGRCTGAATCCCACCAGAGGTCCCTCTCCTCT
ACTGTCTTTGTTCTAACAGAGAAAGTGGTCCATTCTTCTTTAAAAATAAACTAAAGAATTGCGAACTATAAAAATGTCA
CATTCACATGACTCTACTGTACATAGAAAGGAAAGATGGCTGTTGATGTTGGTCTGTTGTCACCAAMAGTAAAGGACAT
TCTGGGCCTTTTAACATTTTATCCTCAACATGTGTCAAATGTTGTTTTTTGTATTGGATCTTCAGAGTAGAGCAAAACA
ACTTTCTTTATGGAAACCAGCGAAAATTgGACAAGACATATCACTGAAAAACAACTTTTGCAACTTTTCAGGCCAATGT
GRCAAATAATCCGTTGTTAAAATCTTTTTTTTcAATGTGAARCTGAACTCTCAGCCTTACCGCAGTTCCGGAGTATAAC
CACCATGTTTACTAAAAAAAAAAAAAAACAGGTTCACAAGTCACTGGCTTTGCTTTAACACTGAAGGACTTATAGTATC
GTGTAGCACAAAAGCAGGTATTGTTAATAACCCTTACTACATACATATTGAGCCATGTGCTTCATAGGCACAGTAGTTT
GGTTGTTTCTTGATTGTATGATGTATACTTCTTGATTCAGTTTTTGAAATAAAA
>Contig_282
AGCCCCCTCACCCAAAAACAACAATCCTTATTAATACCCCCTAATACACGATTAGGCCACAAAACAAATCATTTTTCCC
CCTTAGTATGGGCGACAGAAAAGGGGCCCGTGGAGCTATAGAAAAAGTACCATAAAAAAAAAAAAAAAAAAAAAAAAAA
CATGTCGGCCGCCTCGGCCGGGAGAGAATTTTAAAAAACACGTGCTGGTTGGATAAACCTGTGACATCTGGTTGTTGGG
CAACCATCTAAGTTTTA
>Contig_283
CTGACCGTGGTGTCCTATCTGTTAGCAGCCCAGTAGCTCGTACCCTTTGTCTCACTAGCTTATAAAGTGGATGAATACA
CACAACACTGAGGCTTTTCACCTGTCATGCCAGTCTACTTATGTTTTATGTTGTGAGAGGATGCGTCACACTACCATCC
AGTGTACTTGAATCCATTGAATGTTACTGAAGTGATAATGAAAGGGAAGCATGATAAGTGTTAAAAAAACAAAGCTAGA
ACATGACCTCATGTTAACGTTGCAATATTACATGCTACATGTTTAAGTTTTACAAAATGTGTAACTGAATTGTTGACTG
TAAACATCTGTGCAATTTTTTTTTTTAATGCACACTTTTGTTTTGCACAGTTCAGATTCCATCCAGACGGTAAAGTAAT
TCACTGTGGTAGTTGAACCTGAAACAGCTGATGTGAAGTTATAGACCTGGTTTTTAAAAAGTTAAAAATGGAAACTTTT
TTTTTTTTTTTTAATCCAGTTTAAAAGAGAACGCCAATAAAAAGTGAAAAGAAAAAAAAAAAAAAAAAAAAAAAAAAAA
AAAAAAAAAAAAAAAAAAAAAAAAAAGGATTTAAAAAAAAAAAAAAAAAAAAAAAA
>Contig_284
GTGATTTCACTGATTCCTCTACATCCTGCATAGTGCACAGTGTGCGTGGATCAAACGTTTTCTACCACCCAGGTGCCAG
GCGACATGTTTCCCCTCAAACGTCTGTCTGCCATGCCTCTCTAATTTATGTCCTCTCTGTGTGTACTATGGGAATTACT
GTATTTTCCTGAAGGTCTTTTWTKCMATcTGAaTAMAATcARAAGaTcgAMTKTAAAAAAAAAAAAAAAAAAAAAAAAA
AAAAAAAAAAAAAAAAAAAAAAAAAAAAAAAAAAAAAAAAtAAAAAWWYGWCtGSCCCCCCCGCCCCCCAAAAAATTTT
CAAAACATTTCTTTGGGCCCCGGGCCCCAAAAGGAAGGGAAACCGGCCCCCAACCTTTTTCTAAAAAAACCCGGTTCTT
GAGAAGGGTTGGAATTCCCACAAAAAAAAAACCCCGGGGGGTTCCCAAGGTTTTTAAAAAATTCCAAAGGGGTTTTTAA
GCCCTTAAGGGAATCACCCCCGGGGATCCCAAGGAACTTCAAAATAAATTAAGCCCCCCCCTGGCCCTTCTTGGAATAA
TTGTGGAATTTCTTAAACCTTTCTCCAAAATGGAAACCCCCCCCA
>Contig_285
TTAATAGGCTACAGCATGTATTTACAAGATGATGTAAATAGTAGCATGTTTTAAAGAGGAACCATAATTATATTGTGTA
TGTGTGTTTGTGTTCTGTGTCCTTTTTGATAATAAAACGGAGTAAAAAAGAGTAAAAAAAAAAAAAAAAAAAAAAAAAA
AAAAAAAAAAAAAAAAAAAAAAAAAAAAAAAAAAAAAAAAAAAAAAAAAAAAAAAAAAAAAAAAAAAAAAAAAAAAAAA
GTTGGGCCCCCCCAGACCCTAAAAAATTTTTAAAAAATTTTTTTTGGGCGGGGGGCCCCAAAAGGAAAAAAAAAAGGGT
TCAAATTTTTTCCAAAAAAAATTCGGAAAAAAAAAGGGGTTGAATCCCCACAAAAAAAAAACCCCGGGGAAAAAAAAAA
CTTTCAAAAAAAACCCAAAGGGAATTAGAGGGGTATTTCGGGAATAATACAGGGGACCCGAAGGCCCTCAAAAATAAAA
TAACCCCCCCCATTGCCCATCGGCAAAAAAAGGTTGAAATTCTTAA
>Contig_286
ATATTGGAGGCACTTTGGCTCACACATATAAATATAAATGTATAATTTCCTCCTGACAACACAGTCATCAAGTGCCAAG
CACAGTTATTCTTGCTGGATATTATTTTTGGTCGTCCTTTTTATGTTTTGTTTATAGCATAACTGCCAAACCGCTGATT
TAAATAAAGCAAAGTGATTTATAGAAAAAAAAAAAAAAAAAAAAAAAAAAAAAAAAAAAAAAAAAAAAAAAAAAAAAAA
AAAAAAAAAAAAAAAAAAAAAACTTTCGGCCGCCTCGGCCCTCAAAAATTTTTCAAAACCATTCTTTTGGAGCGCGGCC
CCAAAAGGTAATTGAACCGGGCCACACCTGTTTCCAAGAAAATCCTGGCCATGATTAGGGCTGGAATTCCCCCCAAAAA
AAAACCCCGGGG
>Contig_287
ATTTGTTGCTCAACACAACTTTTGAATTGTACATTTTGCAGATGAATGTAAAAACCGTGTTCACATCAACATGTTAGAG
AGGGACGTACTGTGGGTACACTTTTGTTAAAGACACTAGCCACTTTGTTGATGCATCTGCCTGTTTCCAGATACAAAGT
ATGTGTTCAGCAGCAGTAGACACACCTAGGCTTGACTAGGAGACTTAAACTTAGTCTTTGGGGGCCATATGTAGCTAGT
TGTGTAATGCTGTATTTAGGGCTGTAGATGTTTTTAAGACTGAATGTCCTGTGAAGATGCTGCTGTCATGGTGTGGGCT
TCTCACACTAGGGCAATGTGGATGCCTTAAATGTCAGAGAAATGTAATTTCCTTTTTTTTTTTTTTTTTTTCTTTTTCA
CTTTGATCACAGCTGTGTGTATGTGTAGTGTAAATGTTTTATTGCATTTTTGTTTTTATACCCTCTCCCATATAGACAC
GCCTTTTCAATGCAGACCCTTTATAGATCATTAAAAGGATGGTTCACCCAAACAGGTTTTGTTTTTACGTAATTTGTTA
ACCGGGACGTGCAAAGAAATTACTGGAGGTCCAGCTAGTAATTTGTGATTTTTGGTGAATTCCCCTCAGTTTTTTTATT
TTTTTTTTTAATTCTATTTGAAACTTCCTGCTAAAGGAAACCAGGTCTTGTCTATTAGACAATAAAACATTTAAA
>Contig_288
GGCCGGGGTAGCTCAGCAGCTAGATGTGAGTGTGCTTAATAACTGTCATGTTGATGGTTGATGTTTTTGCTAATAAAGC
TTGAACTGATAAATAAAAAAAAAAAAAAAAAAAAAAAAAAAAAAATAAAAAAAAATAAAAAAAAAAAAAAAAAATCATG
ATCGGCCGCCTCGGCCACTAAAAAAGTTTTCTGGACCCTTCGTTTGGCGCGAGGTTCCAAAACGTTTGTTTGGGTGGGC
GGGCCTGTTT
>Contig_289
GGCACATTATCACCCATCATTCATCAACTGTACGGCCTCCAGCCAATATTGTTCATTTTCTCTCTTTGATCTGTTTTTT
CTTGTTGCGTTGTTAATTGCCACTGAACAGAAAAACAGAAGCTCTCTAAAGCTTTCTATTAATATGTGTCCAATATGTC
TCCTGGCCTGCCGCCATTTATTGTTGATCAAGTTAACCAACAGTAACAGAACAATAAATATATGTTTTTATATATATAA
AAAAAAAAAAAAAAAAAAAAAAAAACATGTCGGCGAGAAACAAACAAAAAAAAACAAAAAGGGA
>Contig_290
TATCCATCTAGGTTATGAACTTCACAAACTGTCAAAGCTCACTCACATATGTTTTAGGGACATGTCTAACTAGGTGTGT
CTGTCTTCTCTTTTTGAAACAGAGCAGTGAGGAGGACCCTGATGATATGTCCAGCCCCAAGATGTTTCCAAAGAGGAAA
ATCATCTCTTTCAGCATTAATAATTCTGTGGTCAAACCAACAGTAACAGCTCCATCTTCTGCTAAGGTAACTCCGAGAG
TGGACAGCTATGAAAGCAGGAAGCCCTATGGCCACTGGGTTCCAGTCAAATCAGGCCGAACCAACGCACGCAAACACAC
ACTCAGCACCATGTTACGCTAGTGTGGCAGAGTACATGGACACTGTAAATACTGTAAATATATTGTACATATATTGTTC
CATCTTTTCATGGCCGTTTTCTTTCAGATGTTAAAGATTTAAGTGGGAGGAAGTGAAGAATTCGTCCAGGTGGGATTAT
TTTTTTCCCTTTGTGTATTGTGTTCAAGGATTCATTAAAGATATTTATTTGATAAAAAAAAAAAAAAAAAAAAAAAAAA
AAAAAAAAAAAAAAAAAAAAAAAAAAAAAAAAAAAAAAAAAAAAAAAAAAAAAAAAAAAAAAAAAAAAAAAAAAAAAAA
ATGCCGGAAACCCCAAAAAAACTAAAAAATTCTTAAACTTTGCTTTGGGCCCCGGGCCCCAAATTGAAAAGGGAAAAGG
GTGATTCCCTGTTACAAAGGAAACC
>Contig_291
TTCTCTTATAAACTTTAAGAAAATAATGCGCTGCTCAATTTCCAGTGACTTTTTACGCCCGAGGGGGGTTTTAAGGCTC
ACTTTGCCCAGCGACCAGTGATAGCATAAAAAAAAAAAAAAAACGGCCGAAGCTAACAAGTTGACGTGGAGGAGCAACT
CGAGWGTCTCCAAGCTGTGATTTCAAACGGATTACTTTTTATTTTTTATTGTTGTTGCCTACCCCGAGGTGGTCTCTTC
TGATTCAACCCRSCCTCCCCYMMAARRAAMATWRRAARKMcAGcGWYYKYWWKKAAcAWATWRWGCCAGCCAGTTAGCT
ATGTTTATTTGTGGCCAGAAAGTAATTTCCAGTGTTTACAAAGTCCACAGTGGGACTCTTTCCTGGTTGCAGTGCTGCG
ACGGAAACATTAGCTAACACAAGACAAGCTCAGATTAGTGTCGTCGTGT
>Contig_292
GTTCTGCTGGGACACAAGTGGTGGTGGTGAGATGCGAAGGCATCAACATCTCCGGCAACTTCTATCGCARSRAGCTGAA
GTAcCTGGCTTTCCTGCGCAAGAGGATGAACACCAACCCCTCTCGTGGACCTTACCACTTCAGAGCTCCTAGCAGGATC
TTCTGGAGGACTGTCAGGGGCATGCTTCCCCACAAAACCAAGAGAGGCCAGGCTGCTCTGGAGAGGCTGAAGGTGTTCG
ACGGTATCCCCCCACCTTATGACAAGAGGAAGCGCATGGTTGTTCCAGCTGCTCTCAAGATTGTGCGTCTGAAGCCCAC
TCGCAAGTTCGCCCTCCTCGGGCGTCTGGCACATGAGGTCGGCTGGAAGTACCAGGCAATCACAGCCACCCTGGAGGAG
AAGAGAAAAGAGAAGGCCAAGCTCCGCTACGTCAAGAAAAAGACAGTGAACAAGCTGACCAAGCTGGCAGAAAAGAACG
TTGAGGCCAAGATTRCAAAATACACAGACGTTCTGAAACAATATGGAGTCCTTGTCTAAGCTGGTTACCTCTGGCTAAT
AAAGATAAATAAATGTTTATAGAAAGATAAAAAAAAAAAAAAAAAAAAAAAAAA
>Contig_293
CTGGCCTATTAAATGTACAAAACATTGCTCTTCAGTGGTTCAAGTGCCTGCCGATGGTTGCCTCCTGACCCTTGTAATG
AGTAATTGATAAATAAATCTTGGCTGCCTGACATTTCTGGTTTGTCAAGGAGTAGATAAATAATTCACTGACCAGAGAA
GAAGGCAGTGGATTCTGCAGCCCCAGGAGGATTAGAAGTTGTGCTTTCCTTCTTTCCCAAGGGCTCGAGGCTGAGCAAA
CTAACATGTAGTAGCCTTGCATTGGAGTCAGAAGCATTAAAATGACCAAAATCAGTTTGCTGTTTTTCTAAAATATATC
AGTAGAGGTTGTTTTATGCATTTTTTTTTTTTTTTACTTCAAATTGTTTTGATCTTCTCTAAAATGGGATTGTTACTGA
AACACTAGCATATGCAAATGTAAAAAAAAAAAAGAAAATCCTTTGAGAAAATGTANAAAAAAAAAAAAAAAAAAAAAgg
AAACAACCAAACAAAAACAGAGAGTGAGAAGGAACTTGAACATTTATACACTGTCAATAAATATAGTGATTTTTTTCCC
CAGTTCCAGCTGTTATAATTCATCTTCTATGTGATTTTCAGGTTGGGCCTTCTCTGTTGGTCCTGTGGTTGTTGTTTCT
TCTGTGGGCTGTGATTGGCTGTCTGAGTCTGTGTGTACAGCGTTGTCGTCAGTGGGCGGGGCTTCCCCTGGCTGCGCCT
CGTCTGGGCTTTCACTCTTTGTGTCTGTGCTCTCCTCTGTGGGAGGGATGACTTTCTCCTCTGCCGTATTATTGGCCTT
GCTGCTTTTATCAGAGCTGGTGCTGTTCTTGGCTTTGGCTTTAGCCTTTGGCTTGGCAAACTTGGCTTTGTTGAGCAAG
TAGTTGACCTCTCGATCCAGCAGAGCCAGCTTGGACTCGATGTCTTTGGACAGTAGGATGGGCCGCTCCTTTGGAGAGC
GTTTCTCCTGCTCTGCTACCGTCTCATTCTTCCACGTCGTTGTTTCATTGATCACTTTTTCTAACATATTCAGCTCAAC
TTCAGTGAAGATTTGGTCATCCTCAGGAATCAGTTTGGCACTCTTCAAGAAGAAGCTGGAGGTATTGAGCATGCTCTCC
AGGGCGGCCAGGCGGTCCGGCCACTTGCGTCGCTCCTCCACCCTGAAAAACATGTCCTGC
>Contig_294
CCGGGGGGATTATAAAAGGCTGGCTTTGGAAGMSRKRRSATCTTCCCTCCAGTTTTTCTCTCACAGGGTTGATTAAAAG
TCTCTTCGTTCATAATGCAGTTTTATGGAGTTCTTGTGATGATGGTGACTCTGTCTACTGCCTGTGGACTGAAATGCTA
CATATGTAGTTCTGAGAGTGAATGCAAGGAACAAACTTGTCCTTCCGGCTTTGACAGTTGTTCAACCACCATGGTGAAT
GGTGTCACCGTCAAGAACTGCGGGTTACTTTCTTCCTGTCCAAGTCCCATGAAATGCTGCAAAGGGGACTTGTGTAACA
GTGCCATACCCACTGGTTCCAGTGTCTTCCTCCTGATGGTATCCTCAGCCATCATCACACTGTTTCTCTGAGGCCTTCT
TCTCTGAGAATATCATGTAAAATCTGTGAATGACTACAGAGAGAATTGCTCAATAAAACTACAATTTGATTGACAGTAA
G
>Contig_295
TCATCTCTCGGGTTGATTGTTGATCTCTCCGTTAACGATGCAGCTTTATGGAGTTCTGGTCCTGTTGGTGACTCTGTCT
ACAGCATGTGGACTGAGATGCTACGCGTGTATAGTCGACAATAATACACCCTGCACAACAATCGGGACATGTGCCCCCG
GCTTAGACCGCTGTGCCACCCTCAATCTGAACGGTGTCATCATCAAGGGCTGTGAAAATAGTGCCACGTGTATAAGCCC
CATCAAATGCTGCAAAGGGGACTTGTGTAACAGCGCCATACCCACTGCTTCCAGTGTCTTCCTCCTGCTGGTATCCTCT
GCCATCACCACAGTCTTTTTCTGAGGCCCTTAATATAATATATATTAAGAGCAAACACATTTTCATTATGTAAAAGCTG
TGAATGACTACTACATCAAGAATTGCTCAATAAAACTACAATGTGACTGATAANAAAAAAAAAAAAAAAAAAAAAAAAA
AAAAAAAAAAAAAAAAACAACCCACAAAA
>Contig_296
CAGAAAAAAAAAAAACAACAACATNTGAAGCCNGTSTCATAAATTAASCCATGTGGCTATMACCTTTAAGAATATACAC
AATCTTMCCACAAATATATTAGAACTACTGTATAGAAATAAGATGGGGAAATATAAGTAAATTGTTAAAAATACAATCT
TGCACAACTGAGCTCATCTAATGTGGGTGTGGGCTTCCTTCAGCTGAAATCCATTTAAAGTTCAAAAAGTATGTTMGCA
AAAGGTTAAAGTAGATACAACAGGGTSTGAATAACGACAGTGTAAAATAGGAAACTCCTGTTATATTGTTTATNTTTTA
AGTGCGCATTGCATGGTACGTGTTTTGTTTTTCATGTTTTACATATTCACAAAAGAAAGACATGGCAGTGGTAAAAAAT
GTTCAGTCTAATGTATTTAAAAAAAAAAAAAAATGAAAAWAAAAAAACAGTGGCCGCTGGCCTCTAGACACCC
>Contig_297
GCCGGGTATGACATTATTTTCATTTCTACCAGAGCCTCCTAAATGTTACACACTGGACCTTTAAGTTGCTCTTTAAGTT
TCTGGTGCGCAACCAAGACAGTTGTCTGTCTGCTGCCGATAGTTTCTGGCGTACACTAAGGGGTCCTGTACAACCGACA
AAAACATTTTGATTAGAGAAGAGAACTTTTTTTTTTTTTTTTACTGTTTTGTTGTCTCAACTTAAACTGCCCAAGTGAA
TAATTGAAAAAATGTCCCTGTACTTTTCGTACAAAACGGAGCTTCTGAGGAACAATTTAAAGCACCACGTGGCGTTTTT
CAATGATTCTGTCAGTATAAGAGCTTATCCAGGTTATTGTAAACAGGATGGGATGTTAACACACACCACCATACAGTAA
CATACCTGCTACATTTCCCAGTTGTTACCAGAGTATTGGTGTGTGACTGCGTGAATGCAAACACACCGACTTGTTTCAC
TCGTTAGGAAGGAAAACTGAGGAGTCCCTTAAAGCTAGCTGCTTCCAAGACTGACTTTGTGTGTACGAN
>Contig_298
TCaCTCAGCAGCAGAAGACaCACACGAAGACMTCGTTTTAAGGTGACTACCAGCAAAAGGTAAAATGCAGATTCCGCAG
TCACCTCTTCTAGCCCTCCTACTCTGCTGCTACCTCTCAGGAAGCCAAGCGAACCGCGTCTATGTTCATCCCTTCCACC
TCTTTGCCGCCGAGAATGTTAGCTATGAGACCCTGGAGGGCCAGACGTCCAAGTCTCTGAACGCACTTCCTGTGGCCCC
TCTTGATATTAAAGTCTTGACACCAGACAGCAGGGACACGTCGGAACTGGATGCACAGAGGCAGAACATCACAGAGAGG
ACAGCGGTTCTGGCAGGGCTGTTGAACTCTCTGGGCCTGAGGATGTACCAGGATCTCAGCAGCAAGCAACACAGGGGCA
ACATCCTCTTCTCTCCGTACAACACCTTCGGATCCCTCGTAACCTTCTACCTGGGAGCCTCCAAGAAGACAGCGTGCTC
GTTCCAGTCTCTACTGGGCCTGAGCAGTGCCAATGACGGAGAGGACTGTGTCTATTTCGTGGACGGACACAAGGTTCTC
AAGACCCTGCAGAGCATTAACTCTCTGGTGGACGATGGACCAAAAGATGAAATCACTACCCAGGTGTGGACCTTCACTC
GCCAGGATGCTCAACTAGCCCAGGACTTTATTCAAGGCACACAGGAGCTCTCAGACACGTCGTTCATCCGTGGCGTGGA
CTTCTCCAATCCTCAGGAGGCTGAGCAGCTGGTAAACAGCTTTGTGGACAAGACCTCAGAAGGGAAGGTGAAGAGCATC
TTCAGAGATCTGAATTCCAGCAGCAACCTTCTGTTTCTTAGTCTCTTYMACTTCCnAAGGCaAGTGGAGGACAGCCTTC
CNAGCAGAGAGGACGCTGCAGGAGTTTCATGTGGA
>Contig_299
TAATATAATATTAAATAAACATAAAATACATACTAATGGAATCATCAGTTTACTCAATGATAGAAAAAAGGTTAGACCC
CCCCACTGGTCCAGCCTATCTCAGTGAAGTGCAGGGGGCGTGCTGTAGTTGGATCGACTTGTCCCTGAACGTCACACGG
AGGGCTGCTGTCTCKKKRATGaAAAAGTTCAACATCCAACGAAAGTCTGTCGGGGCAGCAAAATGGACCTGARGGAGCT
GACTGTGAACGCGTTGGGCCAGAATAARARAGCCGCTCTCCTCCTGGTCGGCGGTGCTGGTGTTGCTGTTCTGGGATTT
GGTCTCGGATATAAATACCTGCGAAAGCCAGAAAAAGTTGTGCGTGTGGGCGTCGTGTCGCAGCTCCTCATTTACCCTC
TGAAGTCTGGCAGAGCGGTGTCTGTGGCTCTCGCAGAATGCCAGGAAATGGGTCTGAAGTTTGGAGAGCTGCAGGATCG
RYgASTRgCWSGWGGTYAMAGaGSASKGTSaCAKRGTGWMRKKcAgAcAKGAgCCYCRKCWRSWGWcTGKTSWCYCTGa
CcTGCSAKSKaGGtCACgCKWTRtCWGAAcGKMYcAARYATGGASKAgCWGSGMWWCTYYaTYWRACAKCCttCGaCAa
CYCCRYCATCAACTGCAGAGTGTTTGGAGATGACATTCAGGGACGGGACTGCGGCGACAAAGCGTCTTGCTGGCTCACT
CATTATCTTGGGGCAGAAAAAACCTTTCGCTTGGTGCACTTTGAACCCCAGATGAAGGCAAGGAGGTCGGTGGAGATCG
AGCCTCTTTTCCCACAATACGAAAAGGTGGCCTACCCAGATGTTGGACCTGTGATGCTGCTGTCCGAGTCCTCCGTCAA
GGATCTCAGCAGCAAGTTGGAGAACGATGTCACGGTGGAGCGTTTCCGCACAAACATCGTCATTAGTGACTGTGAAGCA
TTCGAGGAGGATTCATGGGAAGAGATCCAGATTGGCAGCGTGAGACTGCAGCGTGTAATGTCATGTGGACGCTGCGTTT
TCACTACAGTTGAT
>Contig_300
TGACTCTTCGATTTACATAATGGTGAGCTTTCTGCCaaGSKGCAGCAcARRASGACATYAAWgGCTGTAAAGATGMRTG
GSATCTTTGCTAGTTGTGCACTSRCMGCACTGCTRCTGGCTGCAGYCTGGGCAGACCACCACCACAACcaccacaacca
tGgcActgaacacagCCATGATGGAGAAATKAGCTGCCACAAGCTGTCKYCTCCCAATGCTGACTTTGSCTTTGCCCTY
TACAAAAGTCTSAATGCSAAGGYTGCTGCTGGAAAGAACATCTTSTWCTCGCCGCTGGGCATCTCCACTGCYCTGTCCA
TGCTCTCTACAGGRGCCMGTGGTGAAACCCACAGCCAGCTGTTCTCCAGCTTGGGCTACAGYRCtCACAAaCCAGKCWC
AGRTYAATGAWGCRTACRARCATCTTTTCSAYATGCWTGGMCACAGCCAGGAGAACCAGCAGWTRGWTGTTGGWAATGS
TGYKGCMSTGCGCTCTGGYTTCAAYCCTSTGGARAAGTTCCTGAACGATGTCARGCRYTWCTAYTCTGGTGAAATCTTC
AATGTTGACTTTACCAAAYCWGCKGAGGCTGCAGCWGAGATYAAYWSRTTCATTGCYARTAAAACMCAGRAYAAGATCA
AAGATATGGTGAAGGACCTGGAYCCTGAAATGGCCATGKTGCTGATTAACTACGTCTTTTTCAGAGGACAGTGGGAGAA
ACCCTTTGATGGTAACCTGACGAGCAAGGCAGACTTCCGTGTGGACGACACAACCACGGTTCAGGTGGACATGATGAAA
AAGACCGGTCGCTTCGACTTCTATCANGATGTTGACAACCACACCACTGTCATCATGCTGCCCTACAAGGGCAACACCT
CCATGATGATCGTCCTGCCTG
>Contig_301
GCCGGGGATCTCTGCTGTTTGATGGCCGGaGGaaGaAGCGACTGAGATCCTGGCGTGAAGGAAGAAAgAAGAGGGACGA
CGACGGTGGGAAAGACAAGAAGGGATTTTTGCTTTGAGTTGGAATTTGCGTTGAAACGGAAGAACGCCTAAACGGGACT
CTGACACGTCTATCTGGGTGAACACCGCCTTGTCTCTGCGCCTCTGTGCCGGTGTGTCTCCCCCCTCGGCGGGTCAAAA
ACTGGGTTCGGGGAGTGCCGCTCCTCGGTAGCTAAACTAGCTRAATCTGAGCGCCTGGGCGGAGAGAGGAGAGAYAAGA
TTTAGCTGTTTCCRGTCAATGTGATRTAAACAACGGATACCCTCGACTGAAAGCGGATCAGCAAGAGTCTAGGCGGCGG
AGCGAAGCACACCATTAGCAGAGGAAAATGAGTGAACTGGATCAGCTACGCCAGGAGGCTGAGCAGCTCAAGAACCAGA
TCAGAGATGCCAGGAAAGCGTGTGCGGATGCTACCCTGTCTCAGATCACAGCTAACATCGACCCTGTTGGCCGAATTCA
GATGCGTACTAGACGGACACTGAGGGGGCATCTGGCTAAAATCTATGCCATGCACTGGGGCACTGACTCGAGGCTTTTG
GTCAGTGCCTCCCAGGACGGCAAACTCATTATTTGGGACAGCTACACCACGAACAAGGTCCATGCTATCCCGTTGCGCT
CCTCCTGGGTGATGACGTGCGCCTATGCCCCTTCTGGGAACTATGTTGCCTGTGGAGGTCTGGACAACATCTGCTCCAT
CTACAACCTGAAGACYCGCGAGGGAAATGTGCGTGTCAGCCGTGAGCTGGCCGGACACACAGGTTACCTGTCCTGCTGT
CGCTTCCTGGACGACAACCAGATTGTCACCAGCTCTGGAGACACCACCTGTGCTCTGT
>Contig_302
GAGTCSGRSKGTCATTTGAACACTGTTACTTCACGGTTGCTCTWACCCGCTGAACACCATGGCTCAAGCAGACATTGCA
CTGATCGGATTGGCTGTCATGGGCCAGAACCTCATCATGAACATGAATGACCATGGCTTCGTGGTCTGTGCTTACAACC
GCACCGTGTCCAAGGTTCATGACTTCCTGAAGAATGAGGCRAAGGGCTCCAAGGTGATCGGAGCASAGTCTCTGGAGGA
CATGGTGTCCAAGCTGAAGAAGCCCAGGAGGATCATCCTGCTGGTCAAGGCTGGACAGGCTGTGGACGACTTCATCGAC
AAACTGGTTCCTCTTCTGGAKGCCGGGGATATCATCATCGACGGTGGCAACTCTGAATACAGAGACACAACACGGCGGT
GCAAGAGTCTGAAAGAGAAGGGCTTGCTGTTTGTCGGCAGCGGGGTCAGTGGTGGAGAGGAARGGGCACGTTATGGACC
CTCACTCATGCCAGGAGGACATAAAGAGGCCTGGCCACACATTAAAGACATCTTCCAGAGCATCGCTGCCAAGGTCGGA
ACAGGAGAACCTTGTTGCGACTGGGTCRGAGATGAGGGTGCGGGTCATTTTGTGAAAATGGTCCATAATGGCATTGAGT
ATGGCGACATGCAGCTGATCTGCGAGGCCTATCACCTGATGAARGATGTTCTGGGTATGGACCACGATGAGATGGCACA
GGCTTTCGACAACTGGAACAAGACAGAGTTGGACTCCTTCCTCATCGAGATCACAGCTAACATCCTTAAATACAGGGAC
TCTGATGGGAAACACCTGCTGCCCAAGATCCGCGACAGCGCTGG
>Contig_303
CCGGGGGTTTGAGAGATAGAGGACAACATCCTCAGTGAGGTTTAGTGTCTCGCTCAGGGACACTTTGACAATGTGGAGT
GGGTGATCGAACCACCAACCTTGTGATTAATAGATTACCTACTCTACTTGCTTAGCTGCCCAGACTGAAGACAGACTTA
GAAAAATGTGAATCCTATCCTTCAAGGTCAAAGGACTCCGATTAAAACACATGTGCAAGAARGAAAATGTTCACAGCTA
CTCTTGTTTGTTAGAGCTATGACAATTTCATCTCAGCGACAGGTATTTTTTATGTACTTAAAGGTCCAGTGTGTAACAT
TTAGGAGGATCTAATGGCAGACAGAGAATATAATATTCATATAGGTATGTTTTCATTAGTGTACAATCACCTGAATATA
GGAATCATTGTGTTTTTGTTACCTTAGAATGAGATGTTTTTATCTACAGAGGCAGTGNGTCCTCTTCTGGAGGCCGCTA
TTTTGTTTCTGTAGTAGCCCAGAATGGACAAACTCACCACTGGCTGTAGATAGGGCAGCCACCGTANTCTCTTGTACAC
AC
>Contig_304
GGGCAGAATCCCTTTGTGTTCATCTTATTTGAGCTGTGTATTTGAGCTGTCTTTCCCGTGTCACTGTTTGTGTCTCTAA
ACAGGCTCTTGTGTTTATGTACATGTGATTTTAGAATAAGAATTGATTTTGTGAGATGTAAATAACTATTTCAGACTAC
ACACCAAATTAGGATACTCAACGTTTAAGATGTACTCCCTGTGAACTCTCTATTCTGTCACTGATAACATTTTCTTCTT
TCTGTTGGAGTTTTCCATATATACATCTAGAGGGGTAAAAAGACATCCTGGTGTCAAATGCTGTAACACATTTATTTAG
ATTAATAACAAAAAAAGANTGTTAAATACAGAACTTGTTTTAAGATGTAWTAWYWtAKAWTAAGACAGTTTTtttAatC
tAAataGCYaTTgCCaaTAtAAtcAaTcctgAgAYTTataCAaTaCTTAAaaTgctAcaTKgCAAAaggaaTAcTtGTA
gtAaaactatGtaGcATWaaaaaaaaAAAAAAAAAAAAAAAACtAaTSTCCATGTTATGTATAGTTGACTAGTTTGAAC
ATCTGGGCCCGTAAAGGCAATTGGACAATTGGAAGATTTTGTTCCTGAACAACTTGTATTATGCTACCTGTGCTACTGT
AACACTCCACATGTTTCAGTATGACAAATTATATAACTCCTACACATTAATTGAACATGTATGTAAAGAATTCTTCACA
ATTTCCAGTCATCAGTAGTACATAAAACGTCTTTCTGGTATCTCAAACAATCGAGGTTGTTGTAAGTTATAATAAATAG
CATTATCTTATATTCCCATTAACACATATGTATCCAGACAGATAGGTTTATGTATATATATGTATATATATATATATAT
ATCCCTGTGTCACACTGTCATCCATGCCTGAGTTCACATGACCTCCATACTGACAGGTGGAGCATGCAAACTCTACTCC
ATCTGCATCACACCAGGTTTACCTGCGTATTTTGTTCTATAAATGACTACTTCTTCCTTTTCTGATTTGGACAAAAATA
AAGAACAAATATTCATGTCAGACAGTTTTAAATGATACAGAGAAAATGTTC
>Contig_305
TTCCTTTTTATAGGACCAAGTGTAGTCTAAGCTCGGGTGTTTATACAATTGCTCTAAATCATGTGACGGATGACTGCTA
ACTTTTTTCTGATGAAGGAAACACTAACCAGACAGTAACACTTACTTTGGCTGAAAAAAAAATGATGCTACAGGGGAGG
TAAGGGTGGGAGTATCTGAAGAAATTCTCCCTTTTTTTTTTTTTTTTCTTGTTTAGAAAAAAAAACGACTGCATTTGTA
CAAACCCATGCTGTGTTGAYAACTACAAAACTGTGGAATAAATTGCCTTTTACTCTAGTCAGCTGAGCTCTGGGGTATC
ACACGGTCTGTCCACGCTCARTACTGCTAAATGTAACGTCCAACTGAAAAATAAAAAAAAAAAAATCTTTCAAAAGTAG
AAATGACACTCAATGGGAGATGGGATTGGTTGGAACGAAAACGCTTATGGTTGTCTTGTCGAAACGTAACTACAGAACC
TGTGTATCCTGTGCCATAATATAAAGATCTGTTGCTGTTGTAAGATGGGTTTTACCCACTGTCCACTAAGGAGTCATTT
CATTGGCACTTTTTTTTTTTTTTCTTTAAGCTTCAGCTCCACTGTTTAGGCC
>Contig_306
GCCGGGGGTCTAGCATAGTTACACACCGACTCCACATTAATCTTAGTGACCTCCGATTGGCGTAAACGGGTGTCGTTAC
CGCCGACGTGGATAACAATCTTACTGTATTTACGTTTATCTTTAGCCAGCAGtTTTAAATTTGATTCAATGTCGCCCGC
TCTGGCCCCAGGGATACATTTAACTATGGCCGCTGGCTTCGCTAACTTCACGTTTCTGACTATGGAGCTGCCAATAACC
AGAGTTGGTYCCTCAGCGGGTGTATCGCTGAGTGGGGAAAATGTATTAGAAACGTGAAGCGGTTGGTGGTGACCTGTGG
GCTTCGCCGTTCTAGTCTTCCTTCGCTCAGTCACCCAGCCTCCCTGTCTTCCCGGCTGCTCGGGAACTACCGGGGGATC
TACAGAGCTAACAGAAGCTACCTTCGGTCGGACCGCACCGGCTACYGGGGGCTGGCTAACTATAGCGGCTAAAaGATAT
CTnCAGTGGTGCGGTGCCGTTCCTCTAACTCACTAAGCCTCGCCTCCAGCGCAGTAAATAAACTACATTTAATACAGGT
ACCATTATCTTTAAAGGAGGCAGAGGAATAACTGAACATCTGACACACTGAGCAGGACAGAGGAGAGGGAGAGGGAGAA
GCCATAGCTAACTGCTAATGCTAATGAAACTAGAGTGTATGAAAAAaCTTTGAAAGTRGTGAAAAGTCCCTAAAAGAGG
GAGAAACTCCAAGTGTTTAAGTAGAACTAGTCTACGTTTAAATGTTAAGCGGGTAAATAACCGCTGTAACGAGTAAAAC
TAATTTATATWTAGCGTTCACTGACAGAGCTACAGCACCAAAYARYRtACACARWGCcAKMTACgTRWMCYRKAtAKTK
AgTCWKTAYgcTTAYCgTAKcASGTccAaTCCWWWAWACAGWWSWStAcAKWKAWSTKAYYYGRTWtCAYTTtCYGTGW
RTcTKYRTRTTYAtAYWTWATYWWTAWWMKKAcTMWMTACKTTcTKTATATAGCTMMKaGTTTaTYSTTTcACACCATC
AGCTGATGGACAA
>Contig_307
GCGCAGTGTGTGTTAGCTGCTGCTGAAGGTCGAGAGTCTGAACTTGATCCGTCATGTCTCTGCAGAAGCCGATGATGAG
AGGCCTGCTGGCGAAGCGTCTGAGGTTTCACCTGCCCATCGCTTTCGGTCTGTCGTTTCTGGCTGCCATTGCGTTCAAG
TACACGGTGACGGAGCCCAGGAAACAGGCCTACGCTGACTTCTACAAGCAGTACGACGCCGTCAAAGAGTTCAACGCCA
TGAGGGAAGCCGGCGTCTTCGAGAGCGTGCGGCCATCTGGGGAGTAAACCCACTCTCTTCTTCCCTGACGTTCATTCCT
GGTCTGAGGATGAAGTTCCTTCCTGCTCCTTGATGTTATTTACTGGTTAGATGTGAACATCGCTATGCTGTTTTGTTCC
TCTAAATAAAATATTCTATTAATSTAAAAAAAAAAAAAAAAAAAAAAAATACAGACCTGCAATTTTAGAGAAAGAAAAC
AACAMCAAATCATTGGAATTTATTCAGTGTTTTGTTTTTTTTTACAGTAAAAGGAACAACAGTATAAAGAGAGGGAGAG
GGAGAAAAAAGAGGTCACATTCATCAGTAATGTTAATACTGAGTGTACAGTATGAGGGACACTGaAGGGAAGTGGCAGC
AGCCATATGAGTGGTTTGCTTGGCCTGGGATGAGGTGGGGTGCAGGGCTTTAGTTGATGCAAGTAGATGCTGGAGGGAG
GTTTCAGTGTTACGTTTTACTGTGCCTTCTCGTAGCGACGTGTGCAAACGACCTCCCCAATTGTGAGAGTCAGTGTGAG
GGCGTTGTCGTTGACTTCCCTGACCAGGCTGGTCTCTTtGCCGTCCCATCTCTGTATGTGCACCAACTTCCCATCCTCT
ACTGTTACAATGGACTTAACCTTCCTGTCATCGGCGGTGGTCTCGTCAAACTCCTCTCCAAGCTTGAAGGAGAGCTCTG
TGTTCTTAATGGTGCTCTGGGTCTTCACTGTCACCTTGTCGCCCTCCACTGAGATGATGGTGGTGGGCTTGGTCATGTT
GCCTATTTtACGtGTAGCATAGCCCACACCCAGCTCTTTCATGTATTCATCAAATTTCTCGCTCTCCTTCATGTTCCAT
GTGCCCACAAAAGCCTCGACCATGTCTGCAGTAGTGTGAAGGAATGAGGGCTGTGTAAGGGTGTGTTCGAGAGAGAGAG
TGTGTGTaTAAGACAGCAAAGCGAGAGAGCGACAGAGGAAAGAAGAG
>Contig_308
ATGACCCCAGTTACCTGAGGCAAATTCAGCAGATGCTCGGCATGAAGAGGGCTGCACGAAAATGAGGTATCAAACTTTT
TTTTTTTTTTTAAGAGTCGCGGAAACACTAAATGAAAGCACAATGAAACTATTTTAGCGAAACGATGTCTGAAATGCAG
AAAACACACAAAGAAACTATGTTACTGTAGTTCATTCGCTGTGACATTGCTCTCCCGGTGTAAACAAACAGACAGCCGT
CTTATCAAGCTTATGGTTTGAGTGAGACAACATGTCTATAAAGTAGCATTTGGAATTCTAAAATAGAAAATGCGTAGGA
AGCGGAAGCCTATCCGGAGCCTTTCATATTCAGATTTCCCCTCCGACGTTTGCGACAAAGATAAGGATTTCACACCGAA
TGCAGCCCGTTCCCAGCTCCCTTGCCTTTCACTCTGACCCAGCACACATCTCTGAACCGTTTTGGCCCCAGTTTTGCTG
CCATTCCAACTTCTTAACTTCAGGGTGTTTTGAACAAGTCTTACCTTAACCGCAATGTAACAAATTCCATCTACGGACA
TCTCAGCCTCTCCGCAACTAAATAAAAAAAAAAAAGTAGAAAGTGAGGCGAGATGGAAGATATTTTTCGTCTTAAAAAA
AGGTACTGAAATGTGCACGTGTGAGGAAAAAGAATATGCATTGAACAGTTTACATATCACAGACCCTGACGCAACTTCA
GACTCCGGTTGACGTTTTGCTTTATTGCGACCACACAGAATATGGCACAGGAGTAAAAACTAAACTCTTTTTAAAAGTC
TCACTCTTTAAGACAATCAGTTCAATTAAGCCCCAACCGCCGGACCTTTTTTTTTTTTCTATAATCTTTGAGCCACTGA
ACAAATGC
>Contig_309
GCCGGGACATCCAGAAGTCTCTTTAACAACAAAGGTCATCCGATCGGCTAAAAGTAGCATATACTCAGCCTGCAAGCAG
AAGACCGCCTTGCCTTAAGTTTTCTACCTGGCAGCTCATTCAGCTGACTGCKRYGATTTTTATGAAAATGTAgAATTTT
TAACTGACGGCATCAAATGCTGGCATGACTTTTATATCGACCATATTTATTGCTTTGTTACAGCCTACACTCGAAAGAG
AGTTGATGGACTTATTCAGAGGATGATTGCACTCAGTTGCATATGTCAATAAATGACCTCCTAMYRAAAAAAAAAAAAA
AAAAAAA
>Contig_310
GGGACATCGAGGAGGATCGAAAGCTCCTCATTCAGGCTGCCATAGTGAGGATCATGAAGATGAGGAAGGTCCTGAAGCA
CCAGCAGCTTCTGGCTGAAGTCCTGAATCAGCTGTCATCCCGATTCAAACCCCGAGTCCCCGTCATCAAGAAATGCATC
GACATCCTGATAGAGAAGGAGTACCTGGAGCGAGTGGACGGCGAGAAGGACACGTACAGCTACCTGGCCTGAACGCCGC
CCCCCGCCCTCCCGCCCACCGGCTCTCCTCAGTTTTATTTTTATTTGTTATCTTCTTCATTTTTTTTTTTTTTTTTTAA
TTTTATGTCTGAGTAATAAAGTGAGGATCCCTCTGAGCGGCGGACATGTTGTGAGTGTGTCGCTGACCATGTGACCGCC
CTGATATGACAACCCACCACCAACCTGAGGGGGAGGAGGGTGTGAACTTTCTGCTCTCCCTTCAGCGATGAAGGT
>Contig_311
GGGGATCAGTGCCGTGCTTTTTGTCTCGCATATAGACTGTGTTGAAATGGTATTTGCAGGTATTTTGTGTCCTTCCTTT
CAACCTACACTAAAAAAAGTGAAATTGTTTGGAAAAGGTCTTGAAAAGCCAAAGGGACGAGAAACTACTTTTCGACCCA
CGTAGGGCCTTTTTTTTTTTTTTTTTATCCAGAAAGKGAAGTAAAAAAAAGCAAAATWAACCAAGAGATATAAGATTGA
RTCTTATGATCTCTCATAAGADTGGAATCTTGTATATCTTGCTTTATTTATCTMAAGCTCATATTTGTTTGGATACAAG
AGTG
>Contig_312
TCCTTCTGCTGCTTCTGTTTTACTCTTCACTTACAGGACGCAGCTTTCTCTTTTCTTTTTTTTTTTGGATCGATGTGGC
CTTATCAAATCGCCTAATCAATACTGTGTATAGCTACGGTAGCGGATGGACTCACCTGCCATATGTCACCCAATGTTCG
TAATTCAACCTACGCTGCGAGTAATGGCACTATTTTATTTTTAATTGTTTGTTTGTAGTAAAAAAAAAAAAAAAAAAAT
CTAACGGAAGAGCCGGTGTTTGATTTTTCTACAAGGTTTTTTTCGGCGGTTACATCGAGTTTTTATTCAAATATAGAGA
AACGTTTGAAAA
>Contig_313
GCCGGGGCTTTTACTGTGGCCGCCATAGCGAGTGGAGCGTGGTCCCCGGCGAGCCGAAAAATAAGTATCGAAAATGGCC
TGTGCCCGACCCTTGATCTCGGTTTACTCCGAGAAAGGAGAAACTGCAGGCAAAAATGTTGTCATGCCTGCTGTATTCA
AGGCTCCAATTCGCCCTGATGTTGTGAATTTTGTTCACACAAACATGCGCAAGAACAGCCGCCAGCCTTATGCAGTCAG
TGAACTGGCAGGTCACCAGACCAGCGCAGAGTCCTGGGGTACAGGAAGAGCTGTGGCCCGTATCCCTCGTGTGAGAGGT
GGTGGTACTCACCGCTCTGGCCAGGGTGCTTTCGGAAATATGTGTCGCGGAGGACGCACGTTTGCCCCCACCAAAACCT
GGCGCCGCTGGCACCGCAGGATCAACACAACCCAGAAGCGCTATGCCATCTGCTCCGCCGTGGCCGCCTCTGCCATTCC
TGCACTTGTGATGTCCAAAGGACACCGCATCGAGGAAATCCCTGAGGTCCCACTGGTGGTTGAAGACAAAGTTGAGGGC
TACAAGAAGACCAAGGAGGCCGTGCTCCTGCTGaAAAAGCTCAAAGCCTGGAACGACATTARGAAGGTCTATGCCTCTC
AGCGCATGCGTGCCGGTAAGGGTAAGATGAGGAATCGCAGACGTATCCAACGCAAAGGACCATGCATCATTTATAACCA
AGACGCTGGTGTTACCAAAGCCTTCAGAAATATCCCAGGCATCACTCTGCAGAACGTGAACAAACTGAACCTCCTGAGG
CTTGCCCCTGGTGGTCACGTTGGACGCTTCTGCATCTGGACAGAGAGTGCTTTCCGCAAGCTGGATGAGCTGTACGGCA
CCTGGCGTAAACCTGCTTCCCTGAAGCTCGGCTACAACCTGCCCATGCACaAGATGACCAATACCGACCTGAGCAGGAT
CCTTAAGAGCGAGGAGATCCAGAAAGCACTTCGTACACCTAGCAAGCAGATCAACCGCAGAGTACTGAAGAAGAATCCT
CTGAAGAACTTGAGGATAATGCTCAAACTGAACCCTTACGCCAAGACAGCGAGACGTCATGCCATCCTTAAGCACGACC
CTGCGATCAAGGCTAAGATGCTGAAATCCAAGAAGAAGCCTGGGAAGAAGGGAGCTCCCGCCAAAACCAAGGCATAAAT
CTATAAATCTTTTTAAAGACTGGAGTTCAGTGATAAAAAAAAaaaaaaTAAATCGGTTGaTTC
>Contig_314
GCCGGGGAAGGAGGGAGCGAGGCAGAGAGRSRcAGAGAGGGGATTGAGAGGAGCAGGAGAGGAGGCYATCTCTGGGCTG
CTCTCCACTGCGGCGTCTGGCTTTCACTAAAAGGTCTATGACCGTGTTTTTCCTGTGCTTGTTTGCCTAATTTATTCCT
GCCCGGGCCAGCAGAAAGAGAGGCGGAAAAGAAGAAGGAAAAAAGGACAGGGCTGAACAGTACAGAGTGCAACAGTACA
CCCCGACTTGCTGACAGGGAATGCAGAGAGGTTCTGGCCTCTGGTTGTTACTGCTGGATGGACARGCACTGACAAAACA
AGAGAAGGAACACTTTGTGAACCTTTGAGAGAGGAGGCGCAACTGCGACTAAGAAGATTTCTCAACTCTGCTTTTGTTT
TGGCTTGTTCTTTTTCTCTGTGACATTTGAGCCTCTGACACCACAGACTGAAGAGCTGGAGGAGCCAAAAGAAAACATT
ATTTCACCGCAGAMAMARAARARRAWWWAWWWMAWAAARYcTKGYYGCYMCMSMMRCCMCMCARAMAYTWTTCAAggAg
ASMAaggagTKMaTTaTSSKtCYCRCSRCYYCWTAWKKtAAtATSAWSYgTGGaGtCagtttCAgctgARYTGGTTCCt
gagCAAGAAAAcTYSKRKMYARAAgCtgAAGtGGaaCTatGGWcATCYCCWCtCARAAWAWRACMM
>Contig_315
GATGAGGTACAGTGGCCTAAGTGAGTATAAATAGCAGCAGGTTTTACACATTCAACATCAGACAGGAGAAGAAGTCAAA
GGAGCTGACAAGAGTCACCAAAAGAGTGAAAGAATTGAAACCTTAAAGCAGTCAAACCCTCCTAAGATGAAGACATTCA
GTGTTGCAGTTGCAGTGGCCGTCGTGCTCGCCTTCATTTGCCTTCAGGAGAGCTCTGCTGTCCCAGTCACTGAGGTGCA
AGAGCTGGAGGAGCCAATGAGCAATGAGTATCAAGAGATGCCAGTGGAATCGTGGAAGATGCCGTATAACAACAGACAC
AAGCGTCACAGCAGCCCCGGTGGCTGTCGCTTTTGCTGCAATTGCTGTCCTAATATGAGSGGATGTGGTGTCTGCTGCA
GGTTCTGAGGATTCCTGCTCCAGCCTGGGATTTACACAGCTacTaCTWAAtattCATTtAAHCtttttCAgkCTVtAAT
TmTWmcaacwtttactgAGgaTGTTACTGGATTACATGTGTGCTCAGTGATGTGACTGAATCATCCAAACACTGTGTTT
AATATCTGCAGATTCTACTGTGTATTATCATAATAAAGTTCAATTWCACTGATATATAATATGTGAACATGTTCTTTTA
ACATTGTTTTAGTCTTACATTGATCTGGTGTGACTTGTGAGAGTTAACCTACTTTAACTGTGTGTCAAATGTAGCTCCT
GGTTTACATTTATGTCACACATAAACCAGAATACCAAGTTATCCTTTATATATTTATATGTCCTTCTTATATAGAAGCT
AACTAGCCTCACTGCTTTAGGTAATAACTGAATAGATTTTGTGAAGCCAGAATTAATGAGCTATAGAGTCAGTAATTGT
CACC
>Contig_316
ACATCAGACAGGAGAAGAGTCAAAGGAGCTGACAAGAGTCATCAAAAGAGTGAAAGAATTGAAACCTTAAAGCAGTCAA
ACCCTCCTAAGATGAAGACATTCAGTGTTGCAGTTGCAGTGGCCGTCGTGCTCGCCTTCATTTGCCTTCAGGAGAGCTC
TGCTGTCCCAGTCACTGAGGTAACAACTTGACTTCAATCATTTCATTTGCTTATTAGCTGTGAATGTTTTGTCCAAATA
CTGAGACATTGTTCCTAAAAGTACAAAATTCATTACCAGGTGCAAGAGCTGGAGGAGCCAATGAGCAATGAGTATCAAG
AGATGCCAGTGGAATCGTGGAAGGTACGTTGAGTTAAATGAATGAATGAAGTCAGATACCATGAGCCAGTTCTAATGGA
AGTGGATGCATTTTCACTGCAAASTGCTCTGATGCTCTCTCCAGAAGAAATGATCAGAGCAGGAGAGAGAATAAACAGA
GTGAVAGATGATGCTGGAGATGAACACCTTGCTCATGTCTCTTGTCTTTCACACAGATGCCGTATAACAACAGACACAA
GCGTCACAGCAGCCCCGGTGGCTGTCGCTTTTGCTGCAATTGCTGTCCTAATATGAGCGGATGTGGTGTCTGCTGCAGG
TTCTGAGGATTCCTGCTCCAGCCTGGGATTTACACAACTACTATTAAATATTCATTTAAACTTTTTCAGTCAACTTTAC
AACATTTccACtgtACTcttcGgtgtaaatatttgaggattTTACTGGATTACATGTGTGYTCAGTGWTGTGACTGAAT
CAWYCAAACACTGTGTTTMATATCTKCAGATTCWACTGTGTATTRYCATAATAAAGTTCAATTAC
>Contig_317
AGGAGCTGACAAGAGTCATCAAAAGAGTGAAAGAATTGAAACCTTAAAGCAGTCAAACCCTCCTAAGATGAAGACATTC
AGTGTTGCAGTTGCAGTGGCCGTCGTGCTCGCCTTCATTTGCCTTCAGGAGAGCTCTGCTGTCCCAgTCActGAGGTGc
AAGAGCTGGAGGAGCTGACAAGAGTcAYCAARAGAgTGMMAGaaTGGAAWCSTKAARGYAGTYRARYYMWMYKAAGATG
AAGASATWCMRTGWTSCAGTTSYARTGGMMGTCGaTGCTYKCCTKCAWWTGCcTtCWGRWGMKCTCTSCWGWMSMARTS
ACWGAGSTGCAAGAGCTGRAGaGWGMSAATGAGCARtGAGtATSAAGAGATGCCAGTGGAWTCGTGGaAAGATGCCGTA
TAACAACAGACACAAGCGTCACAGCAGCCCCGGTGGCTGTCGCTTTTGCTGCRRTTGCTGTCCTAATATGAGCGGATGT
GGTGTCTGCTGCAGGTTCTGAGGATTCCTGCTCCAGCCTGGAATTTACACAGCTTCTACACAGTACTCCTGGTTGTAAA
TATCTGAGGATGTTACTGGATTACATGTGTGCTCAGTGATGTGACTGAATCATCCAAACACTGCTTAATATCTGCAGAT
TCTACTGTGTATTATCATAATAAAGTTCAATTTCRCTGAtCCTTACACCTTTGATGTGGGCAATCGCTTCAACCTCACA
GGGATCTTTTCTGTATACATCCTGTCCCGACTGCAATTGTGATGAAATGGGTTGTGCTGTTTG
>Contig_318
AAGTCAAGGAGCTGACAAGAGTCACCAAAAGAGTGAAAGAATTGAAACCTTAAAGCAGTCAAACCCTCCTAAGATGAAG
ACATTCAGTGTTGCAGTTGCAGTGGCCGTCGTGCTCGCCTTCATTTGCCTTCAGGAGAGCTCTGCTGTCCCAGTCACTG
AGGTAACAMMTTSASTKSRRYSRTTKCAKTKGCYRWYKWGCYSKSMWTSWTTTGtCCaaaTWCWGaGASAttGYTCcTR
MWaGTaCMMARTtCAYTRccAGGTGCAARAGCTGGAGGAGCCAATGAGCAATGAMTATCAAGAGATGCCAGTGGAATCG
TGGAAGATGCCGTATAACAACAGACACAAGCGTCACAGCAGCCCCGGTGGCTGTCGCTTTTGCTGCAATTGCTGTCCTA
AYATGASSGGATGTGGTGTCTGCTGCAGGTTCTGAGGATTCCTGCTCCASCCTGGRATTTACACAGCTWCTACWYARTA
ttCTYTTRRccTTKTtcActcAATtttAYaaCaTKtASRMTGTTACTGGATTACATGTGTGCTCAGTGWTGTGACTGAA
TcAATCcAAACACTGYgTTWCATATCTGCAGATT
>Contig_319
AAGAGCTGACAAGATTCACCAAAAGATTGATATCTGCGTAACAACTAAAGCAGTCAAACCCTCCTAAGATGAAGACACT
CAGTGTTGCAGTTGCAGTGGCCGTCGTGCTCGCCTTCATTTGCCTTCAGGAGAGCTCTGCTGTCCCAGTCACTGAGGTG
CAAGAGCTGGAGGAGCCAATGAGCAATGAGTATCAAGAGTTGCCAGTGGAATCGTGGAAGGTACGTTGAGTTAAATGAA
TGAATGAAGTCAAATACCATGAGCCAGTTCTAATGGAAGTGGATGCATTTTCACTGCAAAGTGCTCTGATGCTCTCTCC
AGAAGAAATGATCAGAGCAGGAGAGAGAATAAACAGAGTGAGAGATGATGCTGGAGATGAACACCTTGCTCATGTCTCT
TGTCTTTCACACGGATGCCGTATAACAACAGACACAAGCGTCACAGCAGCCCCGGTGGCTGTCGATTTTGCTGCGGTTG
CTGTCCTAATATGAGGGGATGTGGTGTCTGCTGCAGGTTCTGAGGATTCCTGCTCCAGCCTGGGATTTACACAGCTACT
ACTTAGTATTCATTTAAACTTTTTCACTGAATTTTATATTTCCACTGTACTCCTCGGTGTAAATATCTGAGGATGTTGC
TGGGATACAT
>Contig_320
AGGAGCTGACAAGAGTCACCAAAAGAGAGAAAGAATTGAAACCTTAAAGCAGTCAAACCCTCCTAAGATGAAGACATTC
AGTGTTGCAGTTGCAGTGGCCGTCATGCTCGCCTTCATTTGCCTTCAGGAGAGCTCTGCTGTCCCGGTCACTGAGGTGC
AAGAGCTGGAGGAGCCAATGAGCAATGAGTATCAAGAGATGCCAGTGGAAKMGCGGATGTGGTGTCTGCTGCAGGTTCT
GAGGATTCCTGCTCCAGCCTGGGATTTACACAGCTACTACTTAATATTCATTTAAACTTTTTCAGTCAATTTTACAACA
TTTCCACTGTATTCCTGGTTGTAAATATCTGAGGATGTTACTGGATTTGGTCACGTGGTTGTTAATGTGTGCTCAGTGA
TATGACTGCATCATCCAAAAACTATGCTACATACCTGCAGATTGTCACAATAAACTTG
>Contig_321
AGAGGAAGGACTCTAAAGAGCTGACAAGGGTCACCAGAAGATCTGAAGGAAATCCACTTGCCCAGACAATCACCATCCA
TCACTGGAGCTGAAGAATAAATTGAAGATATTGTGGTGCTCTTTGGTGGCCTGACACCCATGAGAAAAAAGACCTATCA
ACTCTGATCTTCAAAGGATTAGACAAGAAAaCTACTCCACTCAACCTAAGATGAAGACATTCAGTGTTGCAGTTGCAGT
GGCCGTCGTGCTCACCTTCATTTGCCTTCAGGAGAGCTCTGCTGTCCCAGTCACTGAGTTGAAAGAGCTGGAGGAGGCA
ATAAGCAACGACAGTGCATCACAAGAAGACACATCTGTGGAAACATGGATGATGCCATATAACGTCAGAGAGAGTCCCA
TTAGATGCCGGTATTGCTGCGGGTGCTGCAAACTCGATGTCTGTGGCATGTGCTGCAACTGAGGATTGTTGTACCGAAA
ATAAAAATGTGATGTCGCTGGATTTGTTCACGCTGTAGTTACTATGTGCTTATATTAAACACTACCTACAGATRCG
>Contig_322
GGGGTTTGGGCAGTGTAAATGTACAGCAAACTCTCATATATTTTTACAAAAGAAATGTTAAACGCAGAAAAATTAGGTG
ACGTACATATACAATTTTTGAATTTTGAAAATTGAAAAACAAGAGAGCAACCCTTTAAATTAGCTCTAATGGTAAAAAA
AAAAAAAAAAAAAAAAAAAAAAAAAAGAGCTGGACACACTGCCCGCGTGAGCAGTGCCTGATGGCTGGCTCTCTGTGTG
GTGTCCATACAGAGAGCGTTTCTGCCTCTGCCAGCCCTATCTCTCTACACTGAGTTTGCCTTTGATAAAGACAATACAA
TAAAAGCCTTGTTAACAAATGAATGGATTCTGTCCACAGAAACACTAGAGAGCTTTTAATCTGAAACAGACACAGGAGT
GTTCAATT
>Contig_323
TTTATTCAGCAAGCCCTTCCATCCCCGGCCGTACGGCCGGGGGCCTTTCCCTCCATCTTTGTTCGTAGTGAAGGTGGAC
TCACCTGGAGAAGACTCAACATGCCTGGAAAACTGTGGAGTAAGGCTATCTTTACCGGCTATAAGCGCGGTCTGAGGAA
CCAGCGCGAGCACACGGCGCTGCTGAAGGTGGAAGGTTGTTACACCAAAAACGAGGTGGATTTCTACCTGGGCAAACGC
TGCGCCTACGTCTACAAAGCCAAGAAAAACACCGTGACGCCCGGAGGGAACAGGACAAAGACTCCTGGACCCGGAGCTC
AGTCTGCTCTCAAAGCTCTGGCTCGCTCAGGGATGAAAATCGGACGCATCGAGGACGTCACTCCGATCCCGTC
>Contig_324
GGGGCCGGGGCytTTTCTTGTTTGTGCTTCGCAGAGAGACACTCAGAGACCATGGCTCCTCGTAAAGGGAAGGAGAAGA
AGGAGGAGCAGGTGATCAGTTTGGGTCCTCAGGTGGCCGAAGGAGAGAACGTGTTTGGCGTCTGTCACATCTTCGCCTC
CTTCAACGACACCTTCGTCCACGTCACCGACCTCTCCGGGAAGGAGACGATCTGCCGTGTGACCGGCGGGATGAAGGTG
AAGGCGGACAGAGACGAGTCGTCTCCGTACGCCGCCATGTTGGCGGCTCAGGACGTCGCTCAGCGCTGCAAAGAGCTGG
GAATCACAGCGCTGCACATCAAACTGAGAGCGACCGGAGGGAACAGGACAAAGACTCCTGGACCCGGAGCTCAGTCTGC
TCTCAGAGCTCTGGCTCGCTCAGGGATGAAGATCGGACGCATCGAGGACGTCACTCCGATCCCGTCGGgACTCKAYCCG
GAGGAAGGGSGGACGCCGCGGTCGCCGTCTGTAACTACAGCGAGATTTTCTGACAATAAAACGATTAAAGTGGT
>Contig_325
GGGATCAAAAGGCTGCCTATGTGCCAACGGAGATTGGACTAACAAAGGTCTCCACCTGTCCATGTGGCTCCTTTTTTTA
AATCCGTCTGTGATGGTAACAGTCTCAAATCAATTGCTGAGTAACATTTCTCAGACAAACATTTGAACCAGGTCAGTTG
TTTGCAGCCATCACACCACTTGTGAGGAAATTTCCGCCTGTGCTGTATTGACGTCAGCTCAAAGAGGAGGACAGAGGGG
GCGGTAGGGTCAATATGCTTGCCAGTCATTTGTTGCGTGAGAGCGATAAAGTCCAGCTTATCTCATTTTCTATGAGAAC
TCTAGTTAGTTGAATTTATATGTACATATATAAATATATATTAAAACTGTAAAAAAAAAAAAAAAAAAAAATGCTGTTT
GACTTCAAAAAAGAAGAAAAAAAGATGTCAAAACATTTGATTGGTATTGATGCAGAGGTTTATATTCTATATGAGGAAA
AAATACTTTTAAAATCCAGAGAAAAAGAAGTTGACTTCAGGCACCATTTTTGTTCAGTTTCTCCTCCTATGAATGACAT
CCCTCTGTTATGAACAGAACCTGCTGTCATTTCAAGTATTAAAGTTTTGATTCTCTTTCTTGTTCAAGAAGAAACAAAA
AAACAGTATTTCCTTTCTAGATCTTAATCCATCATTTGAGACGGTTATATCCAGATTTTCCCACTGGCTATTTTTGGCA
TCTTGTATACATAATAAGGCTTTTGATGAACAATTTCTTTTCCACCACTGCCTAATATTGCGTTCTACCAGGTCAGTTG
GAAATATGTACGATTCG
>Contig_326
GGGGGGGACTGTAATCAGTGGAGGTGAAATGACATTAGACTGCACAGAGCTGAAGGCCTGTAACCAAGAACCTCTGAAT
TCAGACTACAAAAACAACCTACTGAAAGAGAGAGATATGGCCAAAGACTGCAATATGGACTTTGATGGAAAGCTGTGGA
AGTGAGTGCGATATTTCTGAGATGCTGCTGGCAGGTCCAGGGCAAACACCAGAAGAGTAAAGGACCGTGGAAAGAAGTG
GAAAAAAGAGGAAACCCAGGAGAAGACAGGAGGAATGCTCCCTCTGCTGTAACTCTAACACACTAAGCTTTTTCACTAA
AAGCCGACATAATTTTTTACGTTATTTTTTTATATAACTTGCATTTTCACCAGCTGTAATAACAATATGGTTAAACATA
TATTTGATCCTTACTCATGGCATTCATTGGTTGGTTTATGTGGAATATTAGGCTTTTTTTTTTTTTTTTTTTTTTACAA
AAATGCATGCTGTTTATTAAAGTATGTTTTATGAGTACTTTGCATGCAGAGCTGTAAGCTCACAGCTCTTTTCTGATCT
TGAAATTTGACAATTTTCTCTTTTTTTTTGCTCAAATTCTGCTGTACCGTAATTTGCAAAAGTGTTTCATCATGTTTCA
ATGGTAAATTTACTGTATGTAGACATTTTCAGACCATGTTTAGAAACAAGAGCTACAAATAGCTATAGATAGTAAGACA
TTTTTAACAAATCATGGTACATTTTTACAAAACTCAACTGTGGTGACATAATGACTGAATCTAAACTTTTTTCTGGATT
TTATGTATTTTTAGAAATGCCGACTGTCAGACTTAAAATCCAAATAATATTTGTAATCAAAAGGATATAAAGCTTCTGA
AATATCTATTCATTGATAACTTATCAGGGTGAAAAATATGACATT
>Contig_327
ATGAAACCGCATCTGTGTGACCCAAAGCATTTCCCCTTTTCTGCATGATTTGCTTTCCCATAAGTCATTTTGGCCAGTC
TATGTTATTGGTAACAAGAGCAGAGAAAACGTTGAAAGCTAGCAGAGATTGCATATTTCAGAGGCCGTTATGACCAGAA
AATGTCCGTTCATTAACTCGTGCTATCTTTGCTAAAAATGTTTTTACAAAAATGTCACTTTGAGTTTCCTCATCCCACT
TATCCATCTCGTCATTTCAGTCCTTCGACGTCACTTCAAACCCACTATTATGGATGAATTCATTATTCATTTAGTTGAT
AGATTGCACTTTTATGTGGTTGGTAGATTTTCATGCCATCTCACATGAGTCATTTCAAATCATGTATCATGTTCATCAT
ACTGAATTACATAACAGGGAGGAAACTGTTGTGTCTGTCAGAATTACACTCACCCTCAATTTTCTGACCTGCCAAATTG
AAAGATTAATTTAACTTTATGAGAGATGAAGGCTTTTTTTTTTTTTTTTTTACCGTGTGTTTAAGATATTTTTACACTT
TTACAAAAAAGAATGATTTTGAAAAATATTTGTTGACCTTTATACCATGTTTAAAAGCAAAAAATATGTCTTTTTATTG
AGAACTGTTAATAAA
>Contig_328
TCAGTTCAGCTATTGCTTAGATAAATAATATTTACTCTACAAGAGAAAGATAAATTTCACATTGTTCAGATGCATGCGT
AAAAAAAAAAAAAAAAAAGCAGTTCTAAAATGTGATGTCAAATTGACTTTTTTTGGTTGAAAAATCCCCGCGCTGTTGA
TTCTTGAAACATTTTGCCATTTTGTACATGATGGTCTGTGATCCTGTGTGTGGCAGCTTTGCTCATGAAACTAGAGATA
CTGTTTTTGGGGGGGTTTTTTTCAAGCTCAATAAATAGTATCCAACC
>Contig_329
GCCAGTTACTTGGCCGTGGAGCTGATGAGGGCCGGGGCAGATCCCTCGGCAGCCTGCAAGACGGCCATTTCCAGAATCA
AGAGGCATTACTCAGAATTCTTTGGAGCCATCATCTGTGCTAACACAACAGGCCATTATGGTGCTGCCTGTAACAAAGT
CCCTGGCTTCTCCCAGTTCCACTACATGGTGTCAAACTCTGAGTCAGACACACCACTCCTGAAATCTGTTGACTGCTTT
TAAATGGTGTATGATTGTGTGTATCTCTTTTATATACATAAATAAATTAACAGTCCATACAGTATTTTTAGATAGATGA
TTCTGTTTTAATTCATAAATAAAATGTAATAAAAAAACGTGTCATTATAAAAAAAAAAAAAAAAAAAAAAAAAAAA
>Contig_330
CAGAGACATCACATCAGCTGACACCAGTTTACGCTGAAGTTGCATAGCGACATCACCGACGCTGCCTGAGCCGCCACAG
ACTTGATTTGGAGTCGTCATCCAATGCAAAAAAGTAGCCAGCTGGGAAGTCCGGGGGCCTGACTCAAAACAACAAAGTA
AGATGGCTGCTCATGCATTTGAATACCCTGAAAACTGATACCCCTGGGAAAAGGAAAAAAGAAAAAGAAAGAATATTGA
AAAGAGAGGAAAACACGCTCTATTATGATACTGGCAGAAACAACAGAAGATGCAACGTAATTTTCTTCAGTAATCATAC
AGAAGATTGGCAAAATCAACTTTTGAACATTGAAGATAACAGAAACCAAATCAGTACACTTAAATTCTGACATTGACTG
CATATCTGTATATTCTTCTGGAAAGGTTGTGGTAACTGGCAAGGAGCAAATGTACATGGCTGAAAGGGATTTTGAAACA
ATGGAAGAAGAAAATTTTCAAGAGACACCTCAGCAGCCAGAAAGGAAAAGACGTAGACGTAGACGTAGACGTAAAAGAA
GGCAAACTAAAACTAAAACTAAAACTAAAACTAAAAATAAAACTAAAACTAAAACTAAAAAAAAAATAAAAAAAAAAAT
AAACATAATGGAGCAATGGGTAAGGATACGCCCTCCACTCCAGATAACCCCTCCACTCCAGATAACCCCAGCCCCCCTC
CATCTCCACCCCAACCACCAACCCATAGTGAGAGTAATAACAGACAGGAGAAAACACATAAAAGTGATCCTAAATAACT
GAATATGTCCCCCGCCCAAACTATTTTATTTAATTGGTAACTGGGTTGTAAAATCAATTGCTTTTTGTCTGTCTGCAGG
TTATGGAGAAAGTAAAGGGCAGTCTAGTACTCACTGAGCAGGTGATAGTTTGAGTCTCTCTCATATTTGAAGGTCAGTC
TTCCATAGCTG
>Contig_331
CACACACACATCCTGTTCTCGTCACCACCACACAGCACCTCCAGACCCTGTTAGCAACTCGTCTTTCAGAGAAACAGCA
GAAAAGAAAAAGAGAAGAGCTTCTAAACCAGGGCGTGGKTGTCTCAGAGCAGCTTTGAGGGATGCCAAATGCTACTGTA
TTCTACCCACAATGCACCACTCACATCTTGCAAAGGAACAAGGACGGGGCTTTCTGAGTTTTCTATCAACCACAGCGGA
AAAAAAAATGTAAAAAAAAAAAAACATGT
>Contig_332
TTGAGGAAGTCTGACTGAGAGAGAACATGCCTGAACCCGCCAAGGCCCCGAAGAAAGGCTCAAAGAAAGCCGTKTCYAA
aGGcgTCACCAAGASCGGCAAGAAGARRAGRARGASCAGGAAGGAGAGCTACGCCATCTACGTGTACAAAGTGCTGAAG
CAGGTCCACCCTGATACCGGCATTTCCTCCAAGGCTATGGGCATCATGAACTCCTTTGTGAGCGACATCTTTGAGCGCA
TCGCCGGTGAGTCCTCCCGTCTGGCTCACTACAACAAGCGCTCCACCATCACCTCCAGGGAGATCCAGACCGCCGTCCG
CCTGCTGCTGCCCGGTGAGCTGGCCAAGCACGCTGTGTCTGAGGGAACAAAGGCTGTGACCAAGTACACCAGCTCCAAG
TAAACCTGCTGTTACAACCAACAACACAAAGGTCCTTTTCAGGGCCACACACTGCTTCTACTGAGAGCTAATGTCCTTC
ATTATACATTAATGTGATTGTACAGATTAATGTAGCTTTTTTTTTTTATTTTTTTAATGAACCTATTGAATTAAAAGGA
AAATGTAAGTCTTGAGAACTGGATCTAGGAATAACTGCATTGTGTTCTTGTTACTGTTTTGGGACTTTGCTTAGATGAA
GTTTCCTTTAATAATGGGGACAATCTAATAGAGGTCATGCCAATCGGGCACCAATAAATCCTACACCCTGTGCCTCAAA
ATGACAAATCCAGTTACTTGATGAAATAAATTAATTATATGAATAAATGTTCATTAAGTCTGAAGAATATTATTCAGAT
CTAATATGAAATACAAACCATTAACTTCAGAATATATTAATATGC
>Contig_333
ACACAACCAGTGTGGTATTGCTACTGCATCCAGCTACCCCCTGGTCTAAGCAGGTCCAGCACTTTCCTCAGTGAGGAGG
AGAACAGTGACACATAATTTACTTTAATTTCATAAAGAAACTGAGTTATGGAGCAAAATGTCCTTTTGTTGTTCCTCAG
AAGTGAATAAGGTACAGAGTCTCTCTGGCACACTTTTAATAAAATAACTATTTTTTAATGAATATTGTAAATAAATGTA
AAAAAAAAAAAAGTTTAATGCTGAGAGATACAAATAAACA
>Contig_334
TGGCAAGTATCTGTATCAAGTTAAAACTACCAAAACATCAATAGTTGTTGACAGACTGATTTTTAATCAGACTTTTGTA
TTTTTATATTCCCTTTATTTTGATATTTGCAAATGCCATGTATCGCCACATTGCCCAGCTGAACACTCACTAAACTGTG
CTGCTTCTTTCACTTGGTGTAATAAGAGATTGATGCTGTGTCGTTTGATCCATGAACACCATCATTTATCAGAATGCTG
AACATTATAGATTTTTTTTTTTCCCCCCATTTAGGCCTGTGTTGCACTTCCTGCACATGTAACAAAACTGACTTCTTGA
TCTTGTGATAGATATATTTCTAAATTAAAAGGATTTGCTGT
>Contig_335
CCCGGGAAAAAAATGGGCCAAAAAAAACCTTTTTAAAACCCCCCTGGGAAAACCCCCCCGGGGAACCCCCCCAAAAAAA
ATCTTTTTCCAAAAAAACTTTTTTAAAAAA
>Contig_336
AACATGCAAGGTCAATACACTTAAATGTAAAATAAGCCTAGTTTTTTTTTTTTGTTGAGTTGAGAGCTTAGAAAGGAAA
GAACACTAGTAAAAGGCAAGAGGAGGTCATTGGTAGCCTGATGAATATTTATAGTAGCTTAGAGTTTAATGGGCCTTTT
TCACTGAAGACATTTTGGCATGTCACTATAGGAAAAGCACAGGCGTAAATGATGAAAATAATGATGGCTGAATTCCCTC
CTCTAGTACAGAGCCATCGTTAATGTTTTAAGTAACACAGAGTCAGGATCTCTGCTGTGAAAGGGGCGAATTGAATTTT
GAGCTACTCTAAATATTCATCGGGTTACATATGGACTCAGAGAGCAGAGATTAAAGATTAAAGGCATTTTTACAATACA
TTAATTAATTTCAGCTAATTCACTCTCGCACTTGTGTTTGCTCACAATTATTGACTCAACTGTTCTTGAGCAG
>Contig_337
CTGATGTAGTGGATCTAACTGTGTAAAAAGTCCAGAATGGAAAGAGAGAAAAGAGAATGATATATGCACACTAATATTA
ATTGATTAATAGAGTAGTTGACCGATAGAAAAATAACTGTTTGATAAGCGAGTAATCGTTGAAGTATGGTTTAATTAAA
TCGTTTAATCATTTTCAGCTTTTATGTGTAAATGCTGTTATATTGTAAACTGAAGCTCTTTGAGCAAAATCAGAAAACG
TCACCTCAGACTTTGGGAAACTGGGACAGACATTTTTCAATATATTTTCCATTTAATATCCCAAACAATTAATAATTAC
ATTTAAAAAATGATTGGCAGATTCATGAATAATGGAAATAATCTGTGGTCGACAAACTTTTTTACTAACTAGCAGATTT
GTGCATGTAAACAAATAAAATGTAATGTACATTAAAAAAAACATTTTATGTAGTCTACAACTGATTGCTGTAACCCTGG
GAGAAGAGGAAAAAGGTAAAGTAGTGCCTGTTTGTTGAAACAAGTTGTTTTTCATTGAATGCCCATTACAGTTATCTAA
TGGGTTTTGAAAGGGTCCCCTTAAGGTCAAGGTTTGTGGAATTGTCTGAACCCACAGGGGACCACAGTTACCAAAATGT
GGGTTTCAAGAGCCTTGATACTGCTTAAGGCTACATAGTAGTCTGCCTCCCAGTTAGCCAAGATGACAGCTCACGGCGC
TTGCTTTCAGTGCCGCTGACAGATGTTGCAAGCAGAAGTCAACAACACCACCATCGCATAT
>Contig_338
TTCACTCAGCTGTTACTGCCGATATAAACACGGAATCACAATGGATTGGTACATACTGTGACAAATCATGGTTCGTAGC
TTCTGATTGTAACATTTAAAGGGAACTGACAACTAAAAAGAGTTGGTGTTTTGCAGGACCTTGATTCTTTCTCTCAGGG
AAGCACAGTGGAGAACTAATATCTTCTCTCCTGTGCATCACATTGAAACCATACCATGTTTCCCCTGTGGAGCATTTTT
AAAGGGATTTCTTAATCAATTTTAAAAAAAGGGATCTAACTGATTGTTCCTTGTGCCTTTATTCTGCCCCCTCTCAGTG
TTTTCATTGTATTATGAGATTTTGCACTATTTTTATTTTTACATTTTATTTGATGGAATAAAAGCTTTATAAAATTGCT
G
>Contig_339
TTCCACGTGTTGCAATTTTACTGAGAAGTGATATTGAAATACAAGCAGAATGAAAGCAGTTCCCCCCTTTTGATTTTGA
AATAAACACTCCTGCCCCCTCAAAGTCAGCTCTTCCTCTCTGACCTGAAGCCTTTCCATCCTTTCTAATCTGGTTTTGT
GTTATGTGACAAACTGATGTGTAACATGAAAAGTAAAGCACTGATAGGATGACGAGCAGTTCTGAACCATTCACTTGTT
ACGCTGTGTGAAACTATTTATTGGACCATTCTCATCAATAAATTCACAG
>Contig_340
CCGGGGCTCTTTCTTTCACGCGACCCTTGTGTCCTAGGTAcAACCTTGTCTTTaAACCAGCTGTTTAGCGATCCTTGGA
AGCACTGSRRMGATGgCCYASGKMRSMCMSGGCCRMgTSGAARKSSARcTMKKKTATGAAAaTCATCCAAtCTTCagTG
GATGACaTATgCgCCAAgATGCgTTCATTGTGGGTGCCGACAATGTGGGCTCCAAGCAGATGgCgggAGACCATCCGTC
TGTtCTCTGttCGGtGACAAGGgCTGTGcGTGCTGgAaTGGGTtcgccccgAgAgAAACACCAgTGATGCGCAAAGCgt
CAcggTTCcGgCGGTCATCTGGAGAACAATCgCTGgCccTtgaaaatCTgggGGAGAAACTCCTGCCCCACATTAAAGG
AAATGTGGGCTTTGTCTTCACCAAGGAGGATCTGGCTGAGGTCAGGGACTTGCTGTTGGCCAACAAGGTACCTGCAGCT
GCCCGTGCTGGAGCCATTGCCCCTTGTGATGTGACTGTGCCTGCCCAGAACACTGGTYTGGGTCCTGAGAAGACCTCTT
TCTTCCAGGCTCTGGGTATCACCACAAAGATCTCCAGGGGTACCATTGAAATCTTGAGTAACGTCAATCTGATCAAGAC
TGGCGACAAGGTTGGTGCCAGCGAGGCCACACTCCTCAACATGCTGAACATCTCACCCTTCTCCTACGGACTCATCATC
CAGCAGGTGTATGACAATGGCAGTGTTTACAGCCCTGAGGTGCTTGACATCACAGAGGCTTCTCTGCATGCCAGATTCC
TGGAGGGTGTGAGGAACATCGCTAGTGTGTGTCTGGAGATTGGGTATCCCACTTTGGCATCTGTCCCCCACTCTGTCAT
CAATGGCTACAAGAGAGTCCTGGCTGTCGCTGTGGAGACAGACTACTCCTTCCCCCTGGCAGACAAGGTCAAAGCCTTC
CTGGCTGACCCCTCTGCGTTTGCTGCTGTCGCAGCACCTGCAGCAGCTGCTGAGACTGCTGCAGCCCCAGCTGCTGCTA
AGGAAGAGGTTAAGGAAGAGTCTGAGGAATCAGATGACGACATGGGCTTCGGTCTGTTCGACTAATGCATACAGCGAAC
AGAACACGAATCAAATRAGACCATGATTCAATAAAACAATCTTTAAAAATYWTWAAAAAAAAAAAAAAAGAAAAAAAAA
AAAA
>Contig_341
GGSGGCTCYTTTTCtACGTCCCTGAGTGAGGCCGGCGTCAAGATGAATGACACAGTGACAGTCAGGACCCGCAAGTTCA
TGACGAACCGATTGCTTCAGAGGAAGCAGATGGTTGTCGATGTCCTGCATCCCGGCAAGGCCACAGTCCCCAAGACTGA
AATCAGGGAGAAACTCGCAAAGATGTACAAGACCACCCCTGATGTTGTGTTCGTGTTCGGCTTCACGACTCAGTTTGGT
GGCGGCAAGACAACAGGCTTCGCCATGGTGTACGACTCCCTAGACTATGCTAAGAAGAATGAGCCCAAACACAGACTGG
CCAGACACGGTCTCTATGAGAAGAAGAAGACCTCAAGAAAACAGCGCAAGGAACGCAAGAACAGAATGAAGAAAGTACG
AGGCATCAAGAAGGCCAGTGTGGGCGCTGCTGGCAAAAAGTGAGCCCGGACAACCAGGGAGGGTCTACGTGCTCAAGAT
GTTCTTGTATATTGTCATCAAATAAAATTTGGAAAAAATTTGAAAAAAAAAAAAAAAAAAAAAAAAAAAAAGAAAAAAA
AA
>Contig_342
TATTGGTCACGACAGACAATATTCGACACAGAGAGCTGAGAGTAGAAAGAGTAGGGGGAACAAAGAGATTCAAGTTCAA
CCCCTGAAGGTCTGATGACTGCTGAAGGGCCTTAGTGATACTTCCTCCAGCGATCATGTTTGATGTGGTCGAATATTGT
CTGTCGTGACCAATAAAAATTAAGATTTATTGATGAAAAGAAAGAAAAAAAAGAAAAAAAAAAGAAAACAAAGAAAAAT
ATGAAAAAAAAAAAGAAAAAAAAAAAAAAAAAACAAACTACATCATCAAAAACATTCAAGGAAAAAAAATACCTCATCA
ATTTCTTTGGCCGGCCCCTGCCCCCAAGAAAATTTT
>Contig_343
SSGGGGCCTTCCGGCTTGACCGCCATCACAGACAACAGATATGGCTATTCGCTACCCCATGGCTGTTGGCCTTAACAAA
GGCCATCCAGTCACTAAGAATGTGACTGCTCCCAAACACAGCCGCCGACGCGGGCGTCTGACCAAACACAGCAAGTTTG
TTCGGGACATGATCCGTGAAGTTTGTGGTTTTGCTCCGTATGAGAGACGAGCCATGGAGCTGCTGAAGGTGTCAAAGGA
CAAGAGAGCCCTCAAGTTTATCAAGAAGAGGATTGGTACTCACATTCGGGCCAAGAGAAAGCGAGAGGAGCTGAGCAAT
GTACTGGCTGCCATGAGGAAGGCTGCCGCCAAGAAAGACTAATTTGTCTCTTAATAAAAGTTTTCTAAACTACWRAAAA
AAAAAAAAAAAAAAAAAAAGRGGAGRARAAAAAAAAAAAAAAAAAAAAAAAAAAAAAAAAAgAgAAAMgAAgAgAAAAA
GAGGGT
>Contig_344
GGCAGCCTCACGGCACAGCACCACAGAGCGGAGATCATAACCATCAGAAAGCACTAATACTTGTGTGGCTTACATTCAT
YTCRGCATGTCTTTGGTTTACTACGCMTTACTTTTATATGTTTGWGTGTATTGTTACCTTTCTCCACGTGATGAACCAG
GAGTTAACTTGCRTTTAATGGTTTTTAAAGTTGATGTTAAGCATATTGTATATTGTTAATAAAGTATAAATCAAAGYGA
AAAAAAAAAAAAAAAAAAAAAAGAAAAAAAAAAAAAAAGATAACAAATAAAAAGAAAGAAAAAAAGAACACAAATTAAC
CAATCCCGAATCAGGGAGGTAGTGAC
>Contig_345
GAGAATTAACCCATGCCCTGTGTTGGACATGTTTCATTTTGGGTTATTTTTTTAAGGGTGGCCAGTCATATTAGGGGTG
TATCAGCCACCAGCCTCCCCTGACTCTTCTGTTTGTTTTACTGCCAGATTCAGGCTCTCTTGACAGTGTTGTACCCTCC
TGTTCTTATTCCTGGCCTACAGGGAGGAGCCTGTTCCAGAAACCTAGTCTTGTGTTGTCGTTTTTATACTTTTATTTCC
TGCTTTTAAAAAAAAAAAAAAAGTCATAAATATGTTGTCTATCAGTATTTAAAATAGGAGGTGGAAGACTAGGGGACTG
CTTATGTGACGTTGTTTTAGTTTATTCTTACGTGCTTTACCTGAATTTTTCTGATGATTTACaATTGGTTGTAACGACC
CGTCAATCATCCCTGCCAAATGCTGTTGTTAGGCAGTCAGGAGAAAGGCTGGCCTCTCGGCTGCCTGTCTAGAGCATCG
CTAGCACCACATCTGCTGGCTCTTTTTCTGTTTGTTTGTTTAAAAACACAAACTTGGCTGAAAAGACAAAAGGAAAAAC
AATGTAAGTCTCCTTATTATGTACAAATCATTTTTATTTCTACTTTTTATTGTATTTTTAAATCCTAATTTTGGATGCT
GAAACAGTGATGTAAACAAAGGAACAGGAAAACCAAGCTGTATGCAAAGTCTGTAAATATGAAATGTGGGTTTGTTCAT
ACTAGACTATACACACGCACAGgACTGGAAACTGTATTTGTAAACTAGCTTTGGTTTGTGTAATAAATTACTTTCWAAA
>Contig_346
ATTCTAGTGTAGTTTTCAAATCAGCACATTGTCTTTTCTCACGTTTTAAAGGCAATAAAGTACTTTaGMGAAAAAAAAA
AAAAAAAAAAAAAAAAAAAAAAAAAAAAAAAAAAAAAAAAAAAAAAAAAAAAAAAAAAAAAAAAAAAAAAAAAAAAAAA
AAAAAAAAAAAAAAAAAAAAAAAAAWWaaNGGGSSCCCSSCCCCCCCCCRAAAAATgTTTTWRRMCCCCTcTcTKGGGG
GGGcGGGGCCCMAKGRGRAAWGGGRMCGGSSCCCMSCTKKTTCCMRRGAAAaCCcGGGCCGGGCGGGGGGGGGGGATCC
CCCCCAAAAAAAACCCCCGGGGGGCCCCCGGGGTTTCGGAAAAACCCCAAGGGGGTCCCGGGGGCCTTTTGGGGTTTTT
CCCCCGGGGCCCCCCGGGCCCCCAAAAAAAATTTCCCCCCCCCCCGGCCCCCCCCGAAAGGGGGGGGGAAATTCAAAAA
ACTTCCCCCCGAAGGGGACCCCCCCCAAAGGGGGGGGGGGCCCGGGAACCCCCGGGGGCCCCCGCCCCTGGCCCCCGGG
GAAAAAAATTCCCCCCGGGGGAAAACGGGGGGAAAAAAGGTGCCC
>Contig_347
GGGGGCTCTTCCTTGGCCGTCGTTGACAGAGAGACAAAGGCCATGTTCAGTACCAGCGCCAAAATAGTGAAGCCTAATG
GCGAAAAGCCAGACGAGTTTGAGTCTGGGATCTCCCAGGCTCTGCTCGAGCTGGAGATGAACTCTGACCTGAAGGCTCA
GCTGAGAGAGCTGAACATCACTGCAGCAAAGGAAATCGAAGTTGGTGGCAGCAGGAAAGCCATCATCATCTTTGTTCCC
GTTCCTCAGCTGAAATCCTTCCAGAAGATTCAAGTGCGTCTGGTGAGGGAGCTGGAAAAGAAGTTCAGCGGAAAGCACG
TGGTCTTCATTGCACAGAGGAGAATTCTGCCCAAACCCACCAGGAAAAGCCGCACAAAGAATAAGCAGAAGCGTCCCAG
GAGCCGTACTCTAACCGCGGTCCACGACGCCATCTTGGAGGACCTGGTGTTCCCCAGCGAGATCGTTGGTAAGAGGATC
AGAGTGAAAATGGACAGCAGCAGGCTCATCAAGGTTCATCTGGACAAGGCCCAGCAGAATAACGTGGAACACAAAGTGG
AGACATTCTCTGGTGTCTACAAGAAGCTCACAGGCAAAGACGTTGTGTTTGAATTCCCAGAATTCCAGCTGTAAATGCA
GATGACAAAATAAATTTGTTTACTGTCAAAAAANAAAAAAAAAAAAAAAAAAAGAAAAA
>Contig_348
CTTTTAGACCAGGGTCCACCAATGCAATTTGCTTTTCGTCACTTTCTTCTTCTTCTTCTTCTTCTTCTTCTTCTTCTTC
TKCYKKScGTTGGCTTTTCTCCCTTCTTGTTTTTGTTTCACACAAAGAGATCATTTTGTTGTTACCACCCGTCACGCAG
AGGTGACTTTCAGCCATTCACCAGCGCTTGTACCAGCTGCTGTACGCTACTTTGTAGGCACAGTTACATCACATGTTAC
CTATGTTATATATGTATTTGCTGGTTACGCTTTCTTTTTAGACTTAAACACAAAGCAGGATTGTTGGGAGATCTAAAAG
ACATTAGGGTCTCAGACTGATGRGACAGGACAATCAACCTTTACATGGCGCTTTTGGTGAATTTGTAACATATTTATGT
TGTARATTGAAGTGAAGAGAGGACTGCTTCTTCCCCATTAAAGAGTTTCCTTTTYGACACCAGTTAGCCTGATTAGATG
TACAGCGTASAGCAAAATCCMGAAACTGTARAAGGCAGGAAGaAAAAAAAAAAAAGATTGCATCAAATATTGTCAGATG
TTTTTTAGGTTCCAGCTGTACRATGGTTGTGCTCCATTTGTTTTCGGTTACCTTTGATCGGTGAGACAATGACAAGTCT
GTTCTGCTTCATTTGAAAGAGCTTGTACAACTTAAAGGTCTTTATTTTATTGTGCAGCTACCAGGCTAGTGCCAAATGT
TTAATTATTGTCACAACGCAAAGATGCATAGCCGTGGAAATGCAGTGCGTGTTCTGTTCCCTGACTATTTGGAGCTCCG
AACAGGAAGTAGTTATTACCCATAATGTCCTCTTTAATCGGTAGAATGACCATACAAGAACTGCCTTGACTACTCTGAG
RSAAAAAAAGCTCAACA
>Contig_349
TGAGTAATAAGAGGGCATATTTTCGCCCCTCTCTCCAGCACATGTGTAACTCGGAACGGACCCCCCACCGAGCTTAACG
GGCCCAGAAAAAAAAAAAAAAAAAAAAAAAAAACATGTCTGCCGCCTCGGTCCTCCATAAACAATCTATACAAATCATT
TGGTGGGCGGGCCCACCAAGTAAGTAAACAAGGTCGTACCTGTTTCTTACGAAATACAGCCCGTGACTAATGATTGCAT
TCACTCCAAT
>Contig_350
AATGTTAAAGCCATCAGCACAGGGAGAATTAACTTTGAGGAACAGCCAGGTGGTTGGAGAACACAAAAACGACACTTCC
TGGTAATGAAAATTTAAAGCACGGTTTCTGTGTTGTGTCAAATCTGAGGAATGGGGAAGACAAACAGGGCTTCTGTTTG
ACACTTTGTGACACCAATGACCTCGCTTCTCTCTGAAGATCATTCACGTTAAAAAAAAAAAAAAAAAGAAAAAAATACA
AACCCTACCCCTCAATATTTTCAAAACCTCACCTGACCCTACCCTATGTTTACAAGGTGAGACTTGCGTTTCCAGTCCT
TCCAGCAAAATGCTGAGTTAAAAACCCATCAAA
>Contig_351
GGTTTTATTACAGTCTGTACTGGTGTGTTCAAGGTCAGATTGAGAGTCTGGGGATTCATTTCTGATTGTTTGGTAAATG
GAAATGTCTCTTTAAGATCATCTAGATGAAAGAGATACTATTTTCCCTTGAATCACCCACCACTCATTTTTTCATTTCT
GCCAGTAATCCTATAAATTACTTTGTTTTATTAGAAATCTGTTAATATCTGTTAATTTATGATATAATTATGAATATTA
TCTTTTTTCCTGTTTAAAGATTACTATTATGTATCCTGTTGATTCCTCTGAATGGTGCAGGAGATGGATCTGAGGTGAT
GAGGCTAACATGTGCACACACACACACACATATTATGATCTCTCAATGTAAGCTTCCCACTTACGGACTTACTATTCAA
ACTGATTGTGTTTCCGATGTGGAATTTTGTTTACCTGTTGTAAAATAGTACATACCGACTGAAAACAGGGTAATAATGA
GAGATCACATGTATGAAGTGTGTGTGCATGCAAAATGTAAAGATCACCACAGATACCATCTACCTCTGCAAACCTGTCC
TGTTTTCCTTATTTTTATTTCTTCCTTTCTCACCAGTGTCATGTTCTCGGTATGTTGCGTGTGATTATTGAAAGGTGTG
GTTTAAGACTTAAAGTCATCCAACAATGGGGAGAGGGAGTGGCCACCAGGTGTGTCGAGCCTATACGATGTGGACAGGG
AAAGGATGAGGCAGGAGACAGATAGTTTATATATATATTTAAAAAAAATAAAATTAAATGTATCATAAAAATACAATAG
AATATGCTTGTATTTTCCCATATAGTTATTAGAACAGTTGTTCACTAGGATGTTTTAAATGAAAGGCGCTGAATGTCTG
GGGAGTTTCATATGTTTTATGTTGTGcCCCTGAAATGATGGCAGCTTAAAAACACTTGGGGTTTTGCCCATGTTACATC
TCAATTAGTACACCCCTCCCCCCATAAAAAAGAAATATATAGACATATAAAATTTGGTGTATCTGATATCTACAGTATG
GTGATTGTGCCTTTCACTATTTCTGCATGGTTTTTGTGATGTTCTGATTTTTCCATCCCCAAAGTGGACGGTTGTCCAC
CGACAGGSMAGACCTATGCAAAAATCAaCCGATGGGTTTTCCAGCATCAATTCAGAAAAACACAGGTACCCGCCAAAAA
AACCAACAACAATAAATACTCAGG
>Contig_352
TCCCACGCTCTCGCCTGGTCAAGTATCCACTGCTGCTCAAAAAAATCCTAAATACACAATTTCCTCCGAGTGCCATAAT
CATTTTGAATGAATGAATCTTTGCAATTATTGAGCAGACCCTTTAAATTCTACTGATTTCATCCTGGAGCTACATATGT
TGGTGTGATGTTTCCTTTTCTATTGCCCAGTTGGTCACTTGTAGTTGGCTGTATTACTGTCACTAGCATGAAAACCTAC
CATTAATTTCTAATGGTATCAGTCCAAAGTACATCATAATCTATTGTGTGCTGCCTCCACATTGTTGTTGTTGTTAAAA
AAAAAAAAAAAAAGAAAAACCTCTACTACCTTCTAGCCATGTGGTGCTAAATAGCATTAACGTTTGTCTTATATTGGCA
ACCTTGCTCATCGACATACTACTGCTTAAGGTGCACAACACACTACTCGTGCTCATACCTGTTTGTGGCCACAAAATAT
GT
>Contig_353
TCAGTTGGAAATGATGGCTGCTTGTTTTCCATCTCCATCTAAAGAGAAAATTCAGGTTTATAAAATGTCTTATTTGTAA
AGTACTGAGTCCTGTTGGTCCACCTAAAAAGCACAACTATAGTATTAAGTGAAATATTAGGTTTACAGTTTTCTTTTTT
TTTTTTTTTTTAAGTGTTGCACTCTTTTTTCAGCTTTAGTATATTGTAATATTTTTCCGACCACAGTGGTAGCCTCTGC
AACCAGCGACCAAATCAATAAGCAAGGGTTTTTTAGATGGACGGAAAAGACTCAGTATTCAATAAATCCATCAGGGTTT
TTTGAGGAATATCACTTCAGATTATGTTTACAGTAAAACGCTCAACAGATAAAAGTTGCTTTTGCTGTTCAATATGGTA
AAGAAGAATAAATAAATCAAACTGTGTATC
>Contig_354
TTCCTTAATTTCCTTGTTAATGGTAACAACGAGAATCTTGCCAATGGTTGCCAGGACAATGCCAATTACAAATGCTGGT
GTTGTCACTGTACAGTTTTCCTTCTTTCCTTGTAATTACATGCAATTGACTGACATACAGTATCAAAATCTCAAGTCAA
GTCATTTTAATCCTCTTACAGATAGGAATCCTTGAACCAAAAGGGGTGAGAGTGTGAGGAGAGGAGAGCAATTATTGAG
GAGTGCAGGAGACCTTCCCATACTCCTCCTCCTTTTCCTCTCCTCTCCCTGGATGTGGTGGGCTGGCCCGGCAAAAGCA
GGGATCTATCCAGCTGATGCCTGCCTTCCTACAGGTCCTGAGAATCCACTGTTTTCCTTTGTGCCACTCATTAGGAGGC
ATGTTTAAAAAAAAAAAAAAAAGAAAGAAAAAACACAAAATATCTGGAGGGGACTGGGTCAAAAACTTTTAACCTACTG
TCCACTTAAAGCGGACGT
>Contig_355
GATGGGCCACTCTAAAACTGACCATTGATGTCTTGGAGACCAGTTGCCATGTCACCAGCAGGAAACCATGGAAACAATG
TGGTGTCAGAGGTATTGGTAGTGCACCAGTGTATGGAGAGTGTGATATGTCTGTCTATGTTGACTCTCAAGTCACACTT
CaAAACTACTCCTGTGCAATTCGTGAGGTTCCTGCCWGGRGACTGTTRMGTACTTGTCCGGACTGTCCCACAGTTAKCG
ACCTGAATGGGCCCCAAGTCAAGGAGACAGCAGATCTTTCCCTCCAGAAGTTCAATAACGAGAGCCGCCTGACCAACTT
CTTTACTCTCGAGAACATTACAAKRGCCAGTATGCAGTGGGTTGTTGGTCCATCCTACTTTGTGGAGTTCACCATTGTG
GAGACGGTGTGTTCAAAGACAACAGATGCCAGTGAACTGAGCGACTGCCCACCTATGGACTGTCAGTTTGCTCATAGAG
GCTTCTGTAAGGGCTCACAATTTGGCCGTAKKTTCGACAAGCCATCTCAGAAGTCTATASRGGTGAACTGTGAGATCTA
CGAACCTCAGGCTGCCGCTGTGGAGGAGCAAGCCCATGCGAAGGCCAACAGCGGGCACACTGAGCATCAGCACGACAGC
CACACACACCTGCACCCTCATGAGCACATGCACTCAGTCACACCCAGCTCAGGCCTCACTGTCTCCAAGCCACAGGGCT
CCCTCGGGACTGTGGTCAATAAGCCTGCTCCTCTCAGGTCTTCCCCAGCAGCCAGCTCCTGCCCCGGCCAGGAGAAACT
CAACATTAAGATCATGTATAACATGGAGAACTGATTGGCTGGGCCAGGACGGTTGATCTTTGATCAGTTACTTAGCTAC
ATTTTACCTGCATGTTGTAATTAGTTTAGAAAGACAACaaaTtGGGACttAaaGGACAGTAACCgAACAAaaTAATGtA
tAATTTCATTGATYRTTgTGAATWAWSCRWTYACACTGATTGAT
>Contig_356
CAAGAAGCCATTAGGATTAGTGTTACACCCCGAGAAATTATGCATTTGTATATAAGGTAGAAAAATGTCCAATGAAGAC
ATGCCAACATGACATACGAAATGATGAATTCCTGAGGCACAAGTTTAATTTTCCATTTTTAATTTGAATGGCCATTTGT
GTTACGTTTCAGTGCATGTTAAGAGGTTATTTGCAGCACTATCCCGATAGCTCAGCTCCACATGGTAATTTTGACATCT
TGAATGTTCCTTACTGGATTGCATAAATTACATTTCCAGTAGTATTGTGATTGAGATCCCAGTCTCGTCAGCTTGATGT
GTAAATGTTATTCAAATATCATTTTATTCTAAAAAAAAAAAAAAAGAAAAGAAAACAGAAACAATATTACCTGAGTGTT
ATTTGTGCATAAAGCATTTTGGAAGTC
>Contig_357
GGCGAGAAGAGGAAGAAACGACGACGGTCCTCTTCCTCGACCTCCTCCTCTTCATCCTCCTCCTCGTCTTCCTCATCCG
GCAGCAGGAGCAGGAGCAGACCGTCGAAGAAGAGTCCAGGTTTGGCTTAAACGAGGTGAAAGCGATTAAAGTCTGTGAG
ATAAACTCTGTTCAGCTTCTCCTCTGTGTCTCCCCCAGGTGTGAAAACACAAACAAAGAAGCGTAGAAGAAGGAGCTCC
TCTTCCTCCTCCTCTTCGTCGTCCACCTCTTCTTCTTCTTCCTCCTCCTCTTCCTCGTCGTCCTCCTCCGTCTCGTCGA
GCGAGGACARGRSGAAGAAGAAGAAGAAGAAGAAGAaGcagTtAWAGTAGGAGAAGAATCGAGAAGAAGTAGAAGTAAA
AAAGAARAAAAAAAAAAAAAAA
>Contig_358
GGCTTCATATTGAACGCCACTGCAGCTGGCTGCTTTGTTCACATCGATCCCGTGGAGCTTGGCATTTAACGGCCTGCAT
TAGGACGGAGAGAAGGGAGAAAACATTTTGTCAATACTTCTAATAATTGAGGGTGAAATGACAAGATGAGCTGGACCTG
GAGCAAATGTCTTTCGAGGTGAATGTAGACAGCAGCGGGGCAGGGTAAGTTAATTTCCTCCGGTGTTGAGTGCATTTGA
TAAATCTATATACTGTCTTCATCAGCCAACTGAGCGCTTTATGGGTTTATTTAAAATGTTTACTCTGATGAAATGGGCT
TTTCACTGAGCAGTGTGTCATTAATTAATGTTCATATTGTCTGTTATAAGATTGTGCACACCAGGGTGACGGGAAATAG
GCCTGTTGTGATGTGATGTTGGCCCAATATGAAGCACAAAATAGGGGCCTAGTTTAAAATGAAGATTCTTTTTTTTTTT
TTTTAAATCATGCGACAGCAGGCATCTTTTTGAGTCACGGTTTACTCAATCTGACAAAACATAAAAAGTGTATGTACAA
ACTAAAATCGCAGATTATATTTACAGACAGACAATTTGCTTGGTTTTGCATGTTGGAGAAACAACCCT
>Contig_359
ATCTTGCTGGCTATAATTTTGTTGTCATTTTGTGTGCTGTGATCATATCATTGAAGTGACAGTACTGGGCATTAGGTAA
AGTCCCTAAGCTGGTGCTCACTTTCAGGCTTTTTCTCTCCTTGTCATTCACATTGATTAGATTAGACCCAGGTGGCAAG
CAGATTTCTTTGGCACAACAATAAAAAATGGTGATACAGCGCTTTAAAAAAAAAGAAAAAAAAAAAAAAGGACATTGTT
TTATGCTCAACAGAACATTGCAAACCAGAGCTGGCTTT
>Contig_360
GTTCGTGTGAATGAATAGGAGTTATTTTATATCGCCTTACGTTTGTCACTTCGCTTGTKTAGCTCTTTAAAAAAAAAAA
AAAAGGCCCGAATGTGTGTGGAGCGAGTATAGCTGTGTAGCTAAGTGTTTAGCTGCCACGTTAGCCTGTCTCGACAGCC
CCAATGAAAGAATATAAAGTGGTCGTACTGGGCAGCGGCGGCGTCGGCAAGTCCGCGCTGACCGTCCAGTTTGTCACCG
GCACCTTCATCGAGAAATACGACCCCACCATCGAGGACTTCTACCGAAAGGAGATCGAGGTGGACTCGCCGCCCTCTGT
GCTGGAGATCCTCGACACAGCGGGGACGGAGCAGTTCGCCTCCATGAGAGACCTGTACATAAAGAACGGACAGGGGTTC
ATCCTGGTCTACAGCCTGGKCAACCAGCAGTCGTTCCAGGACATCASACCAATGCGAGACCAAATAGTGCGAGTGAAGC
GCTTCGAGAAGGTGCCGNTTGATCCTGGTCG
>Contig_361
GGTTTTGGTTTACAGAAGCAAAACTAATGCCTGTAAAATAAAATCATCCTCAAAACATCCTCATACTCTGCATTCCCAG
GCTCTGACACTGGACTGCAACTAAACCAACCCTCTAGTAGGGAGACTTATGACTGACCTACAAGACAGTTCATCTTCAA
GTCTAAAATAGCTTCACTTCACCTCAGGAATGGACAGTTGGATTGGTCCCCACATTCTTGTTGAACTGGCCTCTGATCC
CAACAGATATCTTAAGATGCACATTCATTTTGCAAATATGGATGAAAAGAAAGATTTCTGCAAGAAATCTGTAAACTAA
TAGGCTATGTGAGAATCTAGCATTTTCAGTAAAATCCACATTGGTTCATCACTCATTACACACCTGCACTACATGTATT
CTGCCCTCAGCAGCCTCTTTCCCCCAGCCAACTCTGCCTATATACTCTTTCCTTTTCAGTGCGTAATTGTTGTTTTTCT
TTATTTTGCCATGAATTCCCCTTCGTTATTGATGGGTTCTTGTGTATCAGACCTGATATATTTACCAGATCTTCTAAAC
AGTTTGTTTATTTTAAACAGTTATTAANAAAAAAAAAAAAAAAAAAAGATGCCCTAAGAAGATAAGAAAATACATTACA
ATCATGACCAGGCACAGTGGAGTGTTAAAATGCATTATAGTTTTTTTTTAAGAAATTGAATGTATTTCTAATGGATTCC
AACTGTGTGAATTCCTTTACATGATGCTTTTCTTACAGAACATTAGCATTTTATAAATTT
>Contig_362
ACATCAAGAAACCTCGCATCGATGACCTAGACGAGGCTCCGATCCAGGAGCTGCCCCCATCTGTCGCCTCACTGGCGCT
CTGCAGCCCCTCACACCTCCCTCTCGCCCTGGCTGGACAGAACCTGAAGAGAAACTCATCCGGCCGCCATGACGTCCTG
CAGCCCTGCCAGTGAAAGCGCACCGATGTGTGACGTAGCTCAAGAGGCCAGAAAGTGGATCGCTAACAAAGACTGAAGA
CAATAACATGAAGTTATTGTACCTTTTACTGTTCACAGAGGACTGTGGTTTAATTGCTGTCCTATCAGATATTTATGTT
CAAAGATATGTCATTTCAAAGCAAGGCTCTTAAATTCTCCTTTTCTTGCTGTTGTTAGACATTTTCTTTCTCTCTGAGA
CTGATGAATCTGTGTTTTCTGGGAAACTTAACATCACATGTATTCATTTATTCAGACTGAAAGAGGCAAACTGTGACTC
CTTTAAATCAACAGTTATTCCTGTTACAGCTCACAGCTCARATGGCCGGCTCTCTGGGAAAcCAGTTTCTTCTGGTTTG
ATATTTTGGAGAGACCAACCCTCATGCctagatAACACTTTCAGCTCATCCTTTTTTCAACTTATGGTTGCACTGTTGA
TTTAAAAGAGGATATAGTATTTAGTTTACATTGTAAACTATTTGGCACTTCTTTGGAAGCACTGGCATTTTTCATGTTT
CTTAAAAAAAAAAAAAAAagGGTTGTCATGATTTAATTGACTCCTTTATATGCTGACATGCTACGAAATAAGCGATTAT
TTTGCACAGTGGGGATAAATTTGTACTTTTGTTTGTTTTTTGTGTCACAATGTGTTTTTCATGTCATKTTACGTCACAG
TAATGGAGGTGAATMTTTGCCGTAGAGTGCCTGTAGTGCTTGTTTTGCAAGCCCGACGCTGCTTCTCTTGCTATTTCCC
TGGAAGTGATTGCTCGAGGAGAGGCACCACATTTCACCTAATAACTCCACATATCATTTTAATATTTACCTTTTCACCA
TTTGAATATTTATTTTTCATTGGGGTTAGTTTCAGTGCTACGGTACATGTCAAATAT
>Contig_363
GGATGTGTGTTTTTGTCATCTAGCATTGGGGAGGTTTTTGTTACTTTAGCCACAACTGTGCTTTTTTTCCCTCAAAAAC
TAGACATGGATGTGCCACAGAACCGCACATTTCTTTGAACATTGTAGTAACTGTACCTTGTGCCTATATGAGCCCCATC
CTCTCCTGTACTCATCTAATCTATTCTAATGTCTGTTTCCTGCTCAATCCTTCACTAGAATTTTCTACAAAAAGGCCAT
TTCTTTGTAAATACACGTGTTGGAGCAGCTATGACTAACAAAAAAAAAAAAAAAAAAAGATTTAATAAATATTTCTTTG
TCGTGC
>Contig_364
GTTGTTGCTGCTCAGAGAACGAGGGAAGCTGCCATCCTTTTGGCGCAACTCATTTTGCTTAGAATAATATAAAATTTAA
GTTTTAGATAAACTATATTCGTTACGGTGTCCAACAATGATCATCCCTGTCCGATGCTTCACGTGTGGGAAGATTGTGG
GTAACAAGTGGGAGGCATACCTCGGCCTACTTCAAGCAGAGTATACTGAGGGAGATGCTCTTGATGCCCTGGGCCTGAA
GAGATACTGCTGTCGGAGGATGCTCCTTTCTCACGTGGATCTTATTGAGAAATTGTTGAATTATGCTCCACTGGAGAAG
TGATTGGAAATGGTCAACTTCAAGAACTGCAAGGACTTGGTTGGGCTGTGGCATGGACAGATTCATATAATATTGATGT
GTAACAACAAATGCCGACCACAGTGAAAATCTTTGGAACATTCATTTGTGCGCTGATGTGATAATACTTTTTTTTTTTT
TTTAAATAAA
>Contig_365
ATTCGATTTGATTGATTCCTTACTATTCGATTTAAATATCATTGAATGTCAGCAGCCCTGCGTAACATCATATATTTGG
AAAAAATGTATCACCTATTCCTTCACATAAGGGTTCGGTTGATGTCAAAAAACATATATTTTACATTTTTATTAAAATG
CCAAAACATGTTTCAGTTTTTATGGCCAAATTTAGTCTACCTCGTGGTATGTCCTACATGATTAAAACAATATGTCTGA
TTCAAAAGACAGCCATCAACAGCATATAAGGTTAGTGTTCAAACAAAACGTGTTCTCTCTGAGTCTCTAAAATGTCTTT
GTCTTCTCAGTGGACGTATGTAAATGAACAAAAGTTGAGAAATAGAAGTTACTAAAAAGCTGACAAAGTGAATGAGAGA
TTCCAATGAAGATCTTTTTTTTTTTTTTTTAAGGTTTTCTTTGTTTCCTAAAATCCCCAATTTCTTTTGAATTTATTTA
GAATTTTGAGATCTCAAGC
>Contig_366
AGAAGATCCTTCACACTGCGTGGCATCTCCAGGGCAACATCATCGCAGTGGCGACGACCAACAACCTCTACATATTCCA
GGATAAAGTGAACTAACTACGGGGTGTCATGAGATCTGGTGTGGGGGACTTTGTGTCCCACCTCGCAGCCTCGCAGCCT
CATCCAGGGTGATCTGTGGTTAATGCCGACAACCAGCATCCCTGTCCGTCGCTACTGGGTGACCAGTCTTTGCCACTTT
GTTCTAGATGTGGACAGAGGAAGCCTTGCTCTTGCCCATCATCAGCCCGTCAGTGGCAGAGTAACACCCGCCTTGCTGT
TTAAGTGATGTGCCAATTTATTTCCCCCCCCTTCTTTTTTTTTTTTTTTTGCCAGCTCACCTGCCCTTTTTGTCTGGAT
TAACATGGGTAAACCAGTTTAGTTTCCTTAAAATTCTGAATACAGATACACTTATTTTTATAACTTTTCCCCAATGGCT
CTGTGGTAGAAAATGAAAAACACTTATTTAGTATTTCCCCTTATTGTCCTGTGCCATCCTAGTGTTTATTTTTCTAAGA
AAAAAACTTTTTTTTTGTGTGTGTATACACCTTTTTATTAATTCATCTGTTATACTGTCATAGTATTCTTTAAGTCTCT
TCACATGTCCCCCCTTCCCCCATTTCATT
>Contig_367
GCCGGGGGGGGTGGCTATGGCAACAACAGAGGAGGACACAAACGCAACTTCAGCCAAGCTTTTGATTATTGAaGTGGCa
ACCTGTGGACTGATAAAACTGACTGTCACTGTCATCTGGGCTGGCAGTGATTTTTATTGGCTGTTAGTGAGTGATGGAT
GTATGGCTGGTGGAAATCTCRAACATGCTGAACTGAAAGCATTTAAATATTCTTACGTTTTATATTCAGTTATGACCAA
TGTCCCCCTCTCTGAAAATAAAGTCAACATCACATATCTGAGAAATTAGATCTATCCCCAAGYATCCATTTCCTGTGGG
TTTAAGAACAGATCTTGTGTATACAGTACATTAACTCAGACATACTGGCAGCCATTTTGTAATGCCTGACATGTACGTC
TTTTAGGTGACGCCTTACTTAAAGCTCATGAAATGATATTCTTTACAGCTGAACTACATCTTTCAGTTGCTATGTCTCG
AATGCCATAGGATAAAAAAAAACCTTGACTAATGAACCTATAGTTAAAGTTAAGCATAATGTGATGTCCGCACATCCAC
TGAGGTGAAGTGTTACTCTTTTTATACTGGGTGTTTGGGGATCGGTGACAGCAATCAGGCCTGAGTAGTCGACAATAGA
AGGGGCACTATTCTGACCTCACAACTTGTAAACATGCTACTTGTGGTATTACTACACTATATAACTCTGCGATTGTGTG
GTAcCATGAAGGTGCACTGTACTGCAGACACTATGTCATGTGGGAGGCACTGTGTTTCTGCTCTGCACCCACAGAGAGC
AGTGATGAAATGGGTGTTAACCTTTACAGTTGTGCGCAGTGTTGGATTGCCGCCCTCAACTGAAACCGCTCTCCCCAAa
TATATATTGGATGATTGCTTTGCAATTGCCTCTATTTAATAACTGTGTCTACTGCTTCCATTCATTTGAATGAAAAGAC
TTGTCCATTaAAAAAAAGTCAACTBAN
>Contig_368
ATCACTGAGTGTCACTCAAAGTTCAAGATTCAAGTCATTAATTTATAAAAACATGTCCTTATCAACCAATGCTGACTAC
CAAAGCATAGAAAGTAAATGTCCATTAAAAAAAAGAAACTACCTTCCAGTGGATATTAAATATTGAAATTAATTGATTT
AAGTAACCAGCATGGTGCTTGAGGTCAGAAATGACATGATGACATTGAGAGCATTGTGAGATATGGTCCAGTTAACTAA
TTCAATGTTAAACCTCAACATGCAGACATACTACAAACACAAAGAAAGAGCCAGAAAGCATTAAAACTGCAGCTTTGTT
ACACGTCTTTGCCTGTAGATGGTGCCCATCAGTGTGTCTCTCTGCAGGTCTAAATGCTGCTGTTACTTTTCTTGCCAAT
AGGTGGCGCTGGTTGAACATGAAATGCAGATCTGACACTGCTAATATGGACTGTGCCTGGTTTTGGGGCTCCGCATCAG
TGACACTGTGTTCCCTTTACTGTGTTAGCAACTGGTCAATTACCCTTTTTTTTTGTGTGTGTGTAAATTTTAACAGTTA
ATTTATAAATGCCACAAGTGCATTTGGATAGCCAAATTACAGCCTGGTGGGGGAATAGTATCTAACAGTGAGTTTCATC
TATCTG
>Contig_369
GTTTTGATATGGAAGGTTATTTAAAGGCATTTAGTAAATGTACATAAGATATCAAAGTTGTACAATCAAAACCTTCGAG
AGCTTGTTTGTTTCTGATGTGTCAAATCCAGTGTATCATATGAGTATTTTTCAAAACCAAGAACAAAATGTCATATATT
AGCAGTGAAAGTGTGTGTTTACATTTAATGCTGTCTGTTTTGCTGTCAAATATGGACAAAAAATACTTCCAAAGATCAA
CGCTTTGACCTTTGGCCTGCCTGCGAGACTCAGGAGTGGCTCTCGTACAAATTAGCGATGTTTAACATTCTACTGTAGC
GCCCTTTAGAATCAAAGCACTGCAGTGAAATTCGGTAAGGGGGCAAGATGGTGGGGAGGTGCCACGCTGAGATGGTTTT
AGAGGTAACAGATGGATTAAAGTGAGTGAAACTCCAGGAGGAGAGGGACAGATGGCACTGAAACAGAGACTAGAGGTAA
GGCCACCACCATGAAAAAAAAAAAAAAAAAAAAAGAATTCAACCAAATGGGGCATTAAGAGGGTGAAAGACTGAGTATA
CGAACCAGTGTGATGCCTATATGTGTAAATATTAAATGTACATACCCTGTATTAATGTCTAAAAAATATATATCTTCGT
GTATTGTTACTCCGCACTTT
>Contig_370
GAAACAAAACCGAAGCCCGGACATGACCTTTACAGAGTTAATTTATTGATGTTACATCGACTGTATGTTGTGTTCTGTC
ATCAATTAAACGAGTGGGGGGGGTTATCATTCCAGAGGGTGCACTGTATGTATATGAGGTTTCCAGATTAAATTATACG
TGTGTGTGGTTGTTGTTCTGTTTTTTGTTCTTCTCTTCTTTTTTTTTTTTTtttttGATCGTGTCTCAAACTTAAAATG
TTATATTGTGGAAATGTAAAACCTAATAAAATATAAATCATTARY
>Contig_371
AAACGTCAGGTATTCTGTTCTTTTGTTAAGCCCCGGTGAGTACCAGGTTCTGTCTGAGCACTGACAGGAAAATAAGACA
GGCTGTCAGTTAATTCACTTGTTAACCCTGAACATCCCTTCGTTACCTCTGACAACAACTTCCTCCTCCTCCTCAGACA
CTGTCTACACAGTTAACGGAATATGTGTGTGTATGTGTGTGTGTGTGTGCATTTGTGTGCAGATGTACAATAGAAACTA
TGCCTACATTTATGTGAGCAGATTCTTCTTCCAGTGTCTTAACAATGTCAAAATTCAGAATTTTTACCAAAAGAATCTG
AAGCCTTAACAACATGTCASAATGTGKGCTTTGATAAAGTATAMAATGCAGTGTTATWTTTTGTGCTCGAGWGGGCAGC
CTTTTATCRTTTAAAAGKGGATCTATTTGTTGAGACaGKACTCATCTGATGTCATGTAATTCTATGTTGTCTCTGAAGA
TATATGTCTTGTCTGAAATTATCTTAATAAAGTCAATATGGCGAANAAAAAAACAACAACACAAAGAA
>Contig_372
GAACTGACGTATATGAGAAAGATATTTGANAGAATTAGTGTTATATATGCTCAGGTGGTTCAGTGGCAGTGACGACGTG
GTTTTTTTGTAAAAGATTTGTCTTTTGAAACTTTTATTATAGCTCACCTTTTTTTTTTTTTTCTTTTTTGCGCTATTTT
AATTGCTACTTGTTCAATTCTGCGTCTCCATGTATGCAGATGGAGAATTGTTTTGTTCTAAGAAAATAAAAAAAATCAA
CAC
>Contig_373
CGGGATCACGTTGTGTTTCGTCAGTCGTACTTTCATAGCCGAAGCCCCAGTTTGCTCCTATGAATGTAGCAAAGCTCCT
CGCGCCTCAGTTTGTCCTGTCCTACGCTCCCAAACACAGGTTCCTCCGTTTGTTCTCAAGGCGAACGAGAAGGAACCGA
AGAGTTTTTCTTTCACTCTTCATATAGTTCAAGGTTAAAGTAGAAATGCTTTTTTTTTTTTTTTCTCCTGTTTGTGATT
TAGTCATTTCTGCACAATGCAAATCATGTTGCTGTTGTTCTATTCCTGCTCTTCCCATTGAATCTTCTGATCTTGTAAC
AATGATGTACAGTCTGAGTACTTATAAACTATTTTTATCACAATATTATTTATTGCTTACTTTCAATAAAATACTGAAA
CTTATTTTCCACTGCAGATAAAAGAGACTAAAGCTTG
>Contig_374
TGGCTCCCTTCCCTTCCCTTCCCGCCTTGCCCGTACCCCTCCGCCCCCCAGCCTGCCGGACTTCTTCGTCCTCTAGCCT
TCAGCCGCCGTACAGCTCAGCTCCTTCTGTGCTGAAACATCTTTAACCAATAATCCACAAAGCCTCGGTCACAGCCTCC
TCCTCCTACACACCTGTCAGTCTCCCCCTCCCTCCCTCCCTCACCTGTAACCCCATCCTTTCCCAAACCAGATCAAGCA
GTACATATCTGGTTTTTGTAATGGACTTGAGTGTGAAAAACACGGTGATGTTCTCTGTGTGTGCGTGTGTGTGTGTGTG
CGTGTGTGTATACGTGTGTGTGCATGTATGTGTGGGTGTATGTTTTAAAATCAATTTGAAACAAAATCAAACGTGGAAG
>Contig_375
GGGGGGGCCCGCTGGAGCTATARTAAAAAGTACCGCAAGGGAACGCTGAAAGAGAAATGAAATAAACCAGTAAAGCCTA
GAAAAAAAAAAAAAAAAAAAAAA
>Contig_376
GGGGGGTTTTGGTCCGTACCGGAAGTAGCCAGGGTGACATTTAGAGCAGAGCGAAAACGAAGGCATGGTTGTCCGTACC
CCCTGAGACCCCGACGTCCTTCGAGTTTGTGTGTCGTCTTTTTATACTCGAGTCCAAGTGTTTGTACTGAGGGGCGTAA
TGGCGGCGTGGAGCTGTCGGTTGGTTGTCGGGAGGGGACTCTTTCGTCTCCGAGCAACGGCTCAAAGTCCTGCCCATTT
GATGGGTTGTATTAGGACAGTAAAGAGCACAACATGGTTTGAAGAACACCTCACAGAGGATAACCAGGAGTACATGAGG
AAGATCATGGCAGAGGAATACAGAACACAAACAGCTGAAAAGCTCAACCCGCTCAAAGACGAGCCCTGGCAGCGACATG
AGTGGACAGAGGGCAGTCGAAGAGTTGGGTTAGTGGCAGTGAAATTGGGGATGGCTCCTATCTGGACGAAAACAGGAGA
AAGGCATGTCGTACCATGTTACAGGTGGAGGACTGTCATGTATTAAAGTACCTGCCCAAAGAAGAATATAATGGAAGCA
GTGCCGCCCTCTTGGTGGGAGGAAAAAACGCATCACCATTCTATGTGTCTGAACAGCAGATGGAGATATATAGGAATGC
AGGAGTGCCTCCAAAGCAGAAAGTCTCCACATTTAAAGTCACCGACAACGCCATCCTCAAGCCAGGCACTCCTCTGTAT
GCGGCACATTTCCGTCCGGGGCATTATGTAGACATCACAGCCAAATCCATTGGTAAAGGTTTTCAAGGTGTAATGAAGC
GTTGGGGGTTCAAAGGTCAGCCAGCCAGCCATGGCCAAACCAAAACTCACCGCAGACCGGGAGCTTCTGGACCTGGAGG
GGATCCAGCCAAAGTTTCAAAAGGAAAGAAGAATGCCGGSATGTTGGGCAAcATTAACGTCACAGCTCGTGGACTGAAG
ATATGGAGGGTCAATACCAAGTATAATGTGCTGTATGTTCACGGCTCTGTCCCCGGCCACAGGAACTGCTTACTGAAGG
TAAAAGACACCAGTCTGCCAAACAGGAGCTCCACTCTGATCAACCCTCCTTTCCCTACCTATTTCACTGAAGAAGAAGG
CGACCTGCAGGAAGACCTGTACGATGACAACTTGTTCGTCCACTCGGATCCGTCATTAACACTGTCCTGACCACTTACA
CACACACAGACACACACACACATACACACACATATAAGAATACACATACAGTGAAAAGATAAAAAACATAAACACGCTT
ATATGTATACACACAGACACACCTTCCCCTGCCTGCATTGGTGTATTTTGTAAAAAGAAAGAAATCATACAGAAGTTTA
AAAACGTACGTAAAACGTCATTGTAAAAAAAAAAAATTAAGATAAAGCTACTGAGAGGTTTTGATGTTTGTCTGACTAA
TCCAGTGAGTATGTATAAATATTGGAAAAAAAAAATTTGCTTGGATTGATTTAAAAAGAAGCAACACAATGTGTCTTGG
TTTTCATTGATGTGATTTCTAATCCTTTGATGTACTTGTTTTTTGTTTTTTTTTGTACTTTTTTGGGACTTCGAACAGA
GAATAAACAAACAAGATTCAGACAGTTGTTGAAATAAACCTTTTTAACATG
>Contig_377
GGCTTCCAGTTCTACAGCATCTGCGATATTGCGCAGCGTTAAAGTGACAAACGCCAACGTAACGTGCCCCAGTTTGAAG
GATTTAGGAGGAGATTTTAATGTGCCTTCACAGCTTTCTGTCAACCAAAGGTTTAGTGTCCCTTTTTTTTGTTTATTTT
TAGGTCTTTATCTTGTTCTTCCCACTTCTCTTGTCACTGCTGTGTAATATGTGGTTAAAGCTTTGCATGTGCGTCAGTC
TGGTCAGTAAGCAAAGTCTGAAAACACCCTTGCATAGAAAGGGTATTTCCTCATTGTGGGGTGACTTTGTTGGTTGAAA
GTGTCTAACTTTTTTTTTTTTTTTTTTCGTCATGCATAAAATGCCCGTTAGGTGATCTTGTGTGTAGTTTCAAGTGACC
TTACCTTTGCTGATTTCATCAAGTATAACTTCTTTATTGAACAGTGAATGCCTACATGTACAGTATAAGATATGTGCTG
ATGTTCATTCAGAAACATAACCCCAGGTGTGATGTAATCATG
>Contig_378
GAGAGTGTGAATGAACGAATGACTGATTGAATGAGAGAGAGAGAGAGGGCAATTGCACAACACATCCTTTCTCTCACCA
GCTCTTCATCCCAAGATAGACGAAATAGAAATGCATACATTTGTAAATGTTAGCTTTGCGCTCATCACATGATGACCAC
CACTAGTTTATTTCCCTTAGCTTCTCCACATGGGGAGCTGTCTCTGGACCTGTGAGGACTAGCAGACAGGGCGAATCAT
GAGGGACATTACTGTGTGTGCATCAAAATGAGACTGTGTGTGTGTGTGCGTGTGTGTGTGTTTTCAGTGTGCATGTTCA
TTTACTGTTCATAGAAATGAGTTAAGACTACAGGTACTCATTTTGAATACATGTGCTTTTTTGTATGTGTATGAATGCA
CATTTGTGCCTAAGAACTTGGATAGGGTGCGTGGCCATTGAGACATTAACTCTTTTTTGAGAGCGAGTGTGACGTGTGT
CAGTGCTCAGCACAGTGTATGTAAAGTATGTAAGTTTATATCGTCAATATTTCTAGTTCAGTCTAGGGGTGATCATTGG
AAGGTTAGTCCAGTCTGTTTTCTTGGGGTGTGATCACATTGCCTTTTGTCAGCTCTCGAACTT
>Contig_379
ACCTCTCTCCCGCTGTCACCATGGCGACGCCACAGCTGCTTTCTGGTTCATTCTTCTGTTCTTTTTGTTTTGTTCCATT
ACATGTCGCACTAGAGCGACGGCCCACCAGACTCCATTCACAAAACCATTCATTTTTAGCTTCAATGATAACATGATAC
CTACTAGCTTTGGCATGTTAGCATGCTGCTGTTAGCATTTAGCTCACAGTGTGTTTAGCTCTGCGGTGTAAACAGGTTG
TTGTTGTTGTTGTTGGTAAACAATATGGTGTTGTGTGTTGACTCTAATATATTTATGAACTGTGTGTTTGGGTTTTAAA
AGAGAAACTTGATGTAAATATGAAGTTGTTTTAATTCTCTCAGGTTGTTTTTTAATCTTCAATAAAGTCACGTAGAANA
AAAAAAAAAAAAAAAAAAAAAAAA
>Contig_380
GCCTGGTGGCTaACATTAGCTGAAACGCAGTATCCACTCCACATTCTACTACAGAGTGGCGTAACAGAAATCTCGGAAC
AAGATGGATGGTGAAGAGAGAACCTACGGTGGCTGTGAAGGGCCAGATGCCATGTATGTGAAATTGATCTCTTCAGATG
GCCATGAATTTATTGTGAAAAGAGAACATGCCTTGACATCCGGGACCATCAAAGCCATGTTAAGCGGGCCAGGTCAGTT
TGCTGAGAACGAAACCAATGAAGTGRACTTCAGGGAGATTCCATCTCACGTCCTGTCCAAGGTCTGCATGTACTTCACC
TACAAGGTCCGTTACACCAACAGCTCCACAGAAATACCTGAATTTCCCATCGCTCCGGAGATCGCACTGGAACTGCTCA
TGGCTGCAAACTTTTTGGATTGCTAAAGTTACAGAGATAATGTAGCAGCTTAAAACATTTTTTTAGATTTTTTGAATAT
TTAAATTGTTTTGCCATTTACATGAGTTAATAAGTATGTCACCTTGAGTTTTTTTTTTTTTtCTTTTGTTTTTTTTTCC
GCACCTGGCTTTCTGTCATAATTTTATTAGTATTAAAGAATTTCTTTTTAATGTAATAAATGGATATGGCAGGATGCAT
CACTTGCCTCAAAATGTGAYAAATGTGCCCCCCCCCCcGCCCGTACATCTTTCCTCACCTTT
>Contig_381
CTTCGCTGGTGAAGAAGTGGCAGAGCATCCAGAAGGAGTTGGACGAGGAAGAGAAGAGCAGCTCCAGTGACGAGGACCG
AGATCAGCTGAATAAGAAGAGCATCGAGGAGTGGAAGCAACAGCAGTTTGTGACAGGAAAAGCTTCAAAGAATGCTAAC
TTTGAGGCACTTCCTGATGACTGGCGGCAGCGACTGAAGAAAAAGAAGGTGGCGAATAACACGTAACATCTGGACTGGG
TCCTGCTTCGCCCAGTACGTTTTTTTTTTTTAAAAATCCACTCCAACCATTACCACAAGGTCGCCCTTCCCCAGCTTCA
GTATTGTTTAATGATCTCTGGACTTTCTTTTACATTTTCTTTGGCCACGATGAAGACATTTCGAGGCCCTTACATGGCA
GGCCATTCACCGAAAGGGTTTGAATGTCGATTTCTTTTTTTTTTTTTTATCCATTATTGTAAATGTGCCAAATGTCTCG
AGTTCATCAGAAATACTTCAACACCATTTTGTATAGACCCCATTTAGAGGACCACCACAGTTTGTTTGGAGGGATTACC
TATTTTATTGAACATTTTTACAACTGTGTACATACAATGTATAATGGGATAAGCCATGTTTTTGGAAGGGGAGGGAACA
TCACTGAACTTGTACATTTTTGTAAAAAGTTATTAAACTGTTTTTCTGAAA
>Contig_382
CACATATTCTCTCTCTCTCTAATGCTAACTCTAACTCTCTCGCTCTCTAACCTGTCTCATGAGTTTTCTTGCACACTGA
CACTCTCTGTCTGTCTCTTTATCAGAGTAAAACAATAAACCACTTCACGTGTCTAATCCCCTCCTCCTACCCCCCACCC
CACCCCACCATATTCTTCCACTCTCCATCTGATGATCATTTTTATTTCTGATAAAAAGAGAAATCCAGTCACGTTTCTT
GTCATTTGTTTTAAAAGTTGTAAAAAAGATTAAAAAAAATGTGAAAAGACAAGCTCATATTTTTAATATTTCCTTTGCC
TGAGCTCACCTGGTTGGACACCCTCACCTACCCTTAACTTCCCCCTTTCCCCCCTTTCCCCACTCACCCACAGCACTCA
CCTTCAGCCaGRGKAAATCAaaaTaaaaGAgAAAAAAAAAAAAAAAAAAAA
>Contig_383
CCGGGGGCGCATTTTACTCATCAACTGGTCGGTTGTCGTGTTGTTATCTCTCCGGAAAGMAAAAAAAAAAAAAGCAGCY
CCGTTTTTTACGGTTATATCTTTGTGAGCTCTCAGTTCATCCCCGTCAGCAACATGGTTAAAACGAAGAAAAGCACTCC
CCCTGAGGAAAGAAGRACTTCCCAGCGACTGGSGAARAAACCTAAACCTGCAGCAGTGGAGAAAAAGAARGCTGTTGCA
AAGAGGGCACCCAAAGCAAAGAAGCCCAAACAAGCTGAAAATGGGAGCACCAAGGCTGAGGAGCCAAAGGCTGAAGCCA
CTGACGCCAAATGAATAACGGTTCATGTGCTCACTCTGTGTACTTGGTGATTGTACAGTTTTAAATAAGTATTTTTTAC
CAAGTTTTATATTACAMATGTCATTTATAGGTTTGTKTTGGGCTTGCACTTGATGTAACAAAACTTTGTTGTCACATTC
ATATCCATTTTTAAAAAGANTACCAGCC
>Contig_384
ACACACAGATGTTTGTTGATTTGTTTGGTTTGATTTGCTTTTTGTAGCTTCCTGGTTTTCCTTGTATTTCTGAACGGGG
TGTGAGATTTGTTTTCTACCAGTTTCCTCTTTGATTTGTCTTCTGATCAGATTGGACACAAAGCTCAGCTGAATCACTA
GGCTTCTCAGACCAAATGAGCAATAAAAGACAGTCTCACAATCATTTGAGGCGGATCGGTTTCAGGTTAGTTATTTTCC
TCTGATGTCGGAAGGCAGAATGAAGCATTARRGYACTKcaTGAMYAAACtgcATTWWYTAWaCTTagTaCNGAAAAAAA
AAAAAAAAAAAAAAA
>Contig_385
TGCTGTTGTACAGTTCTGTCCTTGTGGATGGCTAGAGAAGGCATGGTATGTTTCTGAAAACGCTTAAGATCAGAAAAAG
ATGATTTTGTGAATTTATTAGCTTTCATTTTACCGTAATAACAAAACATTTTTGAGGCTGACTCAGAACAATCTTTGTC
ATTCATTGAAGGCAAAAATGTTTCCAAGATGACAATTCTAAATTGCCATTTCAGTCTGAGCTGTGTGAAATGAAAGCCG
TTCTATATGACTTGCTTGCTGTTTAATTTCTAATTTCTTTAAGTGAACAATTCTTGTAAAATATCACATCCACTGTAAT
TTTTCAAACTAAAAAACTTTTAGAAATCTTATAGTAAACCAATAAAGTATTGTTCGCAGTATTAAGACTGCACCATAGA
AAAAAAAAAAAAAAAA
>Contig_386
TGTGTTCTGATGTCCCCAGCGAGTGCTGCATGACCATGCATGTGTGTGTGTGTGTGCATCAGGAWWMTAYMKSCcARCT
GaaTRAMAWMtCAtCKRtGCTgTTWcTRWMCCWMWRCAGTGCGAATCCTCTCTGGACGGACAGAGGGGTCGATGCTGGT
GTGTGAACTCCTGGAACGGCAAGAAGATTTTAGGTTCGACCGACCTGCCTGCAGACGCCGAGTGCCCTTAAAGAGATCA
ACCACTGATGCAGATCWCACAAAAARGAAGAAGCAAGCCACTGATTTTTCCTTTTTAAAAGCTGTTTATTTATTGATCT
TGTCCATGGTGGTGTTTAATTCAGGTACACTGTCATTGCGGGACTGTGGGTCCCAACCACCCTAAACCCCTCCCTCCCT
CCCTCCTCTTCAAACACCCGTCSSAAAG
>Contig_387
CTGACGTCTcCCATGGACTTTTGGGTATTGGTGTGTGTGTGTGTGTCTGGACCAGTGACGGCCTGTCTGTAAACCCAGC
TTTGGGAAGGGCAGGCCTGATGATCCCCAGCGTGCAACTAACCTCCAGAACTCACCCACACCAAACCCATGAGACCATG
TGAGAGGACATTCAGTAGTTATTTAAAGTAGAGGCCCTTCACATCTTACTTCAAACTCAAAACAGTCATTCCCTTTTCT
TATACATTTACAATCTAGTCCTTTCTGAATGTTAAGTGACAAGTTTGTTCATGTGTCAATGTCAGCTTTATGTCTTTAT
GCAAGGACATAATATGCCATACATTTCACAGATCTCTGTAAAGCTACTGATAATATTATTTGCACTTAACTAGGCCTGT
TATTTTGTCTGTAACTCCTGACTAATCATGTTATGACATTGAAATATAAATGCTCTCTTGGACATCATTTGTCAATTTA
CATGCACCTATTAAAATCTAATTTGAGTAANGAAA
>Contig_388
TTCAGCCGTGCGTGGAGCCTCCCTAGACATACTACTGAGTCCGGACCTCTGGGTGACAACAACTGCGCCGTGCTCAGCT
CCAGCTCGAAGCGGGAACGCACACGCACACACACACACACTGGATAACAGGAGATACTTTTTTTCTTTCTTTTCATTTT
TTTGTACGATTTCTCTCTCGGTTTGAAGTGCGACTGCAGAGACGCATTTGGGACGTTTTGAAGGCTTTTTGAAGTAATT
TATTCGGGTTTTACAGCTAAGCGACATGGAGAGGATTACCAGTGCGCAACCACCTCCCTGTGTGCCAAAACACGCATCA
CTGGATATAGCTGACATGCAAGGGATGGATTTTCCCATTTACATGTACAAACCCA
>Contig_389
AACTTGAATCTTCACCCTTGAGGGGAATCGATCGCATTCTGTCATATTTTGACACAGCAGACTTGTGGTGTGCCATTTG
TATTATTGTACATTTTAAGGTGTTTTTATTTTAGCAATCTCTCTTTTTTTTTTTTTCTTTCTTCTGAGTTCTTTGCTTT
GTTGAATGTATTAGGGTCGATGTGGAGTAGCCAGAAGTTTTAAATTTGCAATGTAATAAGGTAAATAAGAGAGAACGTG
ATTTTATGGTTTATTAGGGTCAACTTCACTGTATATAAGTAAAAATGTGGCTGAGATTAAACAATTTGCACTTCC
>Contig_390
CTGCGCGCTCTCCCTCCTGCAGGCTGTGCTCATACACACACACACGCACACACGCACGCACTACAGAACTGCTGTATCA
TCAACCACATTGTGTAAATGCAGTATTTTATGGTTCATTCTGCTGTTTGTTATTGCTATGTAAGTATAAGCAACTTTAT
ATGACTGTATTTATGACGTGTATTACTGTAATGTTGATGTAAACAAAAACTTAAATTAGAACAAATATTTACAGTTAAG
TATAATGTTGAAATATATTTGATATTACGCCATAGTGTGCCTTTGACCTACACAGCTGATTTTGTGTAGATCAGAATAA
ATGCTGCTTTGTTCTAC
>Contig_391
TTATCCACAATATCGATGTCATCTGGATAATATTTAACAGTTATTCAACAACAAGCAGTGGCTGTTGATTGTTCACAGT
GAGGACACTGCGGGCCAGTGAAGCCTGGGAACAGGACAGGCCTTGGTTGACACAAGGTTAATGACGGTTGGGGTTGTTT
GTGTGAAGGGTGCTGCTGGGTGGGGGTTCTCTGTGTGTGTGTCTGTGTGTGTACCCTATTTGAGCGTGTGAGACGGATT
TAGGTATTTGACTTTGTAAGGAATTGAAACAACTTATTTACTTAATTTCCATGCATTCCTGCTGATTTCATACTGGAAA
CTCACAAAACAGTGCAAAACATTTCTGCACCTGTCAGCAGGTACCGTGTAACCCCCAACGTCTTAGATGTGAAGCACTA
CCAAGAGGAAGCCATTTTCCATGCCTGCCAACCTGCAGCACCTACAGGTAAAAGACAGTAACAGCAGTTTCAGACTTTG
GGATTTGTTTATCTGCAGCTCTCANATGCTGTTACTTTTCTTGCCAGTGGGTGCAACAGGTTGGACTGAAACTGCTGGT
CTCATATCGGCTGCTCCTGGTTTCA
>Contig_392
CCCACTTTGTGTTGTCCTTCAAGGAAAAaCGCATGAAKACCCCCCCCCCCCCCCCCCTCAGTTAGCATCAACCCACAGT
CgAGATTTCCTCTGAAGGACGATATGaAAAAGGGTGTTGTGCTGCAGATCGTCTCTGGACGGAGCCATTACAGTGGCTC
ACACATGTAGACTTATGCTGGTAACATTTTTAATTAGATTTTTGTTCTAAAAACAACATATCCATCATATGGAAAATGC
AGTATACTGCATCTGAAACATCCAGTGCCGCAAAACACTCGTAAGAACTGGAATTTTAAGTATTTCATACAGAAAAGTG
TTTATGASTGAAGGATTTTTCTGAGTTTTGGAacaagagtcttttattacagACAGAACATAAGGCATTCACCTTAGAC
AATCATTTTTTTYtCTTTAGTTTCATTTAATGTTTGTGTGTTTTTGTTTTTYCGCACAGTATCCTAGCACTTAATAGCA
ACTTCTTTATCACTGTTAGGACAAAAAAAAGTGCAGAGCATAAAGTAACATTACATCTACACATGCCTTCAGTTAGCCG
CTGTATATCCAACGCACAACTACTACAAAGAGATCCTCAGATAGAAATGTGATATTGTATTTYGAAGCCaTAAAACAAG
ATGAAATTGTACaTAATatATATATATATTATATATATAAATATGAACAAATTTAGATAAACCCCAAATCTCTAACC
>Contig_393
GTTAGGGTTCAGTGACTCTTGAAATCCAATAAAACACAGTGAGATGAGACTCTGAGCCCAAACCCAACAAATGTAGAAA
AAGTGATCATTTGCGAGTAAGAAAAAACAAAAACAACAAAAACACACAAAAAAAAAAAAATGTTTACAGACTCAAATAC
TACTGAGGCAATGTGGTTTCTTATGTCGTCAAAGACAGACGAACCAAACACAATCAGTTTACCACGGAACTTTGCTGCA
TAGTGACCAAGTTCATAGAAATGAGGAACAAATGCAAAATGAAAAACAGTGACTCAAAGTGTGCTGGCTAATGACACAC
ATTTCTTTTGGGACCAATTGCCAAGGCACAGAAATCTCTGCTAGATGATCGGAGAATTGCAAATTACCTGCCACCACCG
AGTGTGGACCCCCGCAGCACACCTCCACTGCTACGGGACTGGATCGTACAGATCCACTAGAACTGTATTAGCAGTCTAA
AGGAGGGTCTGTAACACTGCGTTTACCATGTTTGTCAAGAAGAAAACAATAATCAAACAAGCAAGTTTAGCTAGGAAGG
AAACACTAGCGAGGGAGGGGGAAACCCAGAACCGTAGACAAAGATTTTTTTTTTGTTTGTTTGTGCTGAGTATACTTGC
ATCTT
>Contig_394
GGGATCACGTTACTTTTTATTGTAAATTTAATTAACTCGATAATAAATAATTAATTATTCTTGTTATTGATACAGGTTG
TGGTGCAGCGGAGGTAACGCATCATTCGGACCCGCCGTAGTCCACGAAATAAAAAGTATTAGTAGTGAGATTGCCATGA
CGTCGTGCTGCTCGCCAGCCGGACGCCTCGTTGTGCCATAAACTCGCCAGATCAACGTCTTGCTGTGGGTCAGTTTTAT
ATTTTATTTTTTTGTATTCGTTGTGATTTAGTTGTTTTTTACTGTGACGTAACGCGGGACCGCCGCCTCGCCGCCAACG
ATGCATATCACAGCTTCAGACTTCGCCTAGCGACAGGTGAGGAGATTAAATCTGATTGGACGATAATCCCCGACTCCTG
AAAGCTCTTATTCAATTAGACGCCCAGACATTTTTGCTCTTTTCTCTATCTTAGTAAAAAAAAAAGTCTCTGGATGTTT
TAAAGATGCACTGGATCATCATCTTCATCACCTTCATCCTCGCCTTTTGCCAAATGTAGTTTTTGTTGTGAAAAGGGGC
ATTTTATTTTGCTTCTTTTGGGTTTTTTTTGTTCTTTGTTTGCTTTTTGTTGTTTTTTTATACTTTGTCCACGACTCTT
CCGCTGTGTTGATGAAAAAAAAAATGAGGAAGAAGTTGGAACAAAAAGTAAAAGTGACACAAAAAGACCAACTCAAGGC
AGCTACGTATGAGTGACTACTGTAAAATGACTAACTAATAAAGAAGCAACGGGTTTGTTTTTACTTCCTGTGTTTGTTT
GTTTGTTTATAAACACATTTTCTATCCCAGGATGGCAAAGTCATGACCAACTAACCTACC
>Contig_395
GGGGTTCGGACGTGTTTCCGCTTTGACTTCAGCGTGCGTTAAGCTAAGTGAGCAAAACATGTTTTGATTATTTTATTTA
ACGTTATATGGTGTGTGTGTGTGTGGAAAAGAAAGCCACAGATAAATATTTTGACAGGACTACGGAGGGATGGACGTAT
CCATTAAGCGTCCTTACTGGAAACCTGTGAGCTACAACTCAGACTAACATCTCATTTGTAGCTGAAGTTAGCGAGCTAC
CATCATAACAACATTAACAACAACAACGTTGTTTTAATAAGCGGCACCATGGCCAATCTAGAGCAGTGGGTGAATGACC
GTCTCCATGACATCCTCGGGTTGAGTGACAGATATGTGTCCCAGTTCATGATCGGCACTGCACGGAAAGCGTCAAGTTG
TCAAGACTTTGTGGCTCGTCTTGAGCAGACGGGCACAATCGACATCGACCAGAGTGTGATTGYCTTTGCGCAAGAGCTC
TNTGACAAGATTCCTCGTAAGCAGGTTGTTGAGAAACCGGNCCGGGCGATGGAGCGNGAAGNCATTGNAATGGANCGGG
AGGAATCGGACGTACNCGTTGCTGGACGACAGCGAGAGTGATGGAGAGTCTGTG
>Contig_396
TTGTTGTCGATATTTATCTGCTTTCTTTCTGAATATGTGAGATATAAACAACCCGCGGCGGGTTCTCGGTGTTCGGTCG
GGCGCGGACGTTAAAAAGCGTTTATTAAACTTTTCCCGGGGTTTCTATGGAAGCGCGCTAACGATAGCGAGCTATCTAA
CGTTACCGGAGCTAACTTTTAKCTAGCAANCTAGCTGTGTTTGTTTGTTTGTTTGTTTGTTTGTTTTGTTTTGATWGA
>Contig_397
ATTAAGAGCTGTTTTTGTTTGTTTTTTTTTGGGACCAAGACATCCGGGTCTGCACTGCATGTATTTAGACATTGACACA
CTCTTTACTGGCAACACCTGTCAGAACTGGTTGATAAAGCTTGATTAAAATACAGAA
>Contig_398
AATGAAAGGGTGGGGGGGGGCTTTAGCTATTAGAAAAAACATTGCATTAATCCAAACCCCTGAAGGTTCAGCATGTATA
GGAGATCATATTTAGCAAACCAAAGACATTTTGTAAGTAGTTTGCCTGTTAATGCTTTTTAAATTGTGAGTAAGCCATT
GCCCTTGGCGATAAGTCAGTCTGAACATAGTAGTAAATGATGACTCTAATAGGGTGAAAGGAAAACATCATCTGTTTAA
ACAAAACAAGTGATTTGTTCTCATCATACTGAGTGTAAGGTGATGTGCTCTTATTGTAATGTAAGAGGTGGGTGCTGTC
TGTCTGAGCCCCCCTCTTCACGCTGTATCGATATACAGAAAGCTCAATAGCAGGATGATATGGACTGGCAAGCAGCCGT
TACATAATGATGTCATGTGACTGTTGGGGAGGAATCGGGGCAACATGGGACACTTCAAAGAGCTTAAGCTGACGAAAAC
AAGTTTCAAGGGGGAGTCGGTGTGTGTGGGTGTGTGGGTGTGTGTGTGAGACAAAGGGAGAGATTTAATACAACGGTTG
ACAAAAATGTAACTTTATTGTTCTTTGTCTTTAAGCTTGAATTTGTTTATTTGGTTTGTCTAATCAATTTGGGAAATTC
CTATTTTAATATATGCTTTAGTTTGAAATAGAATCTTGTGTATTTC
>Contig_399
GGGGATTCTCTGAGCGTGTGGCCACaATGGCGGGACGACTTCTTGTTCTTCTCCGAGCTTGTacaACAACAACAACAAC
AACAACAACAACAACAACACTGCGGCTGAGGAGCAATGCGGTGGTCCGACCGTTAGTCCGAGCCATGGCAACAGCCAAA
GGAATACCAACAGATGAAGAACAGGCCACTGGACTGGAGCGACGCGCCCTGCAGGCCCTGAAACACGGAAAGGATCCTT
ACAGTATGTTGAAGCCCAAAGAGTATGCCGGCACCAAGGAGGAACCYCACATTGTGCCATGCATTGGAACCAAGAGGCT
GGTGGGCTGTCTTTGTGAGGAAGACAACACTGCTATTGTGTGGTTCTGGCTTCATGAGGGAGATGCCCAGCGCTGTCCT
TCCTGTGGTTCCCACTATAAGCTGGTCCACCATGAGCTGCCCCATTGAAACAAAACTTAACACAAGCTCTGGACATCCA
TATTTGCCTCCTTCGTGGCCATATACTCCAATGTGTACATTATCATTTAACATGTACAGTTTATCATTAAAATGTAAAC
CCG
>Contig_400
GCCGGGGCTTTTtCCCCCGGaACTTCGGCAAGATGGCGGATACCGAGATTAAGRAGAAGCGTACCTTCAGGAAGTTCAC
CTACAGAGGTGTGGACCTGGACCAGCTTCTGGACATGTCCTATGAGCAGCTGATGCAGCTGTACTGCGCCCGCCAGAGG
AGGAGGCTGAACCGTGGCCTGCGCCGCAAGCAGCAGTCCCTCCTGAAGCGCCTGCGCAAGGCAAAGAAAGAGGCTCCCC
CCATGGAGAAACCAGAGGTGGTGAAGACCCACCTGAGGGACATGGTCATCCTGCCTGAGATGGTCGGGTCCATGGTTGG
AGTGTACAACGGCAAGACTTTCAACCAGGTTGAAATCAAGCCTGAGATGTGCGGTCACTACTTGGGCGAGTTCTCCATC
ACCTACAAGCCAGTCAAGCACGGTCGCCCTGGTATTGGAGCTACACATTCTTCTCGTTTCATCCCTCTGAAGTAGAATG
GCTGTATTTGTATAAATAAAAAAAaGTTGCTCCGCTWAAAAWAAAAAAAAAAAAAAAA
>Contig_401
AGAGATGGCGGCTCTCGGACGGCTCTCTCACGCGCTGCTGCGTTCTCCCGCCACCCGGAACCGACGTCACCTCTCCGCT
GCCGCCGCCGGAGGACACGGAGAGCAGACCGCCCGGACCTGGAAGATCCTGACCTTCGTGGTCGCCCTGCCCGGCGTTG
CGGTGTGCATGTTGAACATGTACCTGAAGGAGCAGAACCACAGCCACGAGATGCCCGAGTTCGTCCCGTACAGCCACCT
CCGCATCCGCAGCAAGCGGTTCCCGTGGGGAGATGGAAACCACAGCCTCTTCCACAACTCGCACTTGAACGCCCTCCCT
GACGGCTACGAGGGCCACGACGACTAAACCCAAACCCGTCTCTCTCCTCCAGACCTCCAGACCGGGACCAGTTCTCCCA
CAGCGTTTGTTACTGGACCACAACCCCATTCACAGTCTTCTTTATTGTTGTTGTTGTTGTTGTTGTTgttAACCTCCGT
GCTCTCGAACACGAGCGCACCCGAACCAACTGCTTCTTTTGTTCTGGnACCAYGAAaCACAACGYCCGCTTAAACCTGA
ATTAACGTAAATAAAGTAACTATTATTAMMCCGACCGGGTAGCG
>Contig_402
GACCCGGATGTAAAAAGGAAGCAGCTTTGCTAACACGAAAGATCCACCCATTGATACCTGTGCTCCACCTCAAGTGGGA
TCATGTCTGACAGTGGTGGCCAAGCACCAGAGCCTGCTGGACTGGATGGTCTGCCACCACTGTACAGTATTGCCAAGGG
TGAGGTGGTCTCTGTGCAGACCTATGGAGCCTTTGTCAGACTGCCAGGATACAAGAAGGAAGGGCTGGTACATGTGAGT
GAAATGTCAGCCACACGGGTTGAGAGTGCCTCAGAAATTGTCGATATGGGGGAACAGGTGTGGATTAAAGTCATTGGGA
AAGAGATTCGGGATGACAAGGTGAAGTTGTCCTTCTCAATGAAAGCTGTCAATCAGGGAACAGGACGGGACCTGGACCC
AAACAATGTTATGGCAGAGCAGGACTCCAGGAGACGTAAGCAGTTTAGAGATCACACAGGCAACAGGATCACACTGGAG
GCTGTGCTCAACACAACATGCTCAAAGTGTGGCTGCAAGGGTCACTTCACAAAGGACTGTTTCTCTGCTCCGGGCTTGC
AGTATGCTCTTTTGCCTGAAGAGGGCGATGAAGAGCCACAGCAGCARCAGCAGCAGCAACAGCAGCAGtASCKCMgACA
RYWaGCACtCMgaCAGCAgcAGRCYCAACAAGTTCAGCAACAGCAACAACAACAACAACAACAACAACAGCAGCAACAA
CAGCAGCAGCAGCAGCAACAGCAGCAACAGCAGCAGCAGCAGGTCCAGCCCCAGCAAGTTCCTCCTCAACAGCAAGTTC
CACAACAACAACAACAGCAGCAGCAGCAGCAGCAGCAGCAGCAGCAACAGCAACAGGTGTCAGCAGTGCCACCACCAGG
CCAGGCACAGAACCAGGGCCTGGGCATGCAGCCACTGCCCCCCCAGCAACCCATGTTCCCACGACAGGGAATGCAGCAG
ACTCAACAGCAGCAGCAGACTGCAGCTCTGGTCAGACAGCTACAACAGCAACTTTCAAATACACAACCAGGACAGGGCA
CCAATTCCTATTACTGATCGTGCTTGTTCATAGTAGTGATGAGAACTGGTTCTACATCAGATCCGCATCCACAGTCCGC
CACCTCTACCTCCGTGGAGGGGCTGGTGTTGGCTCCATGACCAAGATCTATGGAAGTCGCCAGAGGAACGGCGTATGCC
CTGCCCACKMCRGKGgTAGGATCCaAGAATGTGGCTCGCAAAGTG
>Contig_403
GCCGGGGGGTTACCTGGTGTATAATAGACTGTGTGGTTTGCTTCTGTCTCTTCATAGAGCCTAGTTGTAGACAGACTTG
TTGCCCATCGGCTTCCTTTCTGCCATGGGGCGGGTGAGGTTTGGCGTCTGGCTGCGGTTTGGGATGAAGCAACTGATCC
CGCTCAGCAGCGAGACCCCCGCCCCCTCGCTCCAGAGAGAATAGGTTCCACAGCAGGGTTGTACCATAAGAATAGCGGC
TGGTTAGTCATGTTGCAACTTGAGCTAACTTGTAATTCTGTAGGAGTAAAAGGTAAACATCGGTAAATACTGTATTTAA
TTGGTAACTTGAATGCATGTATTTTTTGAATTTTTTTTTTTTTCTTTTTTTTTTTTTGTCTAAAACATACCAAATACTC
CTGCAAATGAAAATATTCTGCCCATCGTATTATATTTAAATATTTTGCTCTTATTTTATAGAATTTATTTTGTTGTATT
TCACTAAAAATAGAATTTGATTTAAGAGGAACATTTTTGTCCTTGTGTTATTTTTAAAGAAGATATTGACTGTACAGAG
TTCTGCGCCCTGTTTTTTGCCGACTTTTGTTTTGGCCATGGTGTGACGTTGAATTCTGGAGCTACAGTCGCGATGTGGA
CTTTCACTTTGTGAGGTTTTTTGTGCACAGAAATATAACAAAAAAAGCATTGCGCCCTTAGCAAATAAAGAACATGGAA
TCTT
>Contig_404
GCCGGGACAGMGgaCtgCWGSWYYYWGWGCMWKAMSMaCSYCSYYMYSAASAtGAYTGWGWSCAAGgaTGGCAGGGTGG
TGACTGAGTCCTCCGAGGTCATTGAGGATTGAGctGTCtAGTTTAGGGgTGTAGCTACCTGTCTGcTATCTCCTCTCTG
GTAGTTTTATACTCACAGTTCACCCCCAGCACCCCTCAACTATTGTAATAAACAAGTCTGAAGTAAAACGCTTGCCATC
CACTCTCCAGTTGAGCCTAATTGTTTTTCATGAAGCAATAAATGATCCTAACATTACCAAAGATCTGARAGGGAcCAAA
GAATTTATTTTGTATGTCTGATGTCTGACTGTCTGTACTaAAAAAAGTAGTTTTGTCTCAGAAAGAGAGCTAAAAACTG
GGCGAATTGCAACTTCGaAAAAAAAGTACTCATACATACACTCCCTTGAAATAAACACAACAGCTATTCCATACACGGA
AGGCTGTTTCATTCAAAACGGTGTTGCATCAAATGGACTGTGGTGTGAAGGAATGTGAATGTAATGAAACAGTGCTTCA
GCATTGATGGTCAACTAATGTCTTAAAATTGCCTGCTACAGTAGGTAGTGCATGTCTTCCCTGTGCGTGTCCTGTAACT
GAAACTGTTCGACCCCTTAGGAGGCTGCCCACGTCAAACTGTTGTCCTGAGGTGCTGTTTTTGCTACCAATAAAAATGT
GTTTACTGAAARG
>Contig_405
CTTGTATGTACTTTAAAGCTGCCAGCTCAGAGCGATTGAACCCTCGGCTACCTTTTTGGTTTAACCACTTCAAACACAA
AAACTTCTGTGCTTGGTAACTTTGGTGGCCAGCAAGCACATAAACCAACCGTTACTCCGCCACCGTTGCTTAGCGCGAG
CGGCTCGCCGGTTGGAGTAGACAGCCCAGAAGAAACTTTTCTTCAACTTCTCAACAACAACAACAACAACAACAACAAC
AAGAAAGGGAGAGAAGCAGCGTGGCAAGAAAAAGTTTGGAGCTCCTTGATATCACAGCCTGAGCTGTGCTGTGAACACT
AGCTCTCAACGGACGGACATTATAGTTTTCATTCATCCAGAAAAAGAGCCCACCGCGCAGCTCCATCKSKSKCTCTCTC
TCTCTCTCTCTCTCCGGTTAACTTGTGCTTGTGAACTCTTCCAGGTATGGAACATGGCAGCGACTGAAACGCAGTTTAT
GTTAAGCGTCKGATTAATCGAGAAAGATGTGAATGGAGACACTCTGTGGGTGTGGTGCTATCCCTCTGTGAGCTCCGAC
CTGAGGAAAGTCCTGCTCAGCAAGTGCTGTCTGACRCAGGACGGCCGGGACTTCCACACCTTTGTGTTCGGTCAGTTCT
GTCGTACCTGGKACTACATCACCACGGTGGAGGTGCAGGAGCCCACAGCGCTGAACAAGGTCACTCATTTTTCAATAGT
TGTTTACAGCTAAAGACTTCTACCCGGAGAAGTACGCTGCACTCAGTAGGATCCTCTGCAGGATGTACATCANACACGG
CAGTCCGGWGAAAATGATGGAGGCGTATGTGACCGTCCTCACCAAAGGAATCTGCCASAGMGATGAAAACGGCTCGTTT
CTAATTAAAGACTATGACGTCCGGGAGGCGTANCTGGG
>Contig_406
ATTTTGTATTAAAGAAAAAAAAAAAAAGTACTTTTATTGTGATTTTCACCTCTTTTTGGTGTACCTGTTCAAAAAGGAG
ACGAGATAAAACACGACTATACCTGTTCCTTACTCTCTCATAGATGGCCTTTTTCTCTCTGATTCTCAGCACTGTGCAG
AAAACCTTTATCTCTTCGAGGTCTTACGAATAAGTCTTATCTGGTGACGAAACTTCCAGCGACGTTGCATCGGCTCGTT
ACGCAAACTATCTGGTGACTACATGTAGCAAGGGAGTGTCATCTGGTAATTATTCCTTTATATCGGAGGGGCAAGCTCA
GCCCTGACCTCGTTTGTTTTGTCATTATTGCCTCAGATTACTGAGCGTTGCCCCCCCTCCCCCCCTTACAGAGATCACA
ACACAAAGTGCATCCCCCTCCCCTCTTATAAAATGAGATGGAGAAAAAGTGTTTCACAGACAGCTACATGTTCACCCCA
GTCTGTGGAGGTGTGTTTTCATCTCCTCCTCCACCTCTGAGGGTTCACCTGTCTACACATTTAATAACCTTAAGGGAGG
TGTGGGGGAGGGGGGGAGTTTTCCATAAGGTCAGGCTCTAATGAATCCTCCCTGACTGCTGGGAGAAATGGTACATTAA
AGGAAATGATGGCCTGTATCACAACAAAAGGAGGTGTCACATTGTTTTCCTGACCAAATAACCCAGTGAAGAAATAATA
ATAATAATAATAATAAGTTATAATCTTGTCTTACCTCAAGATCTTTTGTTTCTACAAGTGCCTGATTT
>Contig_407
GGGCTTAAGGAGGCCAACCTGAGCAGCTAGGCCGGACGCTGGATCAAATGGAAAGTTCAATCGATTAAATTCGCCCACT
TTTTCTTTTTTTTTTTTGTTTTGTTTTTTGTTGTTGCATGTTCCCACTTGCTTCTGGAAAACGAGGTAGACCGACCTTA
AATGCGGGCGTTTTGGCGTGAAATAGGAAATGCAGAGATCGTGTGAAACGAGAGGATTATCAGCTTGACTTATTTGGTC
ACTACTTCGGACGCGGAACTCCACTCGCTAAAAAGGTGAATCATGACAGAATATAAGCTGGTAGTGGTGGGAGCTGGTG
GCGTTGGCAAGAGCGCACTTACTATTCAACTCATCCAGAATCACTTTGTGGATGAATATGATCCCACCATTGAGGACTC
CTACAGAAAGCAGGTAGTGATCGACGGAGAGACGTGTCTGCTGGACATCCTGGACACTGCAGGTCAGGAGGAGTACGGC
GCCATGAGGGATCAGTACATGAGGACAGGGGAGGGCTTCCTCTGTGTCTTTGCCATCAACAACACCAAGTCCTTCGAGG
ACATTCACCACTATAGAGAACAGATTAAGCGAGTTAAGGACTCTGAGGACGTCCCCATGGTGTTGGTGGGGAACAAGTG
TGACCTCCCGTCCCGGACAGTGGACACCAAGCAGGCTCAGGACTTAGCACGCAGCTACGGCATTCCCTTTATTGAGACC
TCAGCCAAAACCAGACAGGGGGTTGATGATGCCTTTTACACATTAGTGCGAGAAATCCGGAAGCATAAGGAGAAGATGA
GCAAGGAGGGCAAAAAGAAGAAAAAGAAGTCCAAGACAAAGTGTACACTTATGTGAATTATTACCCGTTTTCAAGACAG
ACTAAAAAAAAAAAAGAACTATGTTGAACAGTTAAGTAATACATTTTGTACATTACACTAAATTATTAGCCTCTTTCTC
AATACCCACCATACTGAATACTAAGCCTGATCCAATTTTTCTGCCTTTCTGTTATTTGCTACTTGGACACCAATAAGCT
TTATTTTCAGTTTAGTGCCAGTTGCCCACATGTGTTGGTCCAACAGCCTGTTTCATTTGATAGGATGACTATGTTGATT
TGGATAATTTTATATAACTGCAGAACTGTGAGCTGATTGCATCGCAACTCATGTTTGACAAATTATTCATTAACAATTC
AAAGGTTTTTTTGTTTTTTTCCCCCCATTTGCTTAAAAGGTCATGACCTGCAAAAGTTCTGTCCTTTTTC
>Contig_408
CACGAACAGCTCGTCCAATATAATGACATCATCTCTAAAAGTGTTCTGATCCAATCAGGATCTCCCGCTGTTTACCAGC
TGAAACCAAAGAAAGAGAAGATTGGAACTATAAGAAGAATGACTCTTGGTAAAAAAGATCTGAACAAGACAAACAAAAC
CATTTTACTTGTTGGTGAAACAGGAGCAGGAAAATCTACTCTGATCAACACTCTGGTCAACTACACCATGGGAGTGGAG
TGGGAGGACAATGTCTGGTTTCAGATCGTAGAGGAGGAGAAGAGAAGGCAGTCAGAGAGTCAGACATCAGATGTGATCG
TTTATGAGATCTTTGGTTTTGAAGATGAAACTCTGCCCTACTCTCTGACCATCATCGATACTCCTGGATACGGAGATAC
CAGAGGGATTGAACAAGATGAAAAAGTCAGAGGAAGATTATTCGACTTATTCCACTCAGAGGACGGAGTCCATGAGATC
AATGCAGTGGGTCTGGTGCTGAGTGACCGACTGAGGTACATCTTTGATTCAGTGATGTCTCTGTTTGGAAAAGATGTGG
AGAAGAACATTGTTGCCCTCATCACTCACTCAGATGGTCTGCCACCTGAAAATGTTCTTCAAGCTCTAGAAGATGCAAA
CATTAAATGTGCTAAAGATGAGGACAATGAGCCGGTTTATTTCCTGTTCAACAACCGCCAGAGCACGCAGAGAAAAAAG
AAAACTCCGTTTGCTTTAAAATATGCAT
>Contig_409
ATGTACAACGCGCAATGTTTCTTTCTTTTTGTTTTCCTATTTTTGCTTTTGTTTTTTTAGACCAGCACTATTATAACCC
TACCTACCTGACGACAACGTCACCACCACACCACACATCTCATGGCATATGTGCTTTTTTCTGTTGCAAGATAATTTTA
AAAAAGGAGAAAAAAAAACAGAAAAAAGTTTGCTTCAAGTAGTACAGCTGTGAGTTTTAACTGTCCAGGCTGCAGCCGG
TGGTCATCTCAGCAAGTATATTACTGTAATTTGAATAAAGACAACAGACGTATGACATAAAAATGTCCTATTGACAAAC
TAAGAAAGAAGAAACGCCCCTCCACAAAAAAATCAAAACCAAAGAAAGAGAAGAAAACAGTAAAAAAAAAAAAAGAAAA
AGAACAAACTGCATTGGTGGGCCGCCTGGGCC
>Contig_410
GCGGCAGTGGAGACACACAATGCTTTAAACCTTTTAAAGTTGATTCTGTTAGCAGTTAGCGTTCATTTGGAGTTGCGTT
TCTGGTCACCTGATGGATATAATACAACGTTTACTCTCCTTCGTGCTCCCTTTTGATTTCCATCAGCTTCTGAGAAAAA
CTCTCTTTAGCTGCTCAATGCTCCACTGTGTCTACAAGCTAGTTGCTAACTTTCTCTGTATGCTATCTGGTGCTAGGCA
GGTTAGCGTACACTGTGTTCATCAAAGGTTTTTTGCTGACAGCTGCCTCCTGTAGCCAAAAAACAAGTGAACCAAAATG
ATAACCAGAAGGGCTGGAATTGAACTGATAGATGCAACCAAGCTGTATATTACTGAGGGAAACTGCAGTCCGGTATTTA
ACCTCTTTCACATTACACATTGATCCACTGATTATAGCAGCTTTAAGATTTCCSKGKCACTCAAGGAAAAACTTTGATA
TTTGACCTCTATCTCCTACATTTTAAACACTTTTCTATCACATCTTGATTCACCAACTTAAATAaCTCTCCTTTTAAAA
AAAAAAAAGAAAAACTCATTAAAAATCCACACCAGCATGGTTGTTGAAATCAGGCTTTTTGTGATAAATACAGTAATGA
ACGTCTGACAACACTTCCCATCGAGGTTGGACTTCTAC
>Contig_411
ATGAGAGTTGTATATCTGAGAATTGAGAGTGGGCTGTGAAACAACAACCTTTATAATGCAAAAGAAGCGACCAAATTCA
CACTGTGCCTTTTTAATGACATCCATGTTTGTCTCTCATGTTTTTTTCCAGGTCGGATTTTCTGACAGCACAGCAGTGA
ATGCAGTGCTGTTAGGCAACAATCACTTAAATCTGGGATATTGTAGCCTCCTTTTGGCACCAAGCCGTTTTTTTCCCTA
AAGTCTGTTTTGAGCTGTAGTCGTAGCACAACTTTATCTTTAGAAAAATGGTCAGCAGAAATGTAAAGTTTACATTGTT
TGTAGTTAGTGGGCTAAAAGTACCCTCCTATTCCATTTTTTAAAATTCACACAGTATGTGATTACCAGTGGCCATAATG
CCAAATTCATGTGTGGCAGTGTGTTAATTTTCTTCAGTGTTTTTCTGCTTTTCTTTTTTTTTTTTTTCGTCCTTTTTCC
CAGTTGAAACATGTCAAATGAGATCCAAGGCTCCGGTCTGTT
>Contig_412
GGGGGTAGTGTGCGAGGGGAGAGAAAGAGGAGACGAGCGTCGTGCGCACACGCTGCCACAAAAACACGGAAATATATTT
AAGTTGACTCCGACCGACTCCAGCCCGGGTCACAACTCTGGATTACCCTACAGGGAAGATAACTTTTTGTTGTTGTTGT
TGTTGTTGTTGTTGTTGTTGTTGTTGTKAGCTGTAAAAACCTCCCCACGCTAACGGAGTGGAGGAAACTCAGCGCGCCG
CTGTCCGCTATGTCTGGRAGCGAGGATGACAGAGAGGACTACGGAGCCCCGGAGGACCGCTTANTGCACGACGAGGAGG
AGGAGGAGATCTCGSAGAATGWGACTCCGAAGGTGAAGNAAGAGGAAGAANGCCC
>Contig_413
GGGGGCGAATGCTTTAATTGTTAAAAATGCAGGCAAAAAAAAAAAGAAAAAAAAGAAATTCTGACAAATGTTTAACACT
AACTCAAATGTTACTCTGCAATTGCCAATTCATAGCTCGAGTCAAGATCCAGTATAAATGTACATTTTTGTATAGTATA
AAGTATTAAGAGCCTTGCTGGGTGACTCTTCACCTGTTGACATCAAATCTTAACGTGGGCCTGCAGAAGGCATTTGATG
AAGATTCAAATCTGTCGGTAGTTTTATCTAAAAAGTGAATTAGTGTTGCCATACCCCCCCCCTCCTTCTTGGTTTTTTC
TCCCGATGTGTTTCCTGAGGGGGCCAGGGGGGAAAGCTGTGAAATCATTCAACCTACTTTGTAACCAAAGATGCAAAGC
TGTGTAAATTGATTATTTTTTAATGCACACTCATATTTTTTTTTTTGTTACTTCCTCCNTCACAAAATATTTTGTTGCT
GTTCAGCATGTTCTGCATGATCTGTAATCTTCAAACCACTTTCTTTACCTCATTTTTATTCAGCCCTCTTTATTGTAAG
ATAGTCTGTGAACAGTGTNAATGGGGAAAAATGATGCAGAGTGGGCAGAAAGAAAAATAACCTAGTGTTATTGACACTA
GTCA
>Contig_414
TCCTTCAGTTGTTCTCAGTGTTGATGTTGTTGTTGTTGTTGTTGTTGTTGTTGTTGTGAAGCACACAGAGAGAGACAAT
CATGTTCCACCATCAGAACCACATTAGACCAGGAACCAACCTAACCCTGCTGATATATGGCTCTGGGTCGGTGTAACCC
CGATTACATATGGCTCTGGGTGTGTGTGTGTAACCCTGCTGATATATGGCTTTGGGTCGGCGTAACCCTGGTTACATAT
GTCTCTGGGTCTGCGTAACCCTGGTTACATATGGCTCTGGGACTGCGTAACCCTGGTTACATATGTCTCTGGGTCTGCG
TAACCCTGGTTACATATGTCTCTGGGTCTGCGTAACCCTGGTTACATATGTCTCTGGGTCTGTGTAACCCTGGTTACGT
ATGGCTCTGGGTCTGCGTAACCCTGGTTACATATGGCTCTGGGTCTGCGTAACCCTGGTTACATATGGCTCTGGGTTGG
TGTTACCCGGGTTATGTCTGTTTATGGTTTTGATTGAACCCTGTTGATATATGGCTCTGGTGTTGATGAGAACATTATT
GTAACAAAAACTTTTATTTATGTTGTATGATTCCAAAATATTACAAATAAAAATCTGTATACACTCTC
>Contig_415
TATAATATAAAAGGAAACTCTGACATTGATATTGGTACTGTCATTTTTTTCACTTCTGTTTCAGGAAAAAAAAAACAAT
ACATATTTTTTAGCTCGCCTCTTGGGTAATAATTACTAAGAAATTCAAAATTTAAAAAAATTACCACTCACTCTTAGTG
ACTTTAAGATGCCTTTAACCTCTCCATTCCATCTCATCTCTAGAGTTTTTCTATCTTTGTGTAGTATATTAATGCTATT
TTAAACAAAAGGACTACAAATATCTAAAGGTCACTTGGCATTCTTTTCTTTATTTTTTCTTTTCTTTTTTTTCTTTTTT
TTTTACTTGTGTGTGTATAGGATGACTTCCTTACATTTAAGAGGCATGTAAAAAGGAGCTCANTATATTTCTGTCTGTT
TATATCGCTTCCCTTTTTGTATCCTTTGTAANTGTACATGTTGCGTTGTATGCTAAGAGAGAGCGCANAATAAAGAGAG
GAGTGACAGCTGGGCACANTGAAAGTTGATTTGTGCTCAGCGGCCTCAACTCTCTACTCTGT
>Contig_416
CTCATCCAGACACTTTAAATAATCCTTTTTATTCATTCTGTGCATATGCGCCAAAATAGTTTTGCTTTGAAACTGTCTC
TGTTAAATGTTTTTAAAGTACAAAATATCAAAAATGGTCTTCTGTTTTTGTTTTTATGTTATGTATGCCTTAAGTAGTG
TAGCGTGTGAGGCCGCATGATAAGGGTTTTACTGCATACAGTGAATTTTTTTTTTTTTCTTTTCTTCTTGTTTGGACTC
TGCTCCTGTCCCCAAAATACAAAACAGGATTTCACAACTGAACAGGAAGAACTATCAACAGAACAATCTTATATACTGT
AAATGGAGGTGAGCTCACCCTCCAGTGTGGGCATTGTGTGTAGCAGTACACATCATTGTACTGTTAATATCTGTAATAT
TTCTGAGGTGTGCACATTGTTGGCCGGTCACATACCATTTCAGTTGAATCCACAAATCGCATAATTCAACAAAAAACAA
AAATTCGACATCTAATCTCTACCTATGTATAAAGACTTTTTTTAAAATCCATGATTGTATTTACTATGTACGATTAATT
CATCTCTGTATTCTGATGCCTGTAGATCAGGGATATATGAAAACAGTTCCCTTTTTTCCGGGGGGTTCACATCCATTAC
ATCTTGAAGCGTGAGTTTGTTGATACTGAACTCGTGTGCATTATAGCCATACAGAAAGCCACCAACTTTAACCCCCTAA
CAACAGTCATTGTTGAATATAGACTGTAAGCTGGATGGACAGTTTTAATCAGCACCGTCTGTATCACACGTGATAAGGC
CTTTATTAATGAATCGTTGCCAAGTGGACTGAACACTGGCTTTTTAAGCAGGACGTCTGTAACTATGGACAACTGAACT
TTGATTTCTAATGTTCAGACCCTACTT
>Contig_417
ATTCATTTGAGTTTAATCTTGCGACCGTACTCCCCAGGCGGTCTACTTAACGCGTTAGCTCCGAAAGCCACGGCTCAAG
GCCACAACCTCCAAGTAGACATCGTTTACGGCGTGGACTACCAGGGTATCGAATCCTGTTTGCTCCCCACGCTTTCGCA
TCTGAGTGTCAGTATCTGTCCAGGGGGCCGCCTTCGCCACCGGTATTCCTTCAGATCTCTACGCATCTCACCGCTACAC
CTGAAATTCTACCCCCCTCTACAGTACTCTAGTGAACCAGTTTCAAATGCGGTTCCGAGGTTGAGCCCCGGGCTTTCGC
ATCTGAGTGTCAGCATCTGTCCAGGGGGCCGCCTTCGCCACCGGTATTCCTTCAGATCTCTACGCATTTCACCGCTACA
CCTGAAATTCTACCACACCGCCACCACCAGTCTCTAAAAAAAAAAAAAAAA
>Contig_418
ACGTGTTAATTAGTGATTTCATTGTTACCTTTGAACAGAGCCAGCTAGCGGTTTCCATCTTGATCACGCTGGCCTCCTG
GCTGTAGCTTCATATGGAGCACACAGATGTGAAAGTCATATTGAGCTTTTCATCAAATTTTCTGGAAAAAAAAAAAAAA
GAAGCTCATTAGTGCATTCCCCAAATGTCAAACTATTCCTACATCACCAGAAAATACAAACAGTGGAGTTCTTTCCAGA
ATTATGCCCTTTTCAGGGTAGAAAAACTTCTCCTGAAATATCATCTAACTTATTCAACCACACCAAAAATCTTCATTAA
ATCCTGACAACAGTAAAATATTGATGCATTCTTGTAGAGATATAAAACCAGTTCAGGTTGAGGGCCTCCTGTAGACCAG
TTCTCTCTGTCTAACCTGAACTCTGACATAAGACCAATCCTGAAAAAGTTGTGTTATTGAAAACTTTTGAGAGGAGCTC
CAAAATGTTTTAGTTGTTTTTCCCCCAAACCTCGCTCAATGACAGAACTTTTTCTCTACGTGGCTCTGGGTGGCGCGGA
GGGTGCAATATACCGAGGCAGGACTGTGCGACTGCACTTAAAGTATACTAGCCAAAGACCCTGTTGATTTATAGTGATT
CTGTGATGTATGATTTATATTATATTATTATGTCGGTTCTGAATGTTATGTTGTTTTTCAGGAGGGATATCTATGTGTA
CAGTTTGTATTCTGTGTTATAAATGACGGATTCAAGCCAGCTGAGGTTTGATGTGAAACATTTTGGGAGAAAAAGCTTC
TAGTATTGTTTGTTCACGCAAACTTGTTCATGTGCCTTGTCGGATAGCAATACAACAGATCTGTGTGGAACTGTAAGAA
GAATACCT
>Contig_419
TTCCACTTTTTGGGTCTTCCTGTGTCGCAGTTTGTTTTTCACCATCTAAAGCCCAGACTCACCAGAAGCCAGTATAATT
ATGGGGGGCTCAACAAGTCGTTCTACAGTGGTGGAGGAGTTACTGAAAGTACTGGKGGAGGAGTTACTGAAAGCACAGA
AGGAGGAGAAGAAAGAAATGGAGGAGGAGAAGAAAGAACGGAAGGAGGAGAAGAAAGAAATGGTGGAGTTGATGAAAGC
ACTAACCAGAACCAGAACCAGAACCAGTGACAGTGACAATGAAAGTGACAGTGACGAGTCGACTACATCCAATGTGTCC
TTCAAGGAGTGATCAGTCAAAAGAAAACATCACCAATTTTAATGAAAGGGCGGAGATGAAGAAAGCACTGGGAGGAGAT
GAAGAAAGGAACGGGAGGAGGATGAAGAAAGCACTGGAGGAGATGAAGAAAGAACGGKTGNGAGGAGAAAAACTATAGA
TGGGGTACATTGTTTTTCAGGAGGGAGTTTACTACATACAATCTCCTCAGTCAGGGGCGTCATCATTCTCTGCSATGGG
ATCGACCAGCACCTGGTGATTATCNGAACGGCAACAAGGAGGTCCCCCTCCTNCCCCTGGG
>Contig_420
GGGGCAGTTTGTTTTTCCCATCTAAAGCCCAGACTGCCCAGAAGCCAGTATAATTATGGGGGGCTCAACAAGTCGTTCT
ACAGTGGTGGAGGAGTTACTGAAAGTACTGGTGGAGGAGTTACTGAAAGCACAGAAGGAGGAGAAGAAAGAAATGGAGG
AGGAGAAGAAAGAATGGAAGGAGGAGAAGAAAGAAATGAAGGAGATGAAGAAAGAATGGAAGGAGGAGAAGAAAGAAAT
GTTGGAGATGATGAAAGCACTGAAGGAGGAGTTACTGAAAGCACGGGAGGAGGAGAAGAAAGAACGGAAGGAGGAGAAG
AAAGAAATGGTGGAGTTGATGAAAGCACTAACCAGAACCAGAACCTAAGAAATT
>Contig_421
GGGTCACTGCTGGGGGAGATCCGAAGCGAACAAGGAAGTCTTGCACTGAGGACTGGATGTCAGGCTTGCAACAACAACA
ACAACAACAACAAAAAAAACAACAACTAAATACATCTCCGCCGGATAGCAGTCATCTGCACGTCGGCTGATTGCCACAC
CGGCCTGACAACATGTTTAAAAAACTAAAGCGGAGGATAAACGAGGAGCAGTCGCCGCAGAGGAATGCGCAGTCACCAC
AGCAGCAGGCCCAGATGGGCAGTGGAGACCGGCGCAGCAGCCAGACCCCGCCGTTTCCTCACGATGGCTCACCATCTCC
AAGTGACAGAGAGAGTGCCTCTAAAGGACCAGCGAGATCTCCCAGAGGTAGCATCAATGGGGATGGAAGTGCTTCTCCT
CATAGAGAGGAGACTCAGTCATTTGCCCAGAAACTGCGGCTAAAAGTTCCCTCAGTGGAGTCGTTGATTCGCGGCGGTG
CCAGTCGGGCAGAAAGCCTGTTCCGCTCTCCTTCTAAAGAAAACCTGGTCCGAAGCTCGTCGCGTGACTCCCTGACACC
GTTGGGAGAAGAGTCACCGGGCGCTCCCACATATGATCCCCCTTCCGATATTGAGAGCGAGGCTGAGGAGCCACCAGGT
AGTGCAGAGTCCCTTTCCAAAGACCAGCTGTTGCACCGACTGCTTAGAGTGGAAAGGAGCCTGNGGAAGTACAGAGGGA
AGTACTCAGAGCTGGTTACTGCGTACCGAACAGTACAGCGAGATAAAGAAAAAACGCAGGTCATCCTTAGTCAGAGTCA
AGATAAAGCTCTCCGCAGGATAGGGGAGTTGCGGGAAGAAGCTTCAATGGACCA
>Contig_422
AGTTCCACCGAGTGATGCGGATCAGCTGACTGCGAGCTGTCGTCCTTCATGGGAACATTTCTCCGATCAKTGAATCAGA
AATAAAACCCGCTTCTGATTGATCGATAACACCGAGCTCAGGCATGCCGTCKCTTCTGTTCTGCGGGCCGAAGATGGCC
GCCTGCGGRATAGTGATCAKCRKSKGGGGGGTCAtAATGCTGGCCATGTTGGGAATCTTCTTCAGCGCCAAGTCGGCCG
TGTTGATCGAGGACGTCCCGTTCACCGAGGAAGACATCCGCAAcGATAAAAATCCTCCTCAGAACATCTACGGCCTCTA
CAACCAGGTCGGCATYAACTGCTTCATCGCCGCCGGCATCTACGTGGCGGTGGGCGCCGTGTCGCTCTGCCAGGTCCGA
CTYAaCAAACGGCAAGAGTACATGGTCACATAGACCGTGACCTCTGACCCCTGACGACCCCGACGTCAGCAGCTGGAGG
TCACTTCCTTTTCTGTTAAAGTGTCACAACTTCCTGTAGAGCGGACCAATCAGCGGCGAGGGGAGGCGGTCAGACGGAG
CCTCAGTTATTTATTTTAAAACCTTCGATGTGTTTGTTGTTGATGTTTGTTGTTGTTGTTGTTGTtgttgtATGAGATG
TTACATTGTTCGTTTATTCCAGATTAAACTGAACGAGGGAAGAAWTWCAGAAACATCTTATAATAATTAAATAATGTYT
ACTTTGTGTTCAGGCTGTTTGTAAWTMATAAATGGATCAAACTCATCGTGGATTTGC
>Contig_423
GCACACACATAAGTAGCATTGATACATACCACTGAATACGTCACTGCAAGACTTCCCCAGTGTCCTTTTGTTTTGTCAT
TTTATTGCAATGATTATGATGAATCATGATGTTTTTTAAATAAATAGATTTGTAAGATGTATTCATTTTGTAAATGAAT
TTATATGTTCTCTTTTATTGTTTTGCTTTTCTTTTTTTTTTTTGGCAATGATGATGGCAGTTGTTGATATTATAACAAG
CAAGCAAAGCAAATGACTGGCAGAATTGTAACTGATTATTACTGGTCAGAAAAACCAACAGAAACAGTCCAGGTGCGGG
CATCCCTCTTTATGTAACAAAGAAATTATTACCCCCCAGAATAGACCAAAGATTTTAACTCCCACAACTTGGTTGTGTA
AAATGGTTTAAAGAAATATCCAGTGGTAATTGGTGAGCTTTTTCTCTCAGAAAGAAAGCAAATAAGTGCTGTTCCCGAA
ATGGCAAATTGAAAATTAAATTTTTCCCACTTTTTCTATCAGGAAATATAAACTACCAT
>Contig_424
AATTCTGGATGTTTTGACTTCCTGTCTTTTCTTGTAGCTGGTACATGATTTTTGTAGTGTGGCATCACAGTTACAGTTT
CAAGTGTATGGTACCGTTAAATGTTTAGGACTTTGCTGTCATGGTGATTCAAAACCATGACCACTTAATCTCTGCTTTC
ATTGTGTCAATCAACTGACATACAGCTTTGAATATGAAATATACTAGGTCAACTTCATAAACGGCAGTAACGTTCCTTT
GAAAGTCTTTTTTTTTTTTTTAGATATGTGAAAAAATACCATATTTTGGCTTCTTCAGTTTTCACTTTGCTCAGTTAAC
AAATCTATTCTGCTCTAAACTTGATATTTCCTTTGTTCCTTTCATATTGATTTTGAATCATTTGTCATAGCACATGTTC
AGATTTTTATTTTGTCATTTTCAACATCTTTGTTATTCATCCTGTTTAAATGGGATGTTATGTGTTTACNAAGGCAAT
>Contig_425
ATTATTTTGGCAGGAACAATGTGCACTTTCCCAATATCATTTTATGTGCGTGTGTGTGTGTCCATGAGGGAGTGTGTGT
GAGTGAGTGTGTGTCCACCTCAACAGTGATATTTGGCTTTTCTGGTGCAACAAGGTTTGTCTTTTGTAAGAAAATCCCA
GAATATTGAACCATTTTTTTTAATTTCTTGTTTTTTTGGGGTTTTTTTTAAATGTCGCCTCCACTGTATTTTAATTCTT
TCCATCCAAAATTGGAATTAAATATATTTTATAGGGGTTTCATCAATATTTTCTGATGTAATCTTTTCTTTAAAACTGC
ACAACTTGCAACAGTAAAACAGCTGGTTTTGATTTAGAAGCAGCTTGACGTACAAACACACCAATAAACCACTTTTCAT
TCAGTGACCGACACTGAGGACGCGTATGCAAGCCAACATCTGGGGCAAGTTGCTCATGAATAACAAAGTGAGGCTTCTG
AGCTACTGTGTGATAATTGCTTTGTTGCTACTGTTTCACTCCGACAAGTTTTAATAAAAAGTTTTAT
>Contig_426
TCGGTGCAATGCTGTGGCTCACTGCCAACGCCACGTGTGGGTATATAGGAAGAGGAACAAACCAGCACAAACTGACCTG
TAGGGAATTAAAAAGAAAATACTGTAGTGCTGCTTCCCACTTTTAATTTTTGTCCTGCTTTCTTTTTTAATGGACTTAC
ATGACTGCAATTTATGTTTGAATTAATGTTTTGAATGATGTCATGGTGGAAAGGGACTGGACATGTTTTTTTCTGAGTG
GGGGTTGGGGAGGAGTGATTASRGGTATAGCTCAGCCTGTTACTGCTTCACTGAGCAGAAGTCACAAAGCTTCACTGTC
TGGATTCACAGGCTTTTACTAGCTAACAGTGCTTGCTTGCTGGGTGTGATGTGTGTTAAAACGCACATTGAAGTTTCAC
ATGTTGTATAATGTTGACATGGCATCAGATTTCTATTCCTCTATTATCCCCCCCAAGCTATATATGGTTCCTGATTGCA
GGAGAGACAGCTCAGTGTGTTAAGAATGACTGGCATTACTTTTAGCAGTATGTCTGATCCTTAAAACAAAATTTATATT
TTGTAGATGTTTGTGTTGTTGTTGTTGTTGTTTTAAGGAGCTGATATGGAGGTAAGTATTCTAAGTGTACCTCCCATTG
TTTGCACTCTTCCTACTGTTTGTAAATCACTGCGTTTCTAACGTACAGAAAACATCTCAAATTCGATTGTCGTCTGCTT
CAAAGCCTGAACCAACTGYCGGTTCTTCTGTAAATTTTTAACAATTAAAAGCGATCCCAATCTC
>Contig_427
CCTCAGTCATTTACGACACAGTACATACACATTGTGTGCCTACACATACACACAGACACACACAGAGCTTTTGGTCAGG
ACCTAACAAATGGCTGCTGTTGGACATTGGTGATGATGGGTTTTTCCTCTATGCAGAGGACGGACTCGCTGCTCTCGCT
CTGCCTTTATTTCCCCGGATCAAGGTCAGGCCAAGGTCCTTCCTCCATCCCAGTCCAGTGAAATCACTCAACCATGTCT
CCTCAGGGAGAGCCATAACACAAACACACACCCCAGATTCAACAATTCCTTTACAAGTCCCTCTGATTTTGTTCAGTGC
AGCATATTAATGCTGATTTCTTTTTTTGTTTTGTTTTTTCAAGATTATATTGTGATTCATTTAAGCATATTTGTCAGAT
TTTTATTCCTGATCTGGGACAGTGTAAATGTGGAGGAGAATTAATTGAACTGAACGCGTGTTTTTGTGCGACCATGTGT
TGTAGATTAGAATTAAGTTAAAGTGGGTGAGCTAGTAATGAATACCAAAACCTAGTCCTCTCTGAGGGTCTCCTCCAAT
CTGTTACCAATATAATGTGTTGAATCATATTTAAACTTGAA
>Contig_428
AAACACAGCGTCGTCATTCGGTGCCAAACACAGCGGGCAGTGCGGGCAAGGTGTCGTAGTTCAGACCATCATGCCCTTT
GCTCTGGCAGCGGAACAGGAAGTGTGTGTGTGAGTGTCCCTGGTTGGCTCTGCTGGGATGAACATGCCACTGCACCAGA
TCTCTGTCATCCCCCGTGATGTCACTTCATCGCGGGTGTCASGCAGTGGGAAAGCTAAGGACAAGGACAAGCAGGTATG
TGAACAGTTAAAAGGCTAAATCASGTCTCAAACTCTTAAAGCTGGGGATTATGTGGTGGtTTTATCCCATAAAGCCCAG
TTTTATCTCTAYAATGGCAAGGAATWCTGTTCTTAGCTTCACAAAGTGACTTGCAGACTAGTCTCACACATATTTGATA
TTTATGACTCAACATCTGCACAGTCAAGTCCAGTAGAGTAGAGGGAGGCAGAGGAGTAATATCGAAGAGATCWATATTG
tTAAAACAAGAGTATTAAGTGACAAAATCCTCTGaGTGGCTGTAATACTCTTGTCAATGGGGGGgCAAAAaGAGRAAGT
AGTCTGACATTATTATTATAGAGGAGATTGAGGTCAAACTAACTGCTGTTAGCTTCCTGTTTCCTACTGACGGTCAACA
TTGGTTTAACCGTGACTGCAGCTATTCCTGAACCTTAACCACATGGTTATTATTGTAATCATTATGAGGGGGGGCGGTT
AACTCTAAGGAGGAGGAAGTAAGGTCATGTTTGTGCATAAACCAAACCTTAAGCATTGTCCTGTCATGATTTGTCACTG
GGTTGACATCATAAAATACTTTAATATGTGGTTTTGGAGGGAACAGACTACATACGTATTCTGTTGTTTAATTTGTAGG
ACTTGGTGAGAAATTCTCCATTCTTTTTAAGTAATAATATCATTATTTACTCTTAAAGTGGACTAAGGAATATGGA
>Contig_429
GGTTAGCCAGACACCGCTGTAAATAACACTAAGAGCAAGCAGAAAAAGGAGTAGAAAAATGAGCTGTAGACTACAGTAG
ATTTTTTTTTATTCTTCTGTAGTGGGGATTGAAGAAATGGGCAGGGTTTCAAATGAAGGAAAAGCATTGCACTGGTTCT
TGTCGCTTATGTGAAACAGCTACTATGTTGATTCGTTGAAAACATTAACAAAGTTGCTTCTGATGTAAACAACAACAAC
AGATTTTGTTTTTTTTGACTCTGATGTACACAATAATAATGTTGTGACTGATGTAGAAAAAAATACAATGGTGTTGAAT
CAGTTGTAAACCATTAACGATGTTGCTTCTGATGTAAAGACCGATGATGTGTTTTCGTTGCCACGTTCACTTCTTAACT
GACTATCTGTCTGACAGACTGAGGAATAAATGAACGCAATACCAAGCAGACAGACAAGCAAACGAACGAAAGGAAGGAC
AAACACCCCTGCTGGTACAAGCTGAGCGATGTCATGCTGAGACGTTGCTACAGCCATTAATGTACTGTTGGAAAAAAAC
ATTACCAGAGCTATTCTCTACCCTTAAAGTAACGTTTAACAAGTATGATGTAAGAGGATGATGATAAAGAGAGGAAGGA
AGAAGATGAACATT
>Contig_430
GCSGGGGACMCTGCACTGATACGAATTCGTCGTAGTTTGAGGCGGCGCAGGTTAAATCGTTCTTATTTTTATTTATTTT
AACGCTTCGAGATTTGTTAGTTATTGGTGAAGATGTGTAGCTCCTCGCTACGTAGCTTTTTTTTGGTGATTTGTTCTTA
TTTAGCGTATTTTGATGGTCAATGAGCACTAGGCCCTATCTGGAAGGCAAATAGCTTAAATACCAAGATATCTGCAGTG
TTTTTCAGCAAAGCTTTTTGTTATCAGGCATTTTGTTTAGTTAATAAGTTTCATCGGGCAAATGTCAGTGAAAATTAGC
CTTGATTTGAAGCCAAAGCTTCGTTGTCTTTGTCGACACTAGTTAGCTATCTAGCTGAAGGGAGGCTATTACGTGGTCA
TATTAATGTCAGCGTTACTGAACGTTACTTGTTTTTTTTTAACGGTCGTTTGTTCAACCGTTTGAATAAGTTAAAGTAT
CAACGGGTCCACGCGATGTATCTTTTAAAGGCTCGAGTCCAGCTTGTCTCTCATGTTCGCGACGGCAGTTGGCCCAAGA
TGGGAGCCGTGACGTAGCAGCCTKCAAATGTTGGCTATTGGTTGGTTTGAAAAAAAAAAAAAWMRWgAMRWAMWMAMAG
ACaGGWAAGGGCGTGGTCAGGATTTCAGGAGCCGCGAGGCTACAAATATCAGCAGAGCAGCGCCGTGGACCGCAAGTAT
TTTATTTTGTTAGCCTTTAGTGACTAAGGCCAGTTGAATAACAAAATAGCCGTTTAATGATTTACTACTTTAAGCATTA
TGATAACT
>Contig_431
CGGGGGCTCTTTTcCGCCGGCCATAGAGGAGCARACGGCAGGCATCATGAAGCTGAATCCATTTGTAACATCCTCCCGC
CGCAAGAACCGCAAGAGGCACTTCAATGCCCCCTCACACATCAGGAGGAAGATCATGTCTTCCCCCCTCTCCAAGGAGC
TCCGCCAGAAGTACAACGTGAGGTCCATGCCCATCCGCAAAGATGACGAAGTCCAGGTTGTCCGTGGACACTACAAAGG
CCAGCAGATTGGCAAAGTGGTCCAGGTCTACAGGAAAAAGTACGTCATCTACATCGAGCGTGTGCAGAGAGAGAAGGCC
AACGGAACCACAGTCCATGTCGGTATCCACCCCAGCAAGGTGGTCATCACCAGGCTAAAGCTGGACAAGGACCGCAAGA
AGATCCTGGgAGCGCAAGGCCAAGTCTCGCGCCGATGGAAAGGAGAAGGRCAAATACAAGGAGGAGACCATTGAGAAGA
TGCRGGgcAGcTSMWWMgcTGcAWYYTTTtGMWAWMAAWAAAMWRWAWAAAWRAWMAAAACATGTCGGCCTTTTC
>Contig_432
GCCGGGGGTAGAGGCTCCGGTGCACCGCCGGGGCTCTCTCGGTGGAAgACCGCGTCCGAGTGACAGCCCGTCTCTGCTC
TTACCTTACTCACTTAACTCAAGTGCAATGGAGGAATCAAGTAGTTGACGTTTCCTGCTGCAACCTTCTCTTTTTTAAG
CTTTCTTCCCGCTCGATCACCGCGATCCTGAACTCTTCGGCGACttTTTTTTTTTTTTACGAGCTTTTGAACCAACCGG
AAAAAAAAAACATGAAGTACATCATCGGCATCGGCGGAGTAACCAATGGAGGGAAAACCACCCTCACCAACAGGCTGAT
CAAGAACCTGCCCAACTGTTGTGTGGTACACCAGGACGACTTCTTCAAGCCCCAAGATCAGATTGAAGTTGGTGAAGAT
GGCTTTAAGCAGTACGATGTCATCACTGCTTTGGACATGGgACGCCATGATGAGTACGATCTACGCATGGKTGGAGAAc
CCCGGTGAAGTTTGAGAAGTCTCATGGCsGTTAATAACACCCTGGATACAGAGATTGTCCCAAAGTCTGACCATAAGGA
GGATGAGGAGACTCACATCCTTATTGTGGAGGGCTTCCTGCTCTACACCTACGGACCTTTGATCGACGTGCTGAACCAA
CGTTACTTTATTTCCATCCCATATGgAAGAATGCAAAAAGAGGAGGTGCTCTAGGAACTACGCGGTGCCAGACCCCCCC
GGCCTGTTCRATGGCCACGTCTGGCCCATGTATCTGAAAMACAAGAACATCAYGGAGACATCMAGTGTTGACATCTTGC
AGCTAGATGGAACCAAGTCAAAGGAACAGCTGTTCAACTTTGTCTACGGCG
>Contig_433
CCGGGGTGAAAGGGAAAACTGAGAGAAGCAGTATAAGGAAGAGACGATGTCATATATCAGAATAAAACCCACACAGCTC
CCGGGTAGTATTGATCGTGTGAGCTGCATAACAGAGTATGTTCGGTTTAACCTCTGCAACCACTGGSCTACAACAGTAA
TGGACTCTTGCCTTGGGCTACAAACTTGGCATATGGACGGACTTTATCCTTTATCATCAGCATACAATAGGAGTGAGTA
AATATTCCTCTNTGARAAAAAAAAAAAAAAAAAAAAAAAAAAAACATGTCGGCCGCCTCGSCCCTCG
>Contig_434
GGGAAGCAGTGGTATCAACGCAGAGTGGCCATTACGGCCGGGGaaGcagTGgTaTcAaCKCAGaGTRGCCATTACGGCC
GGGrAVACCAASASAMAMAMAHACACWCACWGTGACCAGAAGAGACTTATCTTGGGBCATCWAGAGGGAG
>Contig_435
GCCGGGATGACCCACATAAACAACAAAGCCATCAACCAGAAGACTGGCTGTTTATTTATAATTATTGTCAGTGCAGTAA
TGCTCTGCCACTGGGTCAGAGTTGGTCAGATTCCCCTCGAAATCAGAGAAACGAGGCGGTGGAAACACTACCGCTTTTG
TCCACAGGGGCCACCAGAATCACATTAAATGAAAGTTCCTTGTAGCTGCTTTAACTGACACTGGATTGGTCTTTTAGGC
AAGGTCATTTCATATATCACACCTTGGAAAATATATACTGAACACCTCTGTTTGTCAGTACCAGTCCCTTGGTCCATGC
ACACCTCTCGTCCTCACAACATTATCGGGAGCAGTGTCTTCCATAATGTGaaAAAAAAGAAGGTAGTTTTTGCCTACCA
GTGTGTGTCCGTATCGGAGGCAGTGCCCTCCATATTTCACTGTAGGGGTGGATGTTTTTATTATCGGGAACAGTGTTTC
CCATAATGTGTATATATACAGTACATTGCTACACCATGCACTTGTTGTCTGCATCTTTAAAAGCCTTCTATGACGTTTC
CATGCTAAAGTAGTTTCCTCTAAGGCCTGAAGCTTCTGCCCACAGATCTAAAGGATAGTGATGAGTTTTAWCGTCTGCT
CTTCTGAAAACATGTCCCATCTGTCTCCTTACTGAGGTGAAGAAGTTRCAGTTCCAGGTTCtttttttttgttttTTTT
AGTTTTGTTTAGTGAGCAKTTTGYCTCATTTTAATCMAGCGCTAATMgtgtgtTGTCTTTTCTTTGSGCTTCATATTGA
ACTGACaTGGaaggTMTTTTGCTTTAAAGGAAAAWWTAMAGTWWtASAtCAYMWYTYTGKgAMMAC
>Contig_436
GGCCCCGTTTGCTTCTTGAAAAATGAAAAAAATATGGACATGACATTGTTGTTTTTTTTCTAGCAGTCATCTCTAAATC
CTTTTTTCTATGCATACAAAACTCATTCGGCTGCCATTGGTCCACATGCTTAAAACCACTCTACTGAAGACGTTTATGT
TTTTCCAATCATGAGAAGTTTTTGGGACTGCTACTTCAACCAAAACCAACAACAAGGACACTTTAAAAAGAATCGTTTG
TTTCCACTGGCAACAAGAAAATAATATATACTTGTGTAAAATTTCCCCCTGGAGATTGAGAAAAAAAAAAGATCCACAC
ACGCAATGAAACACAGGTGACGTTTGCCATTTTCTACCACTGCGGAAGGACATTGAAAACAACAAATGATATGTACCAT
TTTCCTGGTGTTAAATAAATTGTAAAAAACAAAAAAAAAAAAAAAAAAA
>Contig_437
TTTGAACAAGACGAATGCGATTGTTTACTCCCCAATGCTTCTGCTTCCTTAAAGAAATTCCATTTTGATTTTATGCGAT
TGTATTGTGTAGGTGCTTTTCTGCTTCGTCCTCATTGCTTGCTTTATCTGAGAACATGCCTTTTTTTTTTTTTTTGCTT
GGGGTAGGCCTTTGTTTATGTTTTAAATTAAAACGGCTGAAGACAAGTGAACTCTGGACAAGCGTGTGGCCTACCTGAG
TCCAGGTGGGCTCATTGATAATCACCTTTTCACCCACTTCATGGCGCACATTCATGGTATTCTGGTGCCAGCCTGTCCC
CTGTGTGTTGATGTGCCTGGCAGGCAATGAGTGCAGCAGAAAGAAATCCTGTGTATTGCAATAAAACTGTTGTT
>Contig_438
AGCCCGGGAAAGGACTCTCCTCTCTCTCCTCTCTTTACTTACATCACAACCAGATTAGATTAAAACAAAAAGGGGAAAA
GAAAAAAACCACCCCACACATAAAGTATTAAACCCCCCAAAACAGAGCTCTTTAAAGCAGAGTGCGCTTTACAGAGCTA
CTCGGGGAGAAGAGGAAGAACAACGAGGAGTCTTCTCCACCTTCACTGCGGACCGACCGACCGAGCACACGACTTCAAT
GGCGGCCTTCTGATGTTAGCTGCTACCCAGCCGAGACGGTGCTAGCGTGCTGGCTACATAGCCATGATGCCAAGCTAAC
GAGCCAGCTAATCCAGGGTTGCTAACACGGGGGGGGCTATAAATCCTGCTCTCCTTAGTTTGTTTTCTTGTTTTTTTTT
TTTTTAAAGTATGAGCCGAGTTGTTTTTTGTTTAAAAACGATGGAGTTTAATAACCCGCACATCGGACCGGGCTAAACT
GGGATCGCATGCAAGATTAAAAAAAAAAAAACATTCAAGAAAGACGGATGGGCCGATTTCTGTACCCCCCCCCCTAAAA
AACACAACATAACCTGGATGAAAATCAGAGCTGGAAGACTTCTTTATGCCATAAATGTGTGCTTGGACGAAACGATACA
AAACCAGTGCGAGTCCAGGCCTTTATTTCTCCACCACAAAGTTCGTTACTATCAGAACTGGACCCATACATCAAAAAAC
AAAAAGAAATAAAAAGATATATGCGTTGACCCGCCGCAACAACATGATAACTTAAGATTATATTCTGCTACACAGACAC
TTTCTCTCTGCATGAACACTACTCGTGATGATACAAGAGTAAGTTGCATTTAAACGATGAATAATCACCAGGAGTGAGG
CTCACGCCGGTTTTTAATACATACTTTTA
>Contig_439
AAAGGCCCGACGAGTCGACTCTCTCTCTCTCTCGCTTTTTTTTTTTTTTTTTTTTGCGTTGGAGCGACCTTGGAAAGAA
AAAGAGAAAGTCAAAAACAACAGACAACCGCCATAACCATCAGGAGAAAGTCTCAACGTGAAGAAGGAATAGCTCAGCA
ACAGAGTCCCACTTCCTGGTAAGAGNCGAGAGCACCGTTAGCTGACAGTGAACTTATGAAACTCTACTGTAACATTGGG
ACTGTACCAACCACTTGTNAACTGCTTTACACCGATACTTTGACTTCTTTG
>Contig_440
TAAGATGTGTACCATTAGGATGAGCTTCGTCAAGGGCTGGGGAGCGGAGTATCACCGACAGGACGTCACCAGCACCCCC
TGCTGGATCGAGGTGCATCTGCATGGGCCTCTCCAGTGGCTGGACAAGGTGCTAACACAAATGGGTTCACCTCTCAACC
CAATCTCCTCTGTGTCCTAATGATGGACTTTGGAGATCCTTTCTACTTTTTTTTTTTTTGTTGTTGTTGTTTTTTTTTT
GTTTTTTTTTTACTTTTCTTTTCTCCCCCTCCAGTGATTTTATAATTTAAGGTGGTCTTAATGGCTGAACTGTTTACAC
TTAACTTTGGGAAGGGATATTGAATTGAACTCTGGCTGGAAGTTCAACAGCAGCAGCAGCTGGAATCAGTTGTTGAAAC
AGAGTATCATTACAAGCAACGCAGACGCTCCGGGTCACGGTCCGTCCCTCGTCGTCCACACCAGTGTCCCGTTCGGCCT
GCAGCACCTGGAGGAAGACAAGGAGGACGTCCAGCCAATCATCTTACAGGAACTCTACAAGCTGCTTCCTGGTCTGCCT
CAGCCAATCAGCATCAAGTGCCAGAAGTGGAGGTACTCGCAGGTGCTGACCTCGGTGCCGGACTGTCCGGGTCAGATGA
CCGTCCTCGACCGCCCGCTGCTCGTCTGCAGCGGCGACGCCTTCACGCACTCCAACTTCGACGGCTGCGTGGAGTCTGC
ACTGAGCGTGCTCAGTGTGCTGAAAGCCTCGCTGTGACGCCGCCGACACGAGAGGAAATGACTCCACCACAATAAGATA
GTCAATAAAAGTGATGGAT
>Contig_441
TGTTGGTAAATAAAAATTCATGTAACCATGGTGATGGTGGGTCAGAGGTCATGCAGTAACATGGAAAACATACAAAACA
GCAAATAAACACCATTCACCCACAACAAGGCAAGACCAGGGCAGAGAAAAGGTCAAGGAAACACTGCAGCATTAGTTTT
ACACACACCAACATGTCATAAAGTTAATATTCTAGGTGTGTTTGAAGATATTTTTGCCCCTTTGATCCAACACTCTTTG
TGTTGTTGCCCAATTTTAAGACATCCAGTGTATAAATACTGCAGTGCCGGCTTGACCGAAATCTTAACAAGGCTTTAAA
AAATGTCTGATCAAGTCAAATCACATTATTGCTGCAGTCAGCAAACAGTCAGATTCAGCACAATGTTTTCTGCTGATAA
AAACGGGAGTACGGGGGGAGTTTTATCATGATTTGTTGTACGTTGTCCTCTTACACACTCAACACACACACGCTTTGAT
TAGACAGAAGGAAAAAAAAAACAAAAAAAAAAAACATGTTTGTTGCTTATGACCTTTCTTAACACGAGCTTTAAGGTGA
GTTACTTCACCAGCACGACT
>Contig_442
TAAACCTGCCTGCTTGATATCTGTAGAATGTAGGATGAATTTTTAGGACATTATTTTAAAGGTTAGAGAAATATGCTCA
TTGGCGAGAGACTTCCTCGTCGAAATCCCCAGACTGTCTGGAAAATTCAGGGTATTGAGAGTGAATGAGAAACACTGTT
GCATCTCTTTCTTACTTGTCCCGGTTATGGTGCCCTTGAGCAGAAAAGATTACTTTTAGCTGCTCCAGTATAGTTTCTC
CTTGGCTATAACAGGACACGTTGCACTGGGCAGCTTCCATTCCCAGTCTGCAGATACACAAAGGTTAACAAAAAAAAAA
AAAAAAAA
>Contig_443
TATGAGAGTGAAGCGTTCCTCTTGACGCCCGACCTTTAAAGGTGCACACATACTTCATCGACTTGTAAAAACATTTTTT
AATATATATATATATATTCATGAATCCAGTAAATGTTGCTATTTTTTTGTCCAATGAAAAGAAAGCTCTGTGATCGGAG
AAACTGGTAGTTTTGGTACTTTCTGTTGTTCTTTTTTTTGAAATCATGGGGTTGATGCTTTCTCAATAAGCTACACCGA
CAGTTTGTTGTTAGTTCTATTTTCATTATGGGGTCTACGAGCACTCACTAAGGCCATGATGAACAGGTTGGATGCTCAC
ATTTCTTAGAGACGGCAGCACACAGACTGCTCTGCCAAGGATTTGTATATAGTCATTAGATAAAAATAATAAAGAGAAA
AACCACNAAAAAAAAAAAAAAAAA
>Contig_444
GGGGCATTKASKCWKTCAWAACCATAGTYCATCYTGTTGAYTGTRTTWCASWARKAAACAGGTTSTYCRAAAAAAAAAA
AAAAAAAAAAAAA
>Contig_445
GTTCTACACACTACACAGCATCTCAACTTAAAAGCACAAACCATCATGGAAGCTGCCATCAGCACCCTCGTCACCCAGT
TCAAGACGTATGCTGGGAAAGATGGGTCCTCCAGCACCCTCAGTAAGGATGAATTCCACAACCTGGTGACCTCCCAGCT
ACCCAACTATGTCAAGAACGCCAGTGATCCCGGGGCGATCGAGCAGCTCATGAGCTCGCTGGATGAAAACAACGACGGG
GAGCTGACTTTCTCCGAGTTCTGGCAGCTGATCGGAAAACTGGCGAGCAAACAGGGAGGCTTCAGTCAGTAGAGCTCGC
CATCCTCTGTCCGTTGTGGCTTTGAGTAGATTGTTGCAATACCAATCAACTCAATTTAAGCTGTCCAAATTCAAACTCA
AAGGCATTCACATCCTTTTATCACTCCACCAGTCCCACATGTGTAACTCTTTAGTTAACCATTTGTTGAATGCAGGGAA
CTTTTGAATTAAAGGCTTCATTGTCTCCAGCCCTCAGCCACAANAAAAAAAAAAAAAAAA
>Contig_446
GGAGAGCTTACTATATCAGAAACCAAATGTATCATCCGTAATCTCAAACGTCAGTTAGGCCGCAGTGACTGCAGTTACA
GCTTGTGTATCAGAGTCAACAATATGAATCATCTAGTTTTAAATCAGTTTAAACAACTCTGCTCATTTTGCAGTTGTTT
CAGTTCGTTCTTTTCTGGGATTTCTGAGTTTTGAGTTTAAATTTGTTCTTGAACATTTATTTATCTTGTTGTGTTCCAG
AGGTACTGCCCTCCAAAAGTATCCTATTGTCAAAGAATTTCAATAGAAAGTGCAGAAATTAAAAGCAAAATATGTATTA
CAAGTACGTCAACATTTTGTATTGACATACAAACCACTAAACAGTAGACGCCTAGTTAGTTTTTTTCCCATGAAGCATT
TTAGGAGTCGGATTACAGTTATATGTGACATACAAGCTATATCCACAGTTGCTCTGGCTGATGTCAAACAATATCCGTG
TCTTCACTATTTCATTTGCAACTGCTTGTTTTCATGTAGTGCTTTTTCTAATGTATTATTTTATTCTTTGTGTGTGAAA
TCAAGATTTGATGTTACTCTGTGATTCTGTAATATTGATTGTTTTTTGAGTAATGCTAGAACTATATTTGTCATTCATT
TGAATAATTTAGCAGGGCACATGTATGTGGGAAAGAGTGTACGTTTACTCACTGGATGCTGAAGGGCAATGCTGAATCC
TCATTCTTTGTAGGTTTTTTTTTTTTTTAAACTGCATAAATTAGATTATTTATCTTGTCCATATCCCAGTGTCACTAGT
TAATTTGGTCATTGGTTCTGCTTTCTTT
>Contig_447
AAAATCAATAATGAATAAAAATCTGAGATGTTCTTCAACAGTTTGTGTTGCAATGTAGTAACTAAGCACCATGGAAGCC
AACTAACTCTTCAGTGTAAATAAATGAATTAAAGATAACTTTAGATAAGTAAACAAAGTGACACACGTAGACTAGTTAA
CTTGTGATATGTGTTGCGCATATTTTTGTGTTCATTTTCTCTCTATCTTTTTTCACCCTGTAAAGAAACAAAAAAAAAA
AAAATATGAAAATGTTTCTATCCTTCTTAACCTCTTAATGTTCTTTTGCGGTGATTTTATCTTGTGCATTTGTGAAAGA
ATGCCTCTCATTCTCTTTCTGTCCATATGAACAAATGATTATAAATATTATATATGTGTAAGTCCGTCCGCTGCTGAAT
TAATACTACTCTATCCTGCTGTATTATCTTTCTTATCAAATGCTTAGCCCCCACGCTTTACCCCTGTGTTACTCTTATT
TTTATGCTAATATTTATATTGCTGTTTTATTTTCTCTCGAACACTGACATTTCAAATAAAAGATTCTGAAATCNTA
>Contig_448
TCACCGAGGGGTCGTATCGGGGTTTTGAACTCAGTGACGGTGACGGTGTACTTTCAGAAAGCATGATAATATCACTAGC
TTCAGCATCATAAAGTCTCTGTTAATGGCCGTTCATGTTGGACATTAAGAGCCACGGTTTAGTAGACGGCTTTAATTTC
ACATTTCACATTAAAAGCACGAGGAAGGTCAGTATGCTGAGGCTGTATAGACGAGCAGTTCTGGCTGTGTAGTCTCTTT
ATTTCAGATTCTGCTCGCTGTGTGTGTGTGCATACAGCACTGCCCATCTCCTTCCCCTCACAATGCTGCCTGTGGATCC
TGGCCTCCACTCCACATTCACATCCAGATGAGGCTTTTAAACAAATCCTTTCTAAAATGTTAAAACAAAAACTAACAAC
ATATTAAAGAAGGAGCCTTCTTTTTTTAGTCAAATAAAGTTTTTTTTTTTGTTTTTTTTTAAGATTGCTCACATTAATA
AGCCCCCTCCCGTAGCTCTGTGTCGTTTC
>Contig_449
GGGGGATGACAGGTGCACCATTAAGAGAGGAGGAAGGGAGGGAACAGAAAGATGGAGGCAACGAGAGGAAAAGCAAAGA
GGAGAACCAGCAAAATAAAAATTACATACAGGACTGTACTGAGGAAGAGTGGGATGAAGAGTTAAAATCAATCTATCTT
CTCTTTTTTTGTTGTTTTTTGTTTTCCAAGAGTTCATTTCATGTCCTACAGTCCAAAAGTTGTTGTTTTTTTTTCTTTA
AATTCCCCTCCCACACAAGTCATTTTCTCATTTTCTATTTTTTTTCTTCCTTTTTTTATTATTATTATTGTTTTGTTTT
TGTTTTTTTTTTTTCCGTTTGCAATAATATCAGTTTTAGGGAGAAAAAAAAAACAAAGAAAAAAAAACAAAGAAAAAAA
ATAATTATTTACAGTGCTGTTGAAATAATGAAAACAGACGTGATGAATCTACTGTAAAGTAAGTCGCACAAACACAGGA
G
>Contig_450
CAACTGTCTCCTGTGGTTAAGGCCTAGCAGTCTGATTCACCCTCATGTTAAGATGTGGATACAGATGGATTTATTTATT
TGACCGATTATAATTTGGATCATTGCACAGGTTTGAACCTCCTTTTACTACGTATAGTAAGAGGCAGGTCTTGGGTGTC
CTTATCTGGGTTCACAAAGGATAGATAGCTCGCTCTTCATCATGTTTACCTGGTAGATTTTTTCAAATGCTCTTGGTTA
CAATTCCACCTGCACCTTGTTTTTTTTTTTTTTCAAATGCATGAACGAACTGTGGAGTTAAATTCCTTCATTTTGTTGA
GATTTCCAGTAACCTGTGGCGTGTTTGGATCCTGCTACAGGCTCCTCTGTCCTCGGTCCTGTTTTGAATTGTAAGATAA
GATTTATGATAATAGAATGTGACACAGCTTTATAAAATGTATTGCAAATATACTGGTAAACAATAAATATTTCTTAT
>Contig_451
TGTAATAATCCTTAAAGCCTTAAATATTTCTACATTTTTTTTTTGTCATTTTATTTTAACCTTTAGACAGCTTTATCTT
TTTAGATCGTTAACACAGCGCTTCTTTAACAGTACATGATCGGCAACACTACAATGATGACAGTTATGTTGCATCAGTA
GACTTGTATCAGTTTTATCAGGGGAAGGGCGGGACCAACACATGACCACAAATTTCAACTGCTCTCTCGTCGTTTTTCT
TTCTTTCTGTATGGTACTTTTGACATCTTTTCTACTCTTCGCTCCCTACTCTTGCTTTCAGTTTCCCCTAAATGCACCC
TCATTTTTTTTTTTTTAATCCTTTTTGCTTTCTCCCAATCTACCTCTCTCCCTCTCCTCAGTGAGCAGTCTCAATCTGT
GCTGTCTCTACAGAGGCATCAAGCTGTTGGCAATTCCTGTCACAGACACTGCCTTAATTAGATATTCTTCAGCACTTTC
TACCCCCCCATTCTCTCATTCTCACTCTGCCTTTAGCTTTTCCGAATGTCCTCGCACAGGCCTCATTTTTAGCTGGCAA
TCAGGCACAATTTGCGCAAGATTTCAGTGATTGTTGTTGCACATTAGAAAAAACAAAAAACAAAAAAAAAAATGCGTAA
TGATTGTATGCTGCTCTATCTGCTAAATGACAAAGCTATTTAGAAGGTATTTTCTTATTTTGGAAAAAAGAAAAAATAT
TTTGCTATATGTAAAAACAGCTGTCATCAATACGTAAACATTCTGGAAAATAGAGAAGTATATGTATTTTTAAATGTTC
CTGTTTTTGTGATTTGTTAAAATGTGTAGCACAAATTAAAATTCCTCATTGA
>Contig_452
TCGGCTGGATGACTTCCTGTTCCGCGGTTGTTCTCCCTGCGGTATAAAAAAAAAACAAAAAAAACATAACGGGTCCGCT
CTGCTCTCTCTAACCCAGACCCTGCCACTCGGGGACCGGAGGGGGAATACAACCATCAACCGAACACCGAGTCGTGTTC
ACCTGCTATCCGAACCGCGGAGAGGTGAGCACCGGAGGAGGGGCGGGTAGATAGTGGACCGGATAAACCGACCGCACCG
GCGGCTCTTTCGATATAGAAAACACAAACTAACGCACTAACGTTTTTTTTTTTTGTTAACCCGCCAGAAAAGGGCCGAC
TGACGCTGTTTGCTCCCCTTCCCCGACTGACGTTAAGTTTAGCATCAAGTGGTGGCTACTTGACGTTAGCTCTCTCTCC
CCCCTTCCCTCCCTCCTACCTCTCCTTATCATCATCCCCTTC
>Contig_453
GACTTTACAGAGTCGTCAGCTCGTTTATATATATTTTTGTTACGGATGCTGATTGTTGTTTTGTTGTTTTGCTGAGGGA
GTTTTGTGCTGTTAGCAGGCGAATGCAGTGGTTTGTTGTTGAGTATTTTTGGTTCTCTATCAGTGAGGAGTTTCATTGA
AAGAGTGTTTGATGAATAAGGAAAGTGAGACGGTTGAGTAGAAAGATTTTACTAAAAAAAAAAAAACTAATCCGATGAA
GGTTTTTTTTTTTTTGTAGTTTGCCACGTTGGGAGTGTGAAAGAGATTTTGTTGGGAGTCTCGTCGAAGGCTCACGTGA
ACGTCGTAGAACCAAAAACGTCAGACGAGCAGGTTGAGTTTCCTCGGCTTTACCACATTTATTGTTTGTCCCTCGTCAG
TTTCCTCCTAGTTTTAAATTTGCACTTGCGCGCACACACTTAAATATTAAATAAAATAAAGATTGACCAAAGCACACTT
GGCCTGCTTCACTCCTGTGTCGTTCGGGGATAAATTACCTGAGAGGAGTTTAAATTTAAAGCACAGAGTTGAAGGAAAA
AACATCCTTTTTAAACTCACCTCGAGCCGACTGATGGAGGACGCTATAGCAATAGCAACCACACAGATACAGGCTTTAA
CGAGGGGGAGGGGGATTTAATCAACCAGCGCCGAGAGCTTGTGGCTCGATTCCTTTCGAGTGAAGCAGCAAAACGATGG
AGACGCTGGGGAGGAAACTCTGTGAGCTTTGTGTTGGGTTGGTCCGTCTACTGTAGCAGCCACTTCTGGCAGATAACAA
CCCACTCTTGGGGTGTTTTACTGTTTC
>Contig_454
AGAGCCAAAGAATTGTGGATTTGTAATACTAATGGATCTGCTGCAGCTTCCATTTCTTCATTATGATGTTTCTGAGATA
TTGTCACCTTAAAGGGCCTTCCTTCGAGGACATGCTATGATATTTCATAGCACAAAGTGATCATGCATTTTTCATTGTT
TTTTTTCTTTTGTTTTTTTTTTTTTCACGAAGACAACAGTTTTTGAGAGAAGGTTGAATTGAATGTTGATTACATGTGA
AACAGTGGGGCCGTTCTGTTGATCAGTGTATTTGCTTTATGAAGGAAATGTTAATGTGATCTTCTGTAAGAGTGCTTCA
CCCAAAATACAGTATTTTTCAAGTATCATCTCG
>Contig_455
TTCTTGCGCGACTCATTTCTGATTTCCTTTTTACCAAAGGTATTGTTTAAAGTGATCTATAGTTCTATAATGCAACACA
TACATACCTGTAACTCGAAGTGTAACAATTCTGTGAATCTGTGTGTTCATAAGTATCATTAGCTTGCAATCGGCACCCT
GATTTGTGACAGCAGAGCTATCACAAAGAACGAGCGCCACCTCTTGCACGTCCTGCTTCAGATTCTTTCTTTTGCCAAG
TATGCAAAACTTTTACACTCTGTTTTTTTTGTTTTTTTTATGTGGCAATCCTTATTGGAGTAAGCACAGTCGGTGCTTT
TGCTCATTGTTTTCCTTAAATAATCCTGAAAAGACAAGAATGCACTTTGAACACAGTTGTCACCGCAGTCATATTGTCT
CTAATGAAAAaTGTCTGaAAAAGAGGATTGAATCCTCCATTTTGTATTTTGTATTTTTTATATTGCAGCTCTTCTCTTT
GTAATGCTTTAGTGTAAGAGCTAGTTTTATTTAAGGAGGTTATATGATTCATAATATTCTATTGAAAACAAATGCCCAC
ATTTTGATACTTTTTTGTGACAAATGACACCATTGGTATTGCATAATGAGAAGACCAAATATGTAAACAGTATTAGCAA
AAATACACACATTTTATTAAAGGTCAACTTGTAGGCCTCATTTTTAACAGTCCTATAGTCCTAACCTTTTTAGGGCCGT
GAACTAAAGAACRTATTGTAACCAATCATCCTCTTTTCTTGCAGATGCCTTTGATATGGCCATAAACAATGTTGAGCAA
ATGTCATGTGACTTTAATAATTAATATGAGTGTGAAAAGATTCTTCATTTGAAACTGTARTCAAGTRTGRKGTCTTGTG
CTGGTTTCACATGAGACGTCTCGAGATGATTTTTGCATGCATGTCCAACTGAAACAATTCTGTACATTTGACTATTATA
TTAAATGCCAAACCCKCAN
>Contig_456
TCTTAAGTTGTTACGTCTTTTAATTCGTTTCTCTCTAACTTAAGTCGTTTTATTTCTGAACTTACGAATAGCCTTTGGA
CTTTTGATTTTTCTCAAGACTTTCGAAGAGTATTTATTTGTTGTTGCTACTGCCATGAGAACCTCAAACGGCAACGAAT
CAACAAAATGAACAACCTGAAACATCTCAACCTTATCGTCTACTGAACTGGGGGGATATCTTAAATGTTGCAAAAAATG
TACTGAGGAATGTACTTGTGTGGACTTAACCTGTGAATAATGATAATGTTAAATGATAAATTATATAAGATTTCACAAA
GGTTCTACTGTTGTGGTTCTAAAGTGGTTCTTAATAGGCTGTTGTCTGACTTGTGTGATCCGAGGCTATGCAGCCACGC
TGCAAAAATAATGCTCTTTTATGATGAGTCATTTCATCTGGAATCCAGCCTTTTCTGAAAAGATCCAACTGTGGGATTT
GAAGCACGGTACATCGCTCAGTTATTATCAAGGTCTAAAATGTGACTTATGTGGGAGTCAAAAAAAATAAATTCATCCC
ACGGCACTTTTTTTTTGTTTTTTTATTCCACTTGTTTGAATTTTGAGATACAGTACCAGATGAAATGACTCAATAAGTT
TTTTTTAGCAGTGTATGGTGAAGGTGTTTACAGAAGGAGGAAGCATCAAGGACACATTAACAAAACATTACAGCGACTC
AGTATATTACTCCTACTTTGCCATACTCCTGATTGTATATGTAATATAAGAATAAGAGCTGATATTTGAGTTTGCCTTG
TCCGTGGATAAAAGCTATTATTATCATCATTATTAATATTATTATTAGTACAAATATATATCTATTTTTTTGTATATCT
TATTTTCC
>Contig_457
TCAGGCACCGGCAAAGGTAAGGTCAACTCTCCTCTCCATCTCATTCATTCAGGCTTCAACTCTTCCATGCTTGTTTCAC
TATCTGCGTTCTTAGAGACACTTGGTCTTCATTGTTTAAGTTGTTCAGTTAATAGGGATGTTTCAGTGTTGGATTTATT
TATTTATTTGTATAAGTATTTGTTAAAGATGTCAGTGAAGCATTGCTTTTAGAGAAATTCTTGTTGGTTAAATACATTG
CGTGCATTGTAGCTGAGGTTTTTATGATCTCCAGTCTATGCTCTGTGTTTATTTGTCACAGAGCATGTAGCAGAGATTT
GGAAAACCGGGGGTTGAGAATAATCGTTTCAGCCAAAGTCAGTGATCTTTGTACCTGTTACACAGTCAGAAATTCACAG
GTGTCTCTATCACAAATATTTGCTGCCATAATCAAACATACTGAGTAAATTACTGGAAGGAAGCTTGTTTGTATGTAGA
AAAATGATGACATGCACGGGGAACTGAACTGAATGCTTGCTGTCTTGGTGAGCTGAGACAATGGTGACTGAGAGTGGAA
TAACTGCAAACAATATTAAAAGGGAAAGGGTAAACTATGTAATCTCTGATCATGTCCCATTTCATTTCCCCAGGGTCAC
CANTGCTTTTCTTAATTCTGTACAT
>Contig_458
CTGCGCCGGGTATTTATCAGAAGAGTCGTGACTATCCCGTTTACACTGCTAGTTGGGTGGTCAGACGGTTCCTGGTATA
CACAGTTTTACATTTCAAGCCTGTGGCCTTCGATAGGTTTTGCGAAGTGCGATTTTTGAGTTGACCTTAATAATTAATT
TTGTATATTTAGTTTATTTTTATATTGTGTGAGAAAGAATGTCGGCCGAAAGCCCCGAGTACTCTCCGTYCTTCGCAGT
GATGGGTGCCTCTGCGGCTATGGTGTTCAGCGCCTTGGGAGCAGCCTATGGCACAGCTAAGAGCGGTACAGGGATCGCC
GCCATGTCCGTGATGAGGCCGGAGCTCATCATGAAGTCAATCATCCCCGTTGTCATGGCRGGTATTATAGCCATCTACG
GCCTGGTAGTAGCAGTGCTGATTGCCAACAACATCTCAGAGAAGGTCAGCCTCTACAAGAGTTTCCTCCATCTGGGAGC
CGGGCTGAGCGTGGGCCTCAGTGGGCTGGCAGCAGGCTTCGCTATYGGCATCGTGGGCGACGCARGCGTTAGGGGCACA
GCTCAMCAGCCGAGGCTTTTTGTGGGCATGATCCTCATTTTGATTTTCGCTGAGGTCTTGGGTCTCTATGRGCTCATCG
TTGCCCTCATTCTGTCCACGAAATAAACACCCGACATCTCCACTACAAGATCTGTCCTTTTATGTTGCTGCTGGAGAAA
AAGTGTAAAACGGGAAAAAATTGTAAAAAATTCTGCCACACAAGATGAAAGAAGTGAAGGCGTGGAAAAAATGAATTAA
AATGGCTCCATAAATATGGTCTTATCTCAACAATGTGTACAGTCGTCCCAATTTGATAGTCAACTTGTAAATGCGCAAT
GTAGTGATTTGTCTGTCTTGTGTGTGTGCGTGTGTGTTTCAAAACAGTTGTATGATGAAGATTCCTTTTTTCCCTCCAC
TTATTTCAGGCCTTGAGGCCAGCTGAGGCAGCCTGGCCTCTGGTCTTAGAGAGCTTGACCAAAGGGCCGCACAGCTTTT
TCTCCTCCCATATCAACCTGGGAGTTGACACAATTTCTGCATTAATCTTGAGGATCTATTTGTAAAGAGAAATGTATAT
GGACTTACGATTTTTTTTCARCTGATTTTATTTATAAGAAATTGTTCATTGAACTGTTTAATGCAGCAAAAGTCTTTAA
TTCCCCAGGATATATTATACATATATATACAGACATATAAATATCTATATAGATAGATTTAATGCACTGTGGGGTTATT
GTGATAAGTGGTTGGAATTCCTCTGGATGTAATTCTTGGTTTAATAATTAAGATTGCCcTTTAGTATGTTGCTGGTGAA
GTGGGAGTTTTGTGTGTAGCTGTATTCTAATCATTACGCAAACATTCTCAAACTTCAGTGTTTTTCCTGTAGTACTGCT
GTTTGCATTAAAAGTGTGTGCGCCCCGTGATGGGTCTCACAAGTGTAATTTCCNAAAAAG
>Contig_459
GGAGCCTGAGCGCAGCCAGTCCAACAGGAATGAACTCCCCTCTTACGCTCTGTGCATCTCTTACTTTGACAAGTGGACC
GTCTGTTTGAAGCTGGGGGGACATTTCTTTCCCTTTTTTGAAAGGCTCGCTTTAGGACTGCGCAACTTCCTTCACAATT
CTCCTCCACACCCAACCTGGTTTTTTTTTTTGAAAAAATTAAAAACAGCAGTAGTTTTCTAAGATGACTTGGACGGCGA
ACAGTTGTTTAGTCACTCTGGCCATCCTGTTTCTCTGGCGAGTGGAAGAAATAGCAGAAGCCTGCAGCTGCTCCCCTGC
GCATCCTCAGCAGGCGTTTTGCAACTCAGACGTCGGTAAGTAAAATTCACTGAAGTCAGAACTGAAAGAGCACAATGCA
GTGGGGATTTAGTCCGTATTTGTTGTCCTTTAAAGTGTGATGAGCTGAACCTGTAAATGCTGAGAGGGAAAACTTGCCC
CTACTCTTGTGTTTACAATTACAGGGGGAGGAGGATGGAATTTTCTGTCTCTCAATCTTTCCCTTCCACTTCCCTCTTC
TTCTCTTTTTTTTCTCTTTCTCTCTTTCTCTCTAATCATCTGCTGAGTCTGGATAGTGACAGAAATGCACTTTATGGCA
TTTTTTAACTACTTTTTTCCACCTACAGTATAATAGAAGCACCAAATGTNAAAACAGTTTTTTTTGTTTTTTTCTTTAT
GGCATTGTTTTTGTAACTTTTCTTTTTTTTCCTTTTTTTAATACAAGATTGCT
>Contig_460
GCATTCTCTAATTCAACAATCTCAAAAACACACACGCACACACACACACGCACATAGAGAGTACGGTGGTGGACAGAAA
TAAGACCTACAGCAGCATCTGTACACACTGTTTTTAACCATCCACCATAATGCATCTGATTCAGTTGTGGCTTTCTATT
TCTACTCACTGTATAGTGTGCACAACAGTCCGCTGTACCACACCAGTGAGTGTCTGACAACCGCTTAGCCTTGAATAGA
CTGATACGTTCACAGCGCAGTAACGGTGCTCTGTTCTCATACAGTAAGTAGGAGGCCA
>Contig_461
TCATGTTCATGCACCTGAGGACTGCCCTGCTGACCCTCAAGATCATCCCCAAGTACGCCATGTACCAGCTGGTGCTGAT
CCTGAGCCAGCKGCAAACGGCTAWCAWCAACATCWTGGCATTGAATGGAACCATTGCTTGCAGTCCACCCTTCTCTGCC
TCAGCAAAAGGATACATGATGAGTCAGCAGCTTTTGATCCTGGAGATGTTCATCATCACGCTGGTAACACGTCTCCTGT
ATCGTARACAGTACGATCCTTTACCTGTGGAAGATGGTAACGACAACGAACACACCAAGATGGCTGCAATCCCTGTATC
TGCATGAGAGCTCTGAATGTGTGTGTGTGCGTGTGTGTGTGARcgtgtgtgtgtgCGTGTGTGTGTGCStgtgtgtgtg
ccAGTGTTTGTGTGCGWGCRCRARTGTTACGTTTGTACTTTGATTAAGARATTATATAASTAAATATGAATAAATATAA
WTATGAATTATAAAACAAAAA
>Contig_462
CTTGGAGATGTGTTTTTGTCTCTCTGGTTGTTTTGGTGAGTTCAGATTTTGGGCCTGGCGGTGAACTCCCCGCTTCCAT
TTCAGGTGACCTTTAACCTTTTATTTTCCTCCTCCTCTTAGGGTAAACTCAAGCTAGTTTTGGCTGTTAGCTCGGCTGC
TTTTAGTCTTCATTTCCTTCCTGTGCTGTCGCTCTAAAGGTAAAGACGCTTTAGGACAGATCGCCTCCAGCAGCAGCAG
CAGCAGCAGCAGCGTTACATTCCCACTGAGAATGTATGTTTCAGCCTCGTCCTCTCCCTCCTTCTTCTCCTTCTTCTTC
TTTTTTTAGTCTGATTATTTTTGTTTTCTCTGCTCGTGTCCGGCTGAAGCTGCCTAGCTTTAACAGACTGTAGACTGAA
CACTGTATCTGCTGGTGaAACTTTACATGACTCTGTAACTCTGTACTTTTTATTTTTGTTGACATTGTGTTTGAACTAA
CTGTTGGCCCGGCCTGTTTCTGATGTACACACTATGTAGAGAGATGGATCTGCTGACACACCACAGGAAGGTCCGACTT
TGAATAGAAATACTGTGATGAAGGAGCCCGATGTGCGTGTGTGTGTGTGGACAAGCAGTCAACATTTGTTTTGATGAAT
AgAAAAAGGCCAAATRGAAACYKAACGAGAGGCTGAAGAGTGCTTTTAATGTGTCTGATTCATTTTTCTGATTTGTACA
GCAGGTGAGTCAGAGGGACAAACAACTGTGGTTGAAATAAATCCTTAATTATC
>Contig_463
GCCGGGGGGCCTGCGaATGCCTCACTGGGCCGAACACTGAGAAGAAGTCAGAGTTTGGGGTGTTCTTCAAAACTAATCA
AAAAACACACYATGGAAACCATTAGCGAGATCATCCCATTCGCTAAGGAGATGCTAAACCAGAGGCCCAGCCGGAGCAT
GCTGAAGATCTACATGCTCGGCTCCACTCTGGCGATGCTTGGAGTGGTTGGTGGACTGGTGGAAACAGTTCTCCTGCCA
TTTGTGGAGCAKGAGACCGTTGAGGACACACCAACAGAGCAGATCACGGAGAAGAAGAAGGAGAAGAAGCAGGTGTTGA
AGTCACACAYTACCTTGGTTCGTCCTGAAGTTGTGGACGTGCTGGAGACGGTAGTGATCGAGGCCAAGGCCAAACATCT
GGTGACCGCTGAGAGGAGAAGCTCAACCAACCGCTTATATGCTTCTTAAAGAAACCATTCCCCTCCTGATGTAAATGGA
CACGAAACTCACAATGTTGATGATAATGGTGGTACATTAAATCACCATATTGAAGTGKTCACTTTGTGCTCAGTCTTTT
ATTTCAGATGGCAAAAAATGAGATGTGTTGATACACTGCGGGGTACAGTAATGTCTGGCTGCTGGGCAGCAGATACTTG
TGGATGTGACTTGATGAATGTGTTANGAAAAAAAgGAATGCGTGTGATTTGATTCATTTTGCACTAT
>Contig_464
GGGATATCGGCTTGGTCCCAGAGGGATGGGATCATGGCAGCTGTCAAATACAGTAATAAGATGGGACCATTTTTTCCAA
CATTGACTGTGTGCAGAGGGCTTGGAGGAAAGCAAGCAGACAGGCGCAAAGACAGATTTAGACATAGACAGAGAAGGGG
GAGAAGGAGATGAGGAGAAGGAAAGATACAGAGAGGTTGAAAGAAATCAGACAAGAAAGCAGGAAGACATACAAGGGGC
TAGACAGAGGAAATCAGATGGGATACTGCAGAAGAACTAGTTGGCAGACATGAGGGGGGCGGGGGGGCATTCCACCTGC
TGAGGTCCTACGTGAAGGACATCTCCGTGTGTGTGTGCGTGTGTGTTTTAGTATCGATGCACTGTATCTTGTTTGGATG
TGTCCCCTGTTGTGTTTGTGTTCTGAGGTCTGTTTATCTGTGCTTGTGGGTGTCTCACAATGTCTCTTTGGGTAGAGTG
TGTGTGCATCTCTGTGTGTGTGCGTGTACCTGCTTATCTATTCGGCGTGAACTGAATATGTGTACAGGAGATGCCAAAC
ATACTATGTGTTAAAAAACCAGCCACTCTGAGAGAATAAACAATGAAAGGTGCTTTTAGTTAAATCTGTTATGTTGTTT
CATTATATGTGTCTCTGACTCTCTCTCTTTCTGCGCCTGGAATTTGTGCGTGACCTCCACTAGGCAGAAAGCTCCACAT
TCGGCATTGTACATCCTCTGTGTTTANGTTACGTCAGCACATGGACGGAGGATGTTTTCTTTATGGCTT
>Contig_465
GAGTAGTTGTTTGAGAAAATACTTTCGCAAGCTTATAAAATATGAAAAAAGACTCAAGTGATAGTTAAAGATTTCTGTC
AAATTCTTTTCTGTATCTTGTTGCGTACTTTGTAGATAATAAAAAAAACGAAACAGTGGTTAGGAACTTGGAAAAGAGA
GAGAGAGACGGGCATTTGATGGCTGCATGTGTGCGCGGATGTGTGTGCGTGTGTGTGTGCGAATGACAGCGTTTTATTT
GTACAGAAGAATGTGTGACATGTTGTTTTCTTATGGACACGGAGCATACACCAACCACGCCGGTACCAGGACTTGGCAG
GGGGGTGAGGGAGGGGGGTGTTGATGCTGTTCCAATAAAAATGTTCTTTTTTGAAAAAGACAAAAAAGCTGTTGCTGTA
ATTGAAACCTTTTTCAGTTAGTTTCTGCTTATTTTAATTTATTTTTGTACTGTGATGGAAAAATAAAATGCACTGATCG
TTAAGAC
>Contig_466
GGAAGGATGTTGGATGACACAGGAAAGAGACTCAGACTAGCCTCACAGCCTGAGAGGTGGAGAGAGTCGGCATTGTTAG
GACGCCACCTTTCAGATATTTATTTAAATGTCCTCCCCTGCCCATCTGCAACTCTTGACTTTAAAGATGTGTCAGGGTC
TTTTCGTCCAAGTTAGGCTTCAGTTTCTCCTCTGAGAAATTTCACTGAAACGACGGGTGGTCTTCAGAACAGCAAGAAT
TGGGATTAAAACTGCATTTTAAATGTTGCTAAAAATGAATCTATCCAAATATTTGTATATCAGATTGATTGTATTTATG
AGCTTTAGGCATAAAGGTGTGTGTGTGCGTGCGTGTGTGTGTGTGGAGAAACTAATTTTTCCTGATTAGCTTTTAAGAA
ATGCATTTATGATTCACCAGAGATGATGTGGATTCCTATTCTTATCATTTGTTTTGGCCGCTTCTGCAGACAAATAAAA
CTTTATCTAAATCAC
>Contig_467
GTTTGTTTGCTATAGAGCCCCCCAAAATTGCACATCATGATTTAAATATTCTTTTCAGAGAAAATGCAATATGTGATAC
AAAAATATCAAAAAAATCATGAATCTGTCAAAATAATTGCAATAGGATGTTTTTACCATATAATGCAGCCCTAGTCAGT
ATGAAACTACAATTACAATACAGAATTTCTGTCCCACCCACTAGATGGTCACAAATGTTTAAAATGAATTAATGAAAAC
AACAAATGAGATCCAAGAAAGACAGTTGATTGTTGATTCTCATTCTCAAGGAATGCAGCACTAGGAGGAGCCAGAGGAA
CCGGATTTTTTCACACATTATCTGTCTCATGTTTTAGGGCCTGTTCACACAAGTATGCGGCCTCACCCAATACGATGTC
GTTTTGAAAAAAATCTCTGTGAACACGGCGTCGTTTCCAGAAATATCTGCATCCACACGGATTCRCTGACaatGACCCA
AAACGCTGTAGWACATATGCCAGGCCTGTATGTGGCGCTGTGACGCCGCCACACCAATACACTAAAACCGGAAGAGAAG
CCATGGAGCATGCGCTGTTTACAAACAAGTAGTAGTAGTCCGCCATTGTTGTTGTTGTTATGACGCGTCTAGCGGCGGC
GGCTGAGGTTAAAGGTTAGAGAGGCGGGGCTAATACGTCATAGTTTCGGAAAAAATCAGTTTTCGCCGTCCAGACGACT
CCGGGCAATCAGGCGTTTTCGGATTTTCCCACTCTGGGACCCGTTTCCAAAAAATACAGTTTTCACACCCCGAAAACGC
TGTATCCGTCTGGACGCGAGGCCGATACGGTAAAGTATTTATCCGCATTCGAGAAAAACGTATTCATTAAGGACAGGCC
CTTAAACTAGCTGTTATCTTACAAGCTGACATGACAAACTGACAGTAGCTGCTAGAGATAGCATTAATTTCACAAGCTA
ATATGATTTAAAAAAAGAAATATGTTTGGTCTTCTAGTTGCATGTAATCTCTCTGTATACTTTTTTTCTGACAAATGTT
TCCCACAGCTGGCAATGTTTCCATTGCTCTGCCTGCCTTCCTCCTAAAAAATAAAAGTCAATT
>Contig_468
GCCGGGATTTCTAATAATAAAAAGGACAAATGCTGAAACTATTACAATTATACCCCCGTTGCAAAAAACAACAAAAAAG
CATTCCCACTGAAAAATGTTCTTCCTTCAAGACAAATCTTTTATTATTATATATTGTAAATGTCATGTTATTAATGTAA
TGTGTTGGGTGTAGGTATTTATTGACATGTAGGATTTGTCCTCTCTGTCTCATTTCCTTGATTCCCTCCCAATGAAATG
AGACCAGAGCCTGGGCTTGTGAATTTGTACTTGTGTGTATCTGTATTTAGAAATGTGCAATAGATGTTCATCATCTTCC
AATGAGACATTGGGAGTGGGAAAAAGTAAATATGTCCGGTTGCAAGCAGATATGGAAACAATAATATCCTCTTAAGTGT
CAACAATGCCTGTTTGTGGGTTGTTTATTTTTGCATTTCTTTGGAAATTTCTTTAAACATTTTTGAAGTAAGAGTTTTT
TACATTGTATCTTTATAGTTGCTTGTGAAATCATTCCAGTAAACTATCTGTTAGAAATGGACAGAGTATACATGTTTGT
GTGTGTGCGTGTGTTTGTGTGTACTGAAGATTTTAACAAGTTAAAGTCAATATATTATGTCTTGAAATCATAATGGTTG
TCATATCAATATGTGCTTTAAATTGCAGGACTTGTCAGTATACAGGTTTATGTGTTAAGCCAGACATACATTCCTCTGT
AAATA
>Contig_469
AGCCTGAAGGTTTTACTGGTTTGCCCGGTAGCCTAAATCGTTCCAGTGGTACTGACGTCAAACGCGAGGACAAGGAGGA
CGATGAGAACTGCTCAATTACCGACAGGTCAGAGGACGAGAAAAAAGACACGAAGGGCCGCCTCCGAACAAGTCTGGAT
GATGAGGAAGATGATGAAGATCTGCCTGTGGAGGTTAAGGCTGAGCGGGAGAAAGTGCGGAGGTTGGCTAACAACACCC
GCGAGCGGCTACGTGTGCGGGACATCAACGAGGCTTTTAAGGAGCTGGGCCGCATGTGTCAGCTCCATCTGAGCAATGA
GAAACAGCAGACCAAATTGATCGTACTGCAACAGGCCGTTAACGTTATACTCAACCTGGAGCAGCAAGTTCGAGAGCGT
AATTTGAACCCAAAGGCTGCCTGCCTCAAGAGGAGAGAGGAGGAAAAAGTTTCAGGCGTGGACCCCCAGATGCAGCTTG
GTGGGGGTCACCCTGGTCTAGGAGGAGATGGACATATGTAATTCTAAGTTCCTGTTGATTGTACAGCCCTTAGAACACG
TGGCCTTAATCTATCATTGTCATGCATCTCAGTGTGTGTTAATCAACTTTTGAAAAGCACACACGCACACACACCTCAT
AACTGACAAGGCAGGTGGCCACATTCCTGACGATGAATACAAAAGTAACAAGCACACTCTTACAGAAAGAGGAAACATT
TATTAATCTTTACACATCAATACTTTGAACCCAGGACGCTGGTTTGGAGACTGTGGAAATTGGACATAAGGACGTTCTT
ATGATCGTGTTTTTGTAAGACATTTTGAAAAATTGCTTTACACGTTGGGAGCAAAACTTGTTTGGATCAAA
>Contig_470
GTGTGTGTGCGTGTGTGGGAACCGTAGAGGGGATTAAGGATGTAATGCTGGATTATCCAGCAGGTAGACTTCCCACTTC
TTATGCCGAGAAGGAGATGGAGAGGCAAAGAGGATGGAGAGGAAGAGATGGATAGATG
>Contig_471
CGGGGTGTTTTTGTCGTGTGTGTGTGTGTCANCGATTTGAGTCGATCCTTGAGCGAAGCGCCACAGTACGAGCCAGGAG
TGACCGACTTGTTGTCTGTCATCTCTTCTARCGATGAAGTTTCAGTACAAAGAGGAGCACCCTTTTGAGAAAAGGCGGT
CCGAAGGCGAGAAAATCAGGAAGAAGTATCCGGACAGGGTACCTGTAATTGTGGAGAAAGCCCCCAAAGCCAGAATAGG
AGATCTGGACAAGAAGAAATACCTTGTCCCCTCCGACCTGACAGTGGGACAGTTTTACTTCCTCATCCGGAAAAGAATC
CACTTGCGAGCTGAAGATGCTCTCTTCTTCTTTGTAAACAACGTCATTCCACCCACCTCAGCTACCATGGGACTGTTGT
ACCAGGAGCACCATGAAGAGGACTTTTTCCTCTACATTGCCTACAGTGATGAGAGTGTGTATGGGAGCAGCCAAAGGGA
AATCTGATCCCACCACCATCCCCCTCCAACCACTACCCACCTTTCTGAGACCTCCACCATTCATTCATTTAAATATTAA
ATCCAGCAGCCTAGAGTTCCCAGAGTAAATATGTCRAATGCACTTTCACTACTCATACATTACCCCTCTCCCATCCACT
TATGTCTTTATTATTCTGCAGTCTGAATTGTATTTGCCTCCACTTTTCTTTTTCGGTAGCGACTTGGGTTAAGTGGTCT
CGTGGCCAGTTATTTTTCTAGCGTCATAATTGACATATTTTACTGGA
>Contig_472
AAGATGAAGTATGCAGTTCCAGTCACCAAGTACGACAGAAAAGGCTACAAGGCCCGGCCCCGCCAGCTGCTGCTCACCT
CTAACAGTGCCGTTATCGTAGAGGAGGCCAAACTCAAGCAGCGCATCGACTACGGAGCCCTGAAAGGTGTCTCAGTCAG
CTCTCTTAGCGACGGCCTGTTTGTTCTGCACGTGCCCAGTGAGGACAACAAACAGAAGGGAGACGTGGTTCTGCAGAGC
GACCATGTGATTGAGACCTTGACCAAAATTGCGATCTGTGCCGACAAAATAAACAGCATCAACATCAACCAGGGCAGTA
TAAAGTTTACAGTGGGTCAGGGGAAAGAGGGGATCATAGACTTCACGCCCGGATCAGAACTACTGGTGGCCAAAGCTAA
GAACGGACACTTGTCTGTGACGGCTCCCAGGCTGAACTCCAGATGATGGCCCCTCTGAACGCACCAGGACAAGTACTCC
TGACCTCTCCCATCCTCCAATCACGCAACCGCAGACCCCGCTCTGCCTAAGCCAATCAGACGCCAGCTGTCACCACAGG
GTGGCATGTGCTTCCAATTTAGA
>Contig_473
GCATTTATCYTTSTGWaCWgCTtCCKaCMTgaCCTTAAAGGCGTGTGTTTGTGAGAAGATGTCGGACCCCGAGACCCCA
AGCCAGCCCCTCCTCAGAGCTCAGCCAGGAGAGGGTGGCCGCCCCTCCAAGGCCTATAAGGTGGCAGGTATAACCCTGC
TGGCCTGTGTCCTGATTGCGGGGCAGGCRATGATCGCCTACTTCCTCCTCAGCCAGAGGAGCGACATCAGATCTCTGGA
GGAGCAGAGCAACAACCTGAAGGCAGAGCTGACGAAGGGAAGATCTGTCTCTGTGCCCATTCGCATGGACATGCCCATG
AATGCCCTGCCCAAGCTGRTGtGAWGRCTKTGYGGRTGMSgARGYTTCCAMCSgagCYCCWGMWAWMAGYGCKgCCTCt
ASWMGGCCMMTSASTGCYWSMTGKcASRCYGCTGGTGTGAAGGCTGTGCGGGTGCCAGGTTTCCAACCCTCCTGCGATC
AGCGCGGCCTCTACAAGGCCCAGCAGTGCTTCATGTCACACTGCTGGtGtGTGAACCCAGTCAACGGGCAACAGATCCC
TGGATCTTTGAGCAAGGGACCGGCCAGMTGCAGGGCAGCTGTCCTCGCTGGCAGCATGAGCAAAGTGTTGACTCTCTCT
GATGTCGAGGCCTAATGCTGTGCTGATGAAATCTCCTCGAGACCAGCAACTCTTCAAGCCCAAATCATAACTTTGCTAC
AACTTTGTCAACATATAATCACCATCGTGTTTGTAGTACTTGATAAGCCACTGGGGTTTCATAAACTGCTGATAAATTA
CCAAATTACAGCCATTTCTCTGCTTGCTATTATCTTATCATCTGCAACCAATATGGACAGGTGACTTTTTTTGCTATTG
ATAACATACCACCATATTTCAGTTTTTATAAATGGATGGTAAAAGTTAAGTATTTTAAAAAGGGTGTAATTGTTTTGTA
AACTTAAATWMTGTTAAATTCAAATTTTGGCCCATGTCAGTTTCCTAAAAATAACCTATTTTCTATGTTGGGAAGTTTG
TAAAGAGCAGTGAATAAAAAAATAACAGTGTGGACCAAGGGGCAATTCAATGCAGTGTGTGYAGAGTAATTCTGAATTT
ATATATATTTTTWAAAAATTCACACAAACAGTGTGGTCACTTGGACCTTAAATGTTTTACTAAAGTTAGGGCGATGAAA
CTGATTCAAAAATACACTGAGACACATTTGGGCACAATCGGGAAGCAAGAATAATTCAGTTTTGAGAAAATTGTAAACT
GTATTTTCCCCATTTATTTGATCAACACAAATAAATCGATTAAAAGACC
>Contig_474
GGGGGGGGACTAAACCATGTTAAGCTGATAAAACTTGCTTAGAGTCTATATGTAATTCAAGTAGCCCTGTGGGCATGCT
GTCTGCCTTTGAGGAGAAATTGGTGGTTGACGCCATTGATGAGCTGAAGGCCTCTATCAAGAAGGGCGAGGATTTTGTG
GCTAAAATGAAGTGAACAGGAGGTATTAAGTTAGTTGAAAACAAAAACCTGTGATTTGATTATTTGTTCCGTCTTAACT
TAAAAGGCATCTGGGTAAATCTCAAGATCTGTCACAGTGTTTCCTCTTTTGTTTTTGTTTAAGCAGTAGGGTCCTCTTG
ATTGAAAAATCCTGGTTTTAACCATGGTCCTCTTACCTATGTAACATTTCCCTGACCTTCTCAAACATGGCTTTATCTT
GCACTTATGATTTCTGTACATACAGTGTACTGTGAGTTATCTATTTTGCAAATGTCAAATTGAAACAAAATCTCATATA
TTTTCATGTACAGTCTGTATTAGTTGAATTTTCTCTGCTGAATGAATGAGGGGGAAATACTGTCATCATGCCTGTTGAT
GCAAGTAAATGTTACTGATGAGCAAAAATACTCCACCAATAAATGGTTTAGCTTTAAAAAAAAAAAAAAAAAAAAAAAA
>Contig_475
TCTCTGATGTCAGTGCTGACCAGATGATTCATTCATACAGGCAGCTGCTCACCTCCTCCCAGGCTCATGTTGACCTCTC
AGATTCACTTAAAGGACCAAAGATAAGTTTTAAGCAGGGGCTAATAGACAGTTGTTAGCATTATTAGTTGAGGCATGAT
TTTTTTTTTGTGTTGAGCTGCTACTTAATCCTTGGCTTGGCTGCCCTGTTAACATAACAGATGGTGCAAATGAATAAAG
GTGCTCTGTCTTGTGCCTCCATGATGAGATTACTTGATCTTGTGTTTGGAGGCAGGATTTTGCGATGTTAATTAACCCC
TCTTAAATCTTAAAGCTTTGGTCATTTGTTCTGTATGCATTCCACGCAAGTTTGTACCATTTATACTTTGTTTTTCTTA
ATGAGTTTTATGTTAATGGCTGGGTGGCCCAGTTTTGTGTCCAAGACTGCCTTTTTCAGAACCAGAATGACATTCGGTT
ACTTCAGCCACTGCTTTGTATATTCTGATTAACAAATAAATTGTCTTTTTACTTAAAAAANAAAAAAAAAA
>Contig_476
AGAGATTATATCTCCATAAGCCATTTTTAAAGAGATTTCAGTTTTGTCATAGTATTCAGCCAGCCTTAAGAAGTTAAAA
GTCCCTCACTTGCATCTGTCCAACATTAGTAAACTTTATTTTATTTGTTTACTGAGGGCAGCAAGCACATGGGACAGCA
TTGCTAAGGTAGAGCCAAGGCTAATGTCTATCATTCAGAAACCGTAAAAGTGACCAAGGTTTTCTGACGACAGCCAAAC
GCATTCCTTTCCGACTGTCAACTGTATACAACTACAATAGCAGGTTTGAAATTAAGGGGACAGTGACAGTTTTTAGTGT
CTAAAGTCAGGGCTTATTCACACAGCAGGTCTTGAGAGTTAAAAAAAATGCAGTGAACTCTAGGTGTCTGTTTAACTGT
CAACTGTATTTGCTACTTACAAATTCTTTTTAATTAGTCACAATGCTCCTCTGAGTGTAAGCACGTCAGGTTTTAAACA
TGTTTCCTCATCATCAGTCTTTACCCCAGCCAGCCAACCAACCAAAGAAGCAGGGGATCTGTTTAGAAACTTTTTAGAG
CTTCAGTAAGGATACACTTAACCGCAACGACAACAGGGTGGTATTCCCTTTTGAGCATAAAAGCATATTATTTTTACTT
GTATACACCCKGKTAATATATATTTTAGTGAAATACTGGGGATTTACCCTATGTATAGTCTTTGATGAATTTAACCAGC
TGCCTACTGCTTATTATGTGTCGAAGAACAATGCTTAGCCTCTTATTGAAGCAGCTCTGTTGGTGGCCTAACAATCTTT
ATGAAAAGGTCAAATAATTTTTTTTTTTTTTAAAGCCAATTTTGGTTATCAAGATTACTGGAATAAGCAGAGAGGTGTG
GCTATAATTGAATATAGCCACACGTTCTCATTAAAATTGGTGTCAGATTGTTTTATTTCTCTTGTTCTGACTTTGTTGA
CTTTGAGTTTAATGTCACATAGCAAACCATTTAATCACTATAGGCATTTCCTTACAGCATTGTAATGGCTATTTTTTTG
TTTTTAGATCATCTTGTGTCAAAGGCTACTGCCCCTATCTGCTGCAAACTTTGTAGCCGCAGTTTCTATTAACAGTTTG
ATTCCCTTCATCAGGCAATGTAACATCAGTGAAAGTCGGTGTGTGAGTCTACATATATCTTTTGTCCTTTAGTCGAGGC
TACTTAATAGTGTTTACATGATATAATTTCCTTTTGCATAATAGAAAGACTATTTTAAGCTGTTCTATTTATCTGATGC
AAACTCAACT
>Contig_477
TTCATCTTTTATTAAAAAAAAAAAAAATGTAATTGGCAAGTGAATGAATTTGGGGGATTCACACGCCATCCTGGCCTGT
GGGCGAGAGCAGTTAGTTTCCTACTTTGTCGATGAAAATCCAAAACTGGACAACATCTGTGAGAGGGCAAAGATAATTA
CCTATACCATGATGCATTCTTATTTACGTACTTTCCATGTTTACGTCTGTCATACATTCTGTCATACTAGCTCCTTCTG
GTCGTACTCTCTGCCATTTTGTCCATTTCTATTTATTGTTACATGGACTTGAGGAACAATTCATCACACTACATGCATC
AGAAAAAACAGAACAAATTGTAAATCCAAATCTATGAATCAATGCATATTTTCCTAAAGATTTGAGCAATTATGAATGG
AATATATGTATATGTACGTATGTGTATATAGAAATATATTTTTTGCATTATACAGCTGGGGGATTTTGCAAGTATCATT
GGATATTATTATTATTTTTTTCCCTCCCAAGCGGTTTTTAAGATTTTAAATGTAGCCAGACTCGAGACAGTGTCTTCCC
ATGGTTTGGTATAACAAGTAGACTGTAACAGGTGTCAGGGCTGGCATTGTCACACTTTATAGGCGCTGCTTTACACACA
GATCTAATAACAATAACTGCTTTTCCGGAAGCATTTGGAGAAACCACGGGGTGATAACTGCATCAAGAAGCCATATTTC
TTTCTTTCATTTGTTCGTACTTACAAATGAAGAATTCTGTGTGTTAACCCAACCTAATTTATTGTTGTTTTATTTATTG
TATTTATTATATCTAGGTACAGACATGCCACATTGACTTCAAAATCACCATGAAGCCTGATGAAATTGTATTTATCCAA
ATTTCGCCCTCCGTTTTTGATGCAGTACCTATTTATTCCTCACATTTTTTTATTATTATAGTAATATAACCGGTTACTA
TTCAATCACTATGCAGCTCTGTCTACG
>Contig_478
GCCGGGATTTAATATATATGTGTATATGTATACATATGTATATGGATACATGTATATGTAAATATATACACATGTATGT
GAGAGACTCCTTTGACGTGCCACTTTTCGTCATGATAACAAGACGACAGACTAGATTCACTAGATCACTTTCCTGGTTA
CTGCTCGACATGTGGACCTGGACTGAGTTTTAGGCTGTGGGTTGGTCGCTATGCGGAAAATGGATTTTAATGGCTAGAA
CGCGAGCTAATGACACCGTGAAGTATAGACGGATGAAGGATGGATGGAGTCAAAGCATCTCTTCCATAAAAATGTGCAG
ATCAAGATGCCTCCTTGCCGAAGGAATGAAGCTAGATAAGATACTAGGACACCACCACCACTTGAAATGACTGTTGAAT
ATAGAAAAAAAAAAAAATGAAATCAGAAAATTAAGAGACTCGCCAACTTTTTACATTCCTATATTTTAACCCAAATTTG
AAGTATTTTGTGGTGTATAATAGAGATCCATCTTAAAGATTCAGAGAAGCTATTACTTGTTTGTTTAAAGAAAAAAAAA
AAATAGACAACTTTGATTTTTACCTTACTATGAAAAAAGAACACTTAAGCTTGCTATGTTCACTGTTGCGGTTTGATAT
GAAGCAGAGTTGTTTATCTGTCGTGTGTGAGCCTGAATCAGCTTTGTCTCTGTAAATACATTGGATTGATTTCTGTTCT
TTATTTTGCTAATGTTGACAGATGTTACTGGTTTTACTGTAAAGTTGATAATGGTAAATAAATGTTAGTTACCTG
>Contig_479
CCGGGCGTCTTCTCGGATGCCAGGTCTATTTTCAGGAGAGCTCCCAGAGTGCACGCAGGACCTGATGATTGATGTAACC
AAGAGCTACTACCAGAAGTTCCTGCCTCTCAGCCAGATCTGAGTCCTGCCCCGAGACCTTGAGCAGGATCCACATCCTT
TCCAGCCAGTTCCAGGTCAGGATCAGGGTCTCTAGTCAGACTGGAATTGACTCTTGAGATCTCACCTTCCATCCTTCTG
CCCCCTAAGTTTCTCTGCCCACGGAAAAACATTTGGTCCTATTAAGAGCCCTTATATGATTCTAGTCTTAGTATGAGAA
AAGCACACAATGAATAAAACGTGACATAGCTGCAGTAGTTTGAACGTTTGCTGCTCCAAATTGCAGAGAAAAGTCTTAC
ATCCAAAAAGTTTTAGGTATTTTTTGAGTTTTGATTTTCCAGTGATGTCCATGCAGTCTGCTCAGTGTGCTGTGGAGAA
CCTCAAGGACCTTTTGTGTGGCTCGCTCCGCTCTCTGACAGCAGCATTAGGTGAAGATGAGGAGGAGCAATGAGAGGAA
GGAGATGAAGGGTGGAGGAATGTGGGAACACACAGCTTGTAAAATACCACCCATGGACCAAAACAATAGCAACAGCAGT
TGTGTTTGAGGATGTTGGCTGTACATTATTCATGTCCACAGATCACTTGGGCAACAGAGCAGTACACACAGTCTGCTGA
TTTAGTCTGTCGTATTTTTGATTTTGAAGAACGTGTGTTTGTTTAATTCCTTCTTCACCGGCTTATGTCATTATGTCAT
TTGTCATAAAACTTAATTTAATACTATTATTTTTATTTTGTGTTTCAAATGATCAACTGCAACCCTAAAGGTCCAGTGT
GTAACATTTAGGAGGCTCTATTGGCAGAAATATAATATTCATGTTTGTATT
>Contig_480
TTACCGACAGGAAAAGACATTTCCACAAATTATTATGCAAGCCAGAAGAAAACATTAGAAATCAACCCCAAACATCCTC
TTATCAAGCAGATGCTTAACAGAGTCAATGCTGACGCCGAGGACCAGACTGCATCAGATCTAGCTGTGGTTCTCTTTGA
GACGGCCACGCTGCGCTCAGGCTACCAGCTGGCTGACACAAAGGCTTATGGACAAAGGATAGAGCGCATGCTTCGACTC
AGCATGAATGTAGACCTGAACGAACAGATTGAGGAAGAGCCTGAGGAAGAGCCTGAGGAGGAGCCAGAAGAGCCAGCAG
GAGACGACTCTGAGGATAAAGCGGAAATTGTAGATGAGGAAGACGATGAAGAAACGACAAAAACAGATAAAGATGAACT
GTGAAGCACTGAATGGAAGAGCATGTAACAATGGAGCTGGACATGGATTTGAGTCTTGTTGCAGCGCCACTGTGGTCAA
CGTTTCCTGGGTGGGGTCCCTGGGTTGAGGTTTTTTAAGGCGAGCATTGTTTTTGGTTTTTTTTTTTATTACATTCCTC
ATGACTGTAAATTTGTTAATATTTAACTGACCTGTTTATGGAAAGATGCGATCCTGTCTCTTGATCGAATAA
>Contig_481
GGGATCATTAAATCATTAACTGCACAGTCACAGACCCACAGGCTGTTGGACAAGCCTTTTTGAAGGCCACTGATAATGA
AGCAAGTATCCTCCTTAATACAGCCAAGACACCGAGCAATTCACTGCTGCAATGCCCCAGATACTCCTTAGGGATTGAT
AAAGTTAATTTGGTCTAAAATGTTCTTAAATTCTTCTGCATTAGAATCAACCCAGTCATGAATATTGTTTTCTTTTTGG
GTGTTGGGTTTCAACTAACGGTATTTCTTCAATTAGTCTATAAAATGTTTTTTTTTTTAAAAAGATATAAAATGCTTAT
CACATTTTGCATCTTGAAATAGCTGTCTGACAGTTCAAATCCCAGAGATGTTCCATTTATAATGGTGTAAAACT
>Contig_482
AGAATGACCGCTAAATCCAAAAGGCCGACTTCCTGTTGGGTTTGGGATATGGCACCCACTGGATTTTTTGTTTGTTTGG
ATAAGATCTACACGTGTGCCGATTTTTATGCATATCGGTGAAAGGGGCCCCGGGTGGTACAGTTTATGTGCCCCTAGGG
GCCATTTTGCCATGCTCATAGTGGACCCCTAGAAAATAAGATTTTTTCACCACGACTGAGTTTCAGTTTTTGAGTATGG
GAAAGCCTCCAAATAAGCGTTCATTTGGGAGGAAAAAGAATTCCTTCAATTACAATAGGGCCTTCGCACGGTCAGTGCT
CGGGCCCTAATGAAACAAGAAAAAAGCAAAGTTCAGGAAGAGCATGAGACACCACAGCTGTCCCCAGCGCTATCTTCCT
GGCCTCAGGAGGTGTGTATGTGTGTTTGGGTTGTGTGTGTGTTTGTATGTGTGTGAATGGGCTCTTTTCCTTGATGGTA
CCGTCAAGATAGTACAAAGCTCAGTAAATCCAGTTAGTGGTAGCACCATCCCCCACAGCTATCCATCAGTGCCAGGCAA
CCTGCTGCCCTTAACCTGGGCTCTGATGTAACAGCGTTAGCCTGGCCCTCCTCTGTGTCCCCAACCCCCCGCCCCCCCA
CGGTCACTGTCAAGGCGTCTCTGTTTTTGGCAGGAGGATCATTCACTTGCTAGAACCGCAGTGACATCCAACGCAGTCA
GCTCATTGNAAAAGCACTCTCGAGCCCTGATTGCACGCGTTTGGGATTGGGTGCCAGTTTGCGAAGCTTGAACATGAGG
AGTTATTACAGAGTGAGCTTATTGTCCTTTGAGCTCACAGGCCAAGACTTTACATTTCTGCATGAACCAAAGTGGATCC
GGCTTGATCGGC
>Contig_483
TTTTCTTCCTTTTTTTTATCCTTATACTGTAAAATTAAAAAAATTGTATCTTTATATTTCTGCTGTTTTTAGACCAAAT
CAAAGGTGTGTTTCTCAGGCAGGGAAAATGAGTCTTAGTCAATTTTATCCCACTTGGTTGTTTTAATAAGGGCCCGAGC
ACTGACCGTGCGAAGGCCCTATTGTAATTTAAGGAATTCTTCTTTTTCTTACTAGGGATCGAGCCAGCGACCGCTGGAG
GTCCCTATTGTATTTGCTATGTTTCTTATTAGGGACCGAGCCAGCGACCACTGTAATGCAAGGAATTATTATTAGGGAC
CGAGCGCTGACCAGTGCAAGGCCCTATTGTAATGCAAGGAATTATTATTAGGGAGCGAGCGCTGACCAGTGCAAGGCCC
TATTGTAATGCAAGGAATTATTATTAGGGAGCGAGCACTGACCAGTGCAAGGCCCTATTGTAATTCAAGGAATTATTAT
TGTCAGTCGTGGCGAAAAATTCGATATTCTATGTGTCAATTTTGGGTTGGCCACTAGGTGGCACTACTATCATGAAAAG
TGTGTTTAGGCTAATAACTCCCACATCGTTTGTCGCACATTCAAAAAAACTCATATCCACACGTTCGGTGAATGGAGCT
GAATCTCCCCATATAAGCCCCGCCCACTTCTGCCTCGACTTTTTATTTTCTAGAGCGCATAATGTCCATAAACTACTTT
ATCTTGTTCCTCCCATGTCCCTTGTCCGATTCGCATGAAATTTTGTACGTAGCATCTGGGAACTGTCCCGAAA
>Contig_484
ACCCCAAGAGCAAGTATGGACCAAGTCAAGTTCAGCAGGGAGGTGATGAATATTAAGGACCACAGCTCAGGACACTTGT
CCCAGGACATGGTCAAGAAGCTGATCCAACAGTCTCAGGAGGCAAAGACGCAAGCCTACTGTCCTTACAGCAAATTCAG
GGTGGGGGCTGCTCTCCTGACCCCAGATAACTGCGTGTTTACAGGTTGCAACGTGGAGAATGCGTGTTACAACTTGGGT
GTGTGTGCCGAAAGGAATGCAATCTCAAGGGCAGTGTCAGAAGGCCACAGAAGTTTCAAAGCTATTGCAATTGCCAGTG
ACCTGGATGACCAGTTCATCTCCCCGTGTGGTGGCTGCAGGCAGTTCATGAGAGAGTTTGGGCCAAATTGGGATGTGTA
CCTGTCAAAGCCTGATGGCTCATACCTGCAGATGACTGTGAGCGAGCTGCTGCCAGCCTCCTTCGGCCCTGAAGACCTA
TCCATGAAGAAAGTGTTTGACATTCCTAATGAGTACTGAGCCTGTACTGTAGTACAAACACACACACAAAGTGTTGGTT
CCTTGGACCATATGACATGTACTGTGTATAATGCTGCTGAAAATGTGTATTCATATTTAGCAGTAGTTCTATTTATGGT
AAATATTTGTTCTTGTATCATCTACTGATTGTAAACAATGTCAGGTATTTAAATCTACTCCAAGTACAGTGTAATTTTG
TTAATTTTATTTTATTCTATTATTAACATCAAGCTTATTGTTAGCTGGACTATTCATTGTGCCTTAATTA
>Contig_485
GGCATTTCAACAGTCTTTCGTCTTTTTTTATGCAGATGGCACTGCTGCTTTTTCTAAGGATTCAACCGAAAAATGACCG
AATGCATCTCTGATGAAACGAAATAAGGCACAGATGACCAATGTTTTTGGATTTGCTTCCTGGAAGTTGGCCATATTTT
TGACATGCGTTACATGGGGACTGGAATCTGAGCCATTGTGAGTCTTATTTACAGCTACTGGAAACATAGAGAGATGGAG
AAAGAGTGGAGGAAAATAAAGGGCATCATGTATAAGTCTGTTTGTCAGGGGTGAGAGGACAAGACATGAGGCGTTATAG
TTACGGTTATGGCGACAACATGATTAGACAGAGTATCTAGCAGAAGCTGGCATTCTGCTGCAATGGCCTGCTGCCAACA
CACCATTCAGCGAAGACCACCTGAAAGGATCTCGCCACTGATGGGCTGGACGGCCGCAAGCAGGCGCCAACTCCCATCT
TGGCAAAAGACTGCATCTGAGGAAAAGGGAAAGAGGGGACCCCCCACAGATCTGTGAGAGAGGCTGAGATGGTAACACA
AACCGTGGGGAGTACCCAAGCATGTGTCAGGTTGGCATCAATGTGAGAATGTCTTGGCAAGCGCTCCCTTCTCTCCCCT
CCCACCCCAGCTCACACACAAACACACTGTTGCCCTGCTTGGAACACATGGTACATCAGCAGCGGCATCTGGCCGCGCT
GACTCCTGGCAGCTGCGCTTCGTCTTCACCAGTTGGGAGTCTTGGCACTGCCACTTCATCAACTACCTGTGGCTCCTCC
CGGGTAAAAAGGCGAGCGATGAATTATTTCGTGGCTGCAGCTGCAAACTTGACTTTCATCCAAGAGATTCACTGT
>Contig_486
TGCTGCCTTTGGTGGCCTCTGTATAGGAGGGCTGTCTGTCATGGCTGACTTCCTGGGTGCCATTGGTTCGGGTACAGGA
ATCCTCTTGGCTGTGACCATCATCTACCAGTACTTTGAAATCTTTGTGAAGGAGCAGAGCGAAATGGGCAGCATGGGAG
CACTGCTCTTCTAGAAAATGCCATCCTTCTGACACAAATCAAGACACAAAGCATCCACCCCCATCATGTTTTTTTTTTA
CCATCTTTGTTTTCCACCATACATCTCTAGCATGTCAGTGCTGAGAAAACTCTTGCAGTTCCTCCAAGGGTTGCGCATC
ATATTGTGTCTCTTCAGTCCTTTTACTCCAATAGCTATCACACATCTCTTTGCAGGCTGCCTAAGTCCCCAATGACTGT
CTTATCAGCTGAAGAATGCCTAAAGCACACAAGTGTGAGGTGCCGTCTTTGACTTACCTCAGGCGTTTTTCATCGCAGC
ATGTTCAAGGAACACAAAGACAGCAACAACCTGCTAGTGCTTATTTCAAGCTGAAAGCACTGTGCCTGGACATTTCTTT
TTTTTGGGGGGGGGGGGGGGGGGGATTCAAAAAAAGTCCTGTCATGTTCATCACGTAGCGATCATGCTTGAGGTTTTTA
GGGGCCTATAGCAGGATGTGAAAAGTATGAATAAAACATGCTTGTGCTCCTGATAAGCGTTCTGGTAATCTCAAACAAG
CTGTTGGGGGTGTTTATTTAC
>Contig_487
TTCTGGCCCCTCTCCCTGACTCTAGCTGGCCTTGGTTCCTCTGCCATTCAGGCTTTCTTGCCTCGCTGTTAAAGGGAGA
TGCTACTTGCAGCCCTTTCTCTAAATGCCTTCTGCCCTCCTGCAGCACTTCTGAAGCACATCAGCCCAGGGCCTGCATA
TAGCAAATACACACATGTGCATGTCAGGGTTTGGGAGGAGGGCCAGTTAATGATTTGGGAGAGAGAGAAAGAAAGAAGT
ATTTTCTAAGTTATGTTCTTTTTTTCATAAAACTCAGTTCAGAAGAAATCCGAACACTTATCTACAAAACTAAGCTCAG
ACACCAAAGGACAACCTGTTGTGCTGCTCCCACGTTACAACTGGATCCACTGTGAATTAAGTTATCTGGAATGTTCTCT
TTGCCTGTATGTATGTGCATGAATGGCCCAATCTGCAGATACGTACAAGCTTATGCAATATGCCAAGATGAAGGCTGTT
CCTGTCTCGAAGGGATTCAGTATGAGGGGTTGGAAGGGCTGTAACCAATGCTGTCCGTGCCTGGTGCGGTCCATTATGT
GGCTGGGGACTTCAAAGATTTTTGTTTATTTTTATTTTTTTTtGTGTCTCCATTTAAAGATAAATTCCTCAACACTGTA
AATGTCTGAGATAAAAACATGCACTCATCTAGCTTGGTGGCCATGCACTTAATGCTCCTAGAGCCAAGAATGTTTGTCT
GTACCCAGCCATGACTTACTGTCGCACCGATCTCATAGTTTATTATACGAACATGTATGCTAAATTATCAGTGGCCACA
CCTTTTCAGTGTTTATATGAAGCCATCAGGCAAAGTCTAATAGTATTGAATTAAACTATTTAACTTGGGTTATGATGCA
GGGCCACCCCCCCCACCCCCAAATAAGTAAGACTTCTGAGCTAGCTCAGGAGTATGTGGTATGTTGGTACAAGCAAATT
ATGTTAAATGGCTAGGCAAGTGAAACTGGGTCAGTACTTTCATTGTAAAGATTTCATGACATGTTCCGTTGCCMCAACC
AGACCTTGTATTTTTATTTTTTTGTTTTTTTTCCCACAGATCAATTTATGCATTARATTGAACCTTGTTGAATACTTTG
GCAGTAAAGGTTCGRACTCCTATCAGGAGTCTGAAAAGCACATTTTGGCCATTGTGACCCCCAAGTGtCMKKKATTGAT
TGAATACATTTATTTGGACCTTTTCTTCAaGGGTTCACCGTYGTCTTGTTTTTGAYGAGACACACCCTCCACCCCCCTT
CAAAATAATGACATTACAAATTTATAACAAAATAAAAGGCAGATGAGATTTTTCAAAAAaGAAACATTaAAAAAAAAGG
AAAAACATTCCACAAAAATGAAAAACAACAAAAAAAAGTCTTCCACGGACGTGTAGCTGTATTAAGTTTACTTTATTTT
TCATGTTTGAAAACTCCATGGTAATGTGCCACACGGATTTATTTTATTTTTTCCCCCCTATTTTTTTTTTTTCTTATGG
CTGTTAATAAGCTTTTATTTTCTATGATTTTCATGCAGGTGCTGTTCAGTTCAGGTGAAACACCGGATGTTTTCCTTTA
AGGTTTTTTTTTTTTAATGTTTTGTGTTTTTAAAAGTTCAAAGTATGTGGTGTATGAGGGTGAGCTGGAAAAGTTTAGT
TGATCTGGAGCGTTCATGCCCAGTGAAGGCAAAGTTTTTAAGTTTTATTTTTTTATGTGTAAGAGTTGGCAATAATCTT
TTTTTCTCGTTCAGTTTTAAGTTCATTAAGCTCATTCTGAAACTGACAGGTAATGGACTGGTGATGAGGTCTGACAACA
CTGTAGCCATTTCACCAAAGAGGGTTCAAGTCGTGATACTGAACACGTTGATCCATCACCTAACGCAGTGAGAAGTTGG
GACTTCTGATTGTCCATGTCCTGTAGCCAGCACTGCAG
>Contig_488
GGGGAAAAAGGGGAAAAAAAAAGGGGGGCCCAAGGGGGGCGAAAAAAAAAAAAGGCGGGGGGGGGGCACCAAAGGAAAA
AGGGGGGGAATTAAAAAAGAATTCGGGAAAAGGGGAACCCCCCAAAAGGGGGGGGGAAAACGGAAATCGGCGGGGGAAA
AAAACCGGGGGGGGCGGGGAAAAAAAAATGGCCCGGGGGAAAAAGGGGGGGAAAAAAATGGCCAAAAAGGGCCCGGTAA
AAAAAAAAAGGGGGAAAACCCCCCCGGGGGGGGGGG
>Contig_489
TTCAGCCGCTCCCGGGAGTACCAGCTCAATGACTCTGCAGCATACTACCTGAATGACTTGGACAGGATATCCCACGGTG
CTTATGTGCCCACCCAGCAGGATGTGCTGAGGACCAGAGTCAAAACTACTGGTATTGTGGAAACACACTTCACTTTCAA
GGACCTCCACTTCAAGATGTTTGATGTAGGCGGACAGAGATCAGAGAGGAAGAAGTGGATCCATTGTTTTGAGGGAGTC
ACTGCCATCATCTTCTGTGTGGCCCTGAGTGACTATGATCTGGTTCTGGCTGAGGATGAGGAGATGAATCGAATGCACG
AGAGCATGAAGCTGTTCGACTCCATCTGCAACAACAAGTGGTTCACAGACACCTCCATCATCCTCTTCCTCAACAAGAA
GGACCTGTTTGAGGAAAAGATCAAAAAGAGCCCTCTCACAATCTGTTACCCAGAATACGCAGGCTCAAACACCTACGAG
GAGGCAGCCGCTTACATTCAGTGCCAGTTCGAGGACCTGAATAAGAGGAAGGACACCAAGGAGATCTACACCCACTTCA
CCTGTGCCACCGACACCAAGAACGTGCAGTTCGTGTTCGATGCCGTCACTGACGTCATCATCAAGAACAACCTGAAGGA
CTGCGGCCTTTTCTAAAGGCGACCCGGTCGGCCGGCTTACCAAGTGACTTTGTTCAAGGGGACTCGGACTGGAGGGAAC
TTCAGGGACCCTGCTGAGAATGTCACTTTTAACCTCTTATTAACTTATGTTCATCTCTAAAAGTTTTAAAGACGGTGTG
TAGAAAAAACATTTTGTGTAAAGTATTTGTACAACTGTCTGCGGCGGGGGATTTTTCACGGTTTTTAAAATGTGCTTGT
TTTACCTTTATTATCATTATTTTTATATAAAAAGGGGGCTTTGACATTTTTTTTTTTTTTGGCCATGATTGAACACTTT
TTTGTCTTTT
>Contig_490
CATCTAAGGCCTGGTCGCCGTGGTCGGTAGTTGCGTGTGTTTAATGCGGTTTGTTGCCATAGCCATCTCGTGTGAGGTT
TGTCTTACGTGGATCCAGAGAGCCGTTCAGACTCTGGATGTGCAGTGACCCCCCCCCCCCCCCAAACTCCGGCAGCGCT
GCCGAACACACGGTGTTAGTATACTTACTAGCAACGAACCCCCTTTTATTGATTGATCGATCGATCACAGGAGCACTAC
TGCACCACCATGGTATCAGCGTGCTGTCTTACTTTGACCTATGTAGCATAGCTGAGTGCTTAGCTAAGAGACCCCATGA
ATTTATGCACCTTAAGCCCCAAAGTATGCAAGATATCATCCTGCTCCTCCAAAATAATTATTATATTACCCCCCCCCCC
CGTCCCCGTCCCTTCCTCCCAAAGCTTTGATTGTATTATCCCAAGTGAAGCACTTAATGTTGTATTTAAATATAAAATT
GAACAAGCCCCCTCTATATACAGGTGAACTGACGGCCTGNTGAGGGGGTCCCCCCCCCCCCCGCATGAGTTAAATCATT
ATGTAGAACATTTAAAGGTAGAGATCTATTCGAGAGACGTCAGAATGTGAACAGAGTGGTTTCAGACAAAGAAGCACTT
TGTTTTAAAAAAATGTTAAACCACACTGGACAGTCCTCTACCAGGTGATACAGACAAACTCTGAGGCACCTTCTGGAGT
TAA
>Contig_491
TTCCCCCGCCCCCCTTTTTTCAAAAACCCCCCCGGGAAACCCCCTTCCCATCCCCTTTTTACCCCCCTTGGCACACCCC
CCCTTTTCCCCTTGGGGTTTTTTAAAAAAAACCCCCCCCCTTTTCCCCCCCCCCCAATTTTTCCCCCC
>Contig_492
AGCTGAAGTTGTGCCTGTAGCCCCCGCAGTGGTTGATGCTGCTGCAGCTGCTGCACCTGCTGCTGATCCAGCAGCACCA
GTTGCTGATCCTGCTGCAGATCCTGCTGCTGCAGATCCTGCTGCTGCAGATCCTGCTGCTGCAGATCCTGCTCCAGCTG
CTGCAGATACTGCTCCAGCTGATGACAGTACATCAGCCTCAGACGCTTCATCCAGTAAGGAGGTCCCTCATAATTTGAA
GAAGAGAGATGTACCTGCTGCTSSKGCCTTTGCAGCGGCTAACATCCCTGCAATTCaAACAGACCCTGTTCCTCTTGTG
CCAGTGTGCCCAGGAAGGATCAGATTCTTTTAAGTGTTCAGGTCCCACAGACTCTATATACTYGCTTCCTTCACTTACA
CTGGTACTAGATTAATTAAAGATAAATGAACATGTCTTGGTTTCCCCCCAAAAAAGGAATAATCCATTATTTGAAACTG
CCAAATCACACATGAGCATTATGCATTGAAAAACAACTGTGTAAAGTGTAAAATGGACGATAATGATGTACACTTGATG
CTGCTGAATAAATCTCTCAAGWY
>Contig_493
GTCCTTGGAGACCGAACCTTCTCGGCTAAAGGGGGTGACGGCAGGACATTAGCGAAAATCCACGAAAATAACATCAGTG
GGGGGGGTTCCTTTTTTTTTCCCGGGGGGCTTTGGCCTGGCCCCCTAAACGATAGCC
>Contig_494
TCAGTGTGCATGTACATATGCCGACTGTATGCGCAGATACAGGAAGAGGGAGCACAGGGTACAGTGCATTGGCTTAAAA
TATTCCCTTTAATTCTTTAGTGGAGGGGGTCCAGTAGTATAATGCTCATAATCCCCTTTGTGCACCAAAATAGAGGCAT
TGGAGTAGGCTACATTGTCAGTGTTTTTTTTTAAATTGCTGACTCATTTATTAGCTGTAAGGGATCATTTCCTCTCTGC
ACAGCTTAACAAGCTCCCTGTACAACTCTCTTGTGAAATGTCTGTCTGTGTGTGTATGTCAAATGAAGCTTAAGTGCAC
ACGTACAGTAAGTGTATGCATGCCTGTGTGAATAACAGATTGACTGTGTGTGAATATGGTGAATGAAACCGATATGGAA
GATGCTCCAGTTGTTTAACATGTGACCAAAGTAGCCATTGTTCAATCTCACGGTTCCTTTCTGTACATTATTTTCTAGA
AATGCTTGAATATTTTTTTCTCGATGCCAAGAAGCCGATGTTTATTTTTGTACTTCATTTTGTTTCATGCAAATTTATA
TTTCCCTCTCCACTAATAGAATTTGAAGTGATTGGGATTCTACAGAAAACTGTCACTCATTATTGTACTTTATTTGAAG
GTACTAATTATAACTGTATTTAATGTTGAAAACATGCCCTAAATATAAATCGACCTAAAAGCATAGAGTACATACAAAA
TGTGA
>Contig_495
GTCTCCATGCTCCTCCTCCAGTGGCGGAGCTGCTGCTGTTACCATGACAACATGGGCAGAGGAGGCGGAGCCTGAGCAG
AGTGGCAGCTCCTCATCAGAGGACCTGAGACCTCCAGAAACCCCCAGAGACCAGAACGTCAGACCCTCAGAGGACCTGA
GACCTCCAGAACCCCCCAGAGACCAGACCGTCAGACCCTCAGAGGACCACAGACCTCCAGAAACCCCCAGAGACCAGAC
CGTCAGACCCTCAGAGGACCTGAGACCTCCAGAACCCCCCAGAGACCAGACCGTCAGACCCTCAGAGGACCAGAGACCT
CCAGAAGCTTCTAAACCAGCAGAGTCCAGCAGCTTGTCTCAGAAGCAGAAGCAGCAGAAGGGGGGTCAGTCTCTGCTGG
ATCTGGCCTCAGTGCCCTCTGTAGACCAGCTGGAGTCTCTGGGTCTGGACGTCCTGAAGGAGGAACTGATGTCTCGAGG
GTTGAAGTGTGGGGGAACATTGACGGAGCGCGCCGCCCGACTCTTCTCCATCAGAGGACTGACTCCAGATCAGATCGAC
CCGGCACTGCTCGCCAGACCTGTTAGACCGGGGAAGAGTAAGAAGAAGTGAAGAGGTCAGAGTTCAGTGTGACGCAGTA
GGAGGTTCATTAAAGTAATTTTTATCGGTTTGGGCTTGAGGATTATTGATTATGGTCCGATCAGAAAGCCGTTTCCTGT
TATTGTTAAACTTTTCATTAAAATGTCTG
>Contig_496
GCTACAGTAGCTAGAGTTCAGATCATTTTGTCAACTGTTTCCAAGGTCAGAAATGACCTTTCATGCTGAGCTTTGTTGT
AATTTGTATAGTTTTGGCCATCATTTCAATCAGTCATGGTAACATATGACCACACCTCCACACAACCACACAAGGAGCC
ACATTGGCAGATTTTCTGTGAATGCACCCGAAGGGCACACTCTCGGTCAGACAGACACACAGACCTGCATCTCTTTATA
CATTCATAGTGCAGACAGGTAGCAGAGGAGAGGGATAGAGACAGCAATGTAAGCTGGTCGCCCAAAGGTTGATGTCCAG
AAACGTCCCGATTGTAGCAAAATATT
>Contig_497
GCCGGGAGCAGTGGTATCAACGCAGAGTGGCCATTACGGCCGGGAAGCAGTGGTATCAACGCAGAGTGGCCATTACGGC
CGGGAAGCAGTGGTATCAACGCAGAGTGGCCATTACGGCCGGGGATGTGATCGTCGTCCGACAGCCTGATGGAACGTTC
CAGTGCTCCCCTTTCCACGTCCGCTTCGGAAAACTGGGAGTGCTGCGCTCCAGGGAGAAAGTGATTGACATAGAAATCA
ATGGGGAACCTGTGGAGCTACACATGAAGCTTGGAGACAATGGAGAGGCCTTTTTTGTCCAGGAGACAGAGAAGCACAA
TGAGATTGTCCCCGCCCACCTGGTGACCTCGCCCATCCCCACAGAAGAGGCTCTGTTCAAGAGCAGAGAGCCCAGATGT
GGGGCATCAGTGGTAGAGAAGAGTCCAGAAGACCCGGCCGCTGGAAACCTCCAAACCTGCTCCAGCACAGCCN
>Contig_498
GCCGGGAGCAGTGGTATCAACGCAGAGTGGCCATTACGGCCGGAAAGCAGTGGTATCAACGCAGAGTGGCCATTACGGC
CGGGGGAGATAGGAAGAGTCAGAGTTTCATGGGTTTTTTTGCCCTAAGATAACAGAAGAATAACAGGAGTTGCTCTGTC
AGCCAATAAGCCAACAGCATGTCCCCCCTCCCCCACTCAGCTCAGTTAAGACACAAAAATGCCAAATAAACAGCAATAT
CGACCCGCTTGTAAGGAATAAACAGACTGCAGCAGCAGGAG
>Contig_499
AGGAAGCAGTGGTATCAACGCAGAGTGGCCATTACGGCCGGGAGGTTCAGGTGGTGTTGTTGTAGACTTTGTCGTTGTG
TTTGTGCTTTCAGTTGTGAAGGATCTGGTTCTGACCCCAGTCCACACCAAACCAGAGGATGCAGAAATAGAGCTGGACG
CTCTGGAGGATGTGGTTGAAGTTGCAAGAAAAAAATGGAAGTCTGATAACATTATGATTCTGGGGGACTTTAATGCCGA
TGGACGTTACCTCTCCAAGAAGGAGAAGAAAAGGATCAGCATCTTCTCTCCTGACTACCATTGGCTGATAGGTGATGAT
GTCGACACCACGACAAGTAACTCTACTGACCACACCTACGACAGGATTGTGGTGTTTGGAGATGACATGAACGACGCTG
TGGTTCCCGACTCAGCTCGGGCTTTCTACTTCCAGAAAGAATACCGTCTGTCTGATGCCCAAACTAAAGCCATCAGTGA
CCACTACCCTGTGGAGGTGGTGCTGAGGGGAGAACTNACATGAACAAATGAGCTACGAAGAGAAAGGACATCAGAAGAA
GA
>Contig_500
GGGAAGCAGTGGTATCAACGCAGAGTGGYCATTACGACCGGGGGTGTCCCTCTCTTCCTATCTCTGTCACAGCTCGGCT
CARTAGTTTAGCAGGCTAGTACGGAGAGACGAGGGCTGCTCCCTTTCGCCTCTGCTCAGTCTGCCCCAGCACARCAACA
CCATACATCCCGCACCATGGSTGCCACGGACGTTGACGTTTTTTCGAATGAAGAGAAGCGTAACCTGAGTTTGGGTGGA
CATGTTGGATTTGACAGCCTCCCTGACCAACTGGGCAGTAAATCGGTCACACAGGGGATTTTGTTTTAACATTCTCTGT
GTAGGGGAGACTGGTATCGSCAAGTCAACATTAATGAACACCCTCTTCAATACCATGTTCGAGAACAGAAGAGGCGAGC
CATTATCAGAGTGGGGTTTATCTGCGGNCGCGAACATACGACCTGCAAGAAAGC
>Contig_501
GGGAAGCAGTGGTATCAACGCAGAGTGGTCATTACGGCCGGGCTTGCAATATGCTGGGGGGGGGCAAACGCAGACATAT
ACAGCTATATTCAATTCTTAAAATAAACTTTTTTACCTGTTGAAAGGTATAAATATTGNATCAGGGGTTCTGACTCCAG
CCTCTGCTACTATCTCACCACTGTKTTATAAATAAAAAGCTACAC
>Contig_502
GCCGGGGCTTCTCATCAGTCMATTACTGTTTGGAGGCTGTTGGAGCCGTCTGTCACTTCTGTTGCCGTCGCTGTTTGAC
ATAACTCTCAAGATGACTCATCAGTTCCCATCCTTGTCTCCGGAGCAGAAGAAGGAGCTCTCTGACATTGCTCAGAGGA
TCGTGGCTCCAGGAAAGGGAATCCTGGCTGCAGATGAATCCACAGGAACCATGGGAAAGCGTCTCCAGAAAATCAACGT
GGAGAACAACGAGGAGAACCGTCGCTACTTCCGTGACCTCCTCTTCTCCTCCAGTCCCTCCATGTCCAACTGCGTGGGT
GGGGTAATCTTCTTCCACGAGACGCTCTACCAGAAAGCGGACAGCGGCAAGCTCTTCCCCCAAGTTGTCAAGGATCAGG
GCATTGTCGTCGGCATCAAGGTGGACAAAGGCACAGCTGGTCTAAATGGAACAGATGGCGAGACCACCACACAAGGTCT
CGATGGCCTCTCAGAACGCTGTGCCCAGTATAAGAAGGACGGTTGTGACTTTGCCAAGTGGAGGTGTGTGCTCAAGATC
TCAGACGGATGCCCATCAGCTCTCGCCATTGCAGAGAATGCCAATGTCCTTGCCAGATATGCCAGCATCTGCCAACAGA
ACGGCCTGGTGCCCATTGTGGAGCCAGAGATCCTGCCTGATGGAACCCATGACCTGCTGCGCTGCCAGTATGTCACAGA
AAAGGTTCTGGCTGCTGTGTACAAGGCTCTGTCTGACCACCATGTGTACCTGGAGGGCACTCTGCTGAAGCCCAACATG
GTTACTGCTGGACACTCCTGCGCCAAGAAGTTCACCCCTCAGGAGGTTGCCATGGCCACAGTGACCGCTCTGAGACGCA
CCGTcCCTGCTGCTGTCCCTGGCATCTGCTTCCTGTCTGGAGGCCAGAGTGAGGA
>Contig_503
ATATGGCAGCAGTGGTATCAACGCAGAGtACGCGGGGGCTCGCTGCTGACCAGGCTCTGCCGGCTCCTTCGGCCTCGCC
GCAGGAACTTGCTACTACCAGCACCATGCCCTACCAATATCCAGCACTGACCCCGGAGCAGAAGAAGGAGCTGTCTGAC
ATCGCTCACCGCATCGTGGCACCTGGCAAGGGCATCCTGGCTGCAGATGAGTCCACTGGGAGCATTGCCAAGCGGCTGC
AGTCCATTGGCACCGAGAACACCGAGGAGAACCGGCGCTTCTACCGCCAGCTGCTGCTGACAGCTGACGACCGCGTGAA
CCCCTGCATTGGGGGTGTCATCCTCTTCCATGAGACACTCTACCAGAAGGCGGATGATGGGCGTCCCTTCCCCCAAGTT
ATCAAATCCAAGGGCGGTGTTGTGGGCATCAAGGTAGACAAGGGCGTGGTCCCCCTGGCAGGGACAAATGGCGAGACTA
CCACCCAAGGGTTGGATGGGCTGTCTGAGCGCTGTGCCCAGTACAAGAAGGACGGAGCTGACTTCGCCAAGTGGCGTTG
TGTGCTGAAGATTGGGGAACACACCCCCTCAGCCCTCGCCATCATGGAAAATGCCAATGTTCTGGCCCGTTATGCCAGT
ATCTGCCAGCAGAATGGCATTGTGCCCATCGTGGAGCCTGAGATCCTCCCTGATGGGGACCATGACTTGAAGCGCTGCC
AGTATGTGACCGAGAAGGTGCTGGCTGCTGTCTACAAGGCTCTGAGTGACCACCACATCTACCTGGAAGGCACCTTGCT
GAAGCCCAACATGGTCACCCCAGGCCATGCTTGCACTCAGAAGTTTTCTCATGAGGAGATTGCCATGGCGACCGTCACA
GCGCTGCGCCGCACAGTGCCCCCCGCTGTCACTGGGATCACCTTCCTGTCTGGAGGCCAAAGTGAGGARGAGGCGTCCA
TCAACCTCAATGCcAT
>Contig_504
CCAGCCTCCGTCCACATCGAGCACCCCCACCCTTTCCCAAAGTCCCTCCAACTCTTTTTTATACTGTTACATACTCAAG
ATTTACCGGCAGCGCTTTGGCTACACCTTCTCTGACACCTCCATGAAAGGTACCGGGCATGCATGACAAAGGCGCACAC
ACCCTTTGTTTACCAGATGACTGCATCGCCTGTCTAACGTTAAGCAGGTCTCTTGCTCTGCATTCTGTATATGCAAGTG
TTAAAACAGCCAAAGGAGTGCAAACACAATTTATGCAGAATCTTGGCATGGCCAGACGTGTGGAAGTGTGGCTGAAGCA
CTGCCGGGTAATGTTATTATATGACTATAATTATTACAATTCTGTATATCATTCATATTAATGTTATTATGATTATTAA
ATACATGTTGAAGCATGACTTTGCAAAAAAAAAAGGAAAAAAAACAATGCTGTACATTTTTAGATATTTTAAAGAAATA
CAAAAAAGTATTTTTGTAATCAAGACAATGTTTGAAATGGTTCTGTTTGATTGGTTCATGTTGTGCTAAAGTGTGTGAG
GAACTTTCATACATTTTTTTTTTTTCTGTGCCCTTCCCGTTTTGTGCCATTATAAAATGGCAAGTAGCCCTGCTATACC
AAAGCAGTCCTGTCGGTTTGCTCTTGTCTTTTCTACATACTGTGTGGATTTAGGTTTGCTCATGTGTGTCCGTGTGTGC
CGTCTTTTACCCGATGAAGCAAGCATATTAGTCCTTTGTCTGATGTGCTTTGGTTCAGCTAAGCAGTCAATGTGTGTGA
GAACAACACACCTGATCCAGCTCATAATTCTAGGAGTTTGAGGTAATC
>Contig_505
AGTTTGAGACTAATCAGGATATTTGCCAAACAATGAGGGAGTATTTGGTACACTCATAACTCATTTGGAGCAGCATTTC
CTAGGTTGTTTTTTTTTTTACAGTAACAACTGAAGTATTTTTCGGAATAACATTTGATGTGTATTCTTGAATCTAAATC
AAAGCATTTGGGTCGATCTCTCCCAGGTCAGGACTCAAATGTTTTTTTTTTTTCTGTGCAGAGAAAACGGTTTCGCGTG
GGCACTCCCTCCTTCTGTTTCCCCTCCCCAGCCCCCCTTTAGTTACACATCACATCACTGCTCCAGCATACTCCTCCTC
GAGTGGGACAGACCACTCATGATCAATGTCATTTATGTAACCGACAAATCCATTAAAATCAGTTTGCAGTGC
>Contig_506
GGGGGAAGAAGTCTGTGCGTCACAGCTGCAGAGTGTGaACATGGGATTCAACAGCACGTTCTTTCTTTCGTCATTTTTC
ATCATCTTTTTAGGCTCATCTGTCTACATATCAGCACGACCGGCGTCTAACAACACTGGCAACCACGGGAACATTTCCC
TCAGCTGCGATGAGGGGAAGGTAGGCGCTGAGAATGAGTACAATGTTAAAGATGATATTGGAGAAAATGTCYCTCTGGG
AGACATCAGTAACATYCATGTTTCTGGAACAAACGAAGGATGCATTGGAGGAAGGAAYGAGTACACTGTGAAAGGAAAA
ATTCCAGCCAAGTCAAACATTGGCAACGTCAATAATGTGACCGTTGGTAACAACTCGGGATCAATTGGTTCGGGGAACC
GCATTAACATTAACTGAGGAAATCAATTGGCTAAAAATGTTAAATTCATACTTTGACATCAGCAAAGATCATTGAGATT
CTTCWGCTTCATTATTAAATAAAAATAAAAATATAGTCAgtAAAAAAAACAAAAAAG
>Contig_507
ATCTACAGCCGGCAAAATGGTCGAATGGACAGACTTCGAGCGCGCCACCATCCAGGACATCTTCTCCAAGATGGACTAT
GAGGTCGTGGGACCTGCAGCTCTTTCCAGGTGTCTGGTCGTTTACCCCTGGACTCAGAGGTATTTCGGCAACTTTGGAA
ACCTCTACAACGCCGCTGCTATCATTGCGAATCCGATGGTTGCAGCTCACGGAAAAGTTGTCCTCCACGGTCTCGACCG
GGCCGTGAAGAACATGGACGACATAAAGGGCACATATGCAGAGCTGAGTGTGCTGCACTCCGAGAAACTGCACGTGGAT
CCTGACAATTTCAGGCTGCTGGCTGACTGCCTGACCATTGTGGTTGCTGCAAAGCTGGGTAAAGCCTTCACTGGTGATG
TCCAGGCAGCTTTTCAGAAGTTCCTGGCCGTGGTGGTGTCCTCCCTGGGAAGGCAGTACCACTAGAGAGAAAGAAGACC
ATCACATGCTGATCATTTGTGAAAAAACATTATTTTGATCATGTCTCAAGAGCATAAATAAATAAAACAATAAGTATAT
T
>Contig_508
AATTATTTAATCTTAAAATTTGCTTGAGATAATCTGTCAGTGAGCATTATTGAGATAATCATCAGCTTATGTTGTCAAA
GTCCTAATTAAAAAGTGCACTGCATTACCCTGCAACAATAACATGACTGAGAGAAATGACAGCAGACTTGACATTCAAG
TTTTAAGTCGCTCCAGTCGGTGGTTTTCATACTTAGAAAATGAATCCGTGTCTGGAATAGAAACATTTACAACCTGTAA
CAGATGAGGTCTGTGCTGGAAACGGGTCAGCAGTGGTGTAAAGTATTTGAGTTTTAGCTAAAATGCACAGAAACTCTGC
CGTGGTCCTTAAAAGTGTTAGAATATTGTCGACCAGTGACCTTAACCACAAACTGTTTAAAAATGTACATTAATCTGTT
TTTATTTTGTGATGTTTTCTGTAAGATTATAAACCTTTTAAAGAGGTATTTTATTTTTGGAACATTTATCCGAAATTTA
AGTTCTGAGAGGAGGAACGAAAAAAAAAAAGTTTCTCACCAGTGTTTCCGAGACTGTTTGTTGATGGTTTTTCAGGATG
AATCTCGTCACTGCATGTTTTATTCTCCTAATCTTATATCTTTAGTAGGAAGAAACTGTTATTTTGAGTAATAAATGGT
TAACATTCAAAAA
>Contig_509
ATGCGTGGAGAGGATGAGAGAGCAGGAGACAAAGAGAGATAATGTTTGTGATAGAAAGCAAAGTAGGCTGTTACATAAG
AGACAGGTTACAGCACCCACAAGCCTGAGAGAGGTTGTCGCACCTGGATACAGAAACAAACAAGAGGCGAGAGCGCCGT
CCGCAGCCTCTCCACACCTGCCAAAGTGAGATCAGGGTCAATGAGTCTGATAGAAAATATCAGATGTTGAATTCCCATC
ACTTTGGTTTCAGCAGACGGATTAAGTGTGGATCAAGTTATGTGAGCGAAGCTGGACGAGGCCACTCTGAATTCAGCCC
TCCAGCAGAGGGATCTTCCCACTGACTTTTATTAGGGAGATATCTTGTGCATTTATTCAATATTATGCAAATGCAGCTT
TATGTACCCCTGCAATCCAATCAGTGGCCTGCGTTCTCTCAAAGAAACTATCAATACACTCCTCCTTCAATTTGGCTTT
ATCCTACAGGCTTTGTGTGAATGTGTGTGTGTGCATCTGATGTTTGTTGATGTTGTGAATGAGTGACTGAGCGCGCATG
CGGAGGTGGAAACAGCTTTTGGCTTTGGTGCCTTGCTTCGACGTGAGAAAAAAATAAAAAATCAAAAAATTCGCCACAA
GTGACGGATGGCAATTTTAGTGGCCCTACAATGCTGCAGTCCATTAGCTTACATTGAAACTTCCTTTTACTCTGTTTAA
TCGCTCGGCTTAGTCTGCCCTCAGAGTAGTAGAATTANGCTTTCCTTTAAAG
>Contig_510
GGGGCAAAATTTCACTTTACACATTTAACAGTCAGTCAGTTTGTTAGAATCTTTTAGCTGAAAATAGGGTTGATGAGAA
CGAACAAACAAACAAAGGTAATTTGCAGTCCATGAAACTAAAACAAGGAGCTAAAAGAGGACAAACAGATCTGTTAAGA
TGAGGCGTTGGATAATTACTCTCTAATATTGAGTTGTTCAATTCAAACTATTGATTTATGGAGCACATTTTAATGCTAA
TATGTCTGAATGTTTGCAAACATTTTTAGGGCTTTTACTCATATTAGTGGTACTAGTATCTGAAAGGAAGAGGCTGTGT
GTGGTTTAAGGAGTAAGTGATGACATTAATTCAATTCAATTCAATTTTATTTGTATAGCGCCAATTCATAACAGAAGTT
ATCTAAGGACACTCTTCAAATAGAGCAGGTCTAGACCGAACTCTTTATAACATTATTTACAGAGACCCAACAGTACCAC
CATGAGCAAGACCTTGTCGACAAGGGCAAGGAAAAACTGCCTGTTAAAAGGCAGAAACCTAGGACAGATCCTCCGGCTC
TAGGTGGGTGGTCGTCTGCCTCGACCAGTTGGGGTGAGAGAGAGAGAGAGAGAGAGAGAGAGRGRGMGAGtAGAGAGAG
AGAGAGAGAGAGAGAGAGGTGCGTCCAGGCAGACCGACTGAAGAGCGTGTGTGTGCAAACTGGGATGAGTAAATGCACT
GGGCGGCTTAGCTGTTGATACAGCCAGAGAGAAAGAGAGGAGAGAGAGAGTGTGTGTGTGCACGAAAGCGAGCGAGCGA
GCGAGCGAGAGAGAGAGAAAGAGAG
>Contig_511
CAACTTTCGATGGTACTTTCTGTGCCTACCATGGTGACCACGGGTAACGGGGACTTTGGTTTGGTGCTAGTcAAGATGA
AGTCCTACGTGCTTCTCTTGGCCCTGCTGCAGTCTCTGGGATGCTCAGGAATCCCGCTGTACAACTCTGAGCTGGAGTC
CCTGGCAGACAGGGGTCTTGGAGCRTCGCTGGCAGAGGTCAACTCTGTGTACGCCGTCAGCCTTCTTTACCGGGTGACT
CGAGGCTCTGTCACAAGGGTTATTCCAATGGGCCTGAACACCGTTGACCTGCTGATGACATTTGGCATTAAAGAGACAC
AGTGTGCAAAGTCTTCCGGGAGCGACCCCCTGACATGCGCCTTCAGACCTGGTTTCTTTGTGCCATCCTTCGCCTGCTT
CAGTCGGGTCCGAATGTCGGCCACCTCGACCCAGTTGGTTTCTCTCAGATGCGGCAACGACGGGAGCTCCAGCTCAGAG
TCCAGTGAGGAGATGTTCTCAAGAGGGAGACACCAGTTCCATATCCCGACTTTAAACAGAGTCCCAGCTCCTCCTGCAA
CTTCCCCACCCGTCCAGAATGATCGCTCCCTCCACAGTCAGACAGTGGAGGTCCGGCCCAGAGGGGACACTTTCACCAA
CTACCTGGTGTGAAAGTTCAGCTCATCAGACGACACCATTAAAAAAAaCTAATTTGCACAWACNAA
>Contig_512
TCAGAAGTTGTGTTAAGACCGAACATAAAGCCAATTTCTGCAGCCATACAGAGTCTCTCGTGCACAACGTTGAGTCAGA
CGCCACCAAACTAGTTTCATTCTCACTGGAACAAGTTGTCTTAGATTTATAATGAATTACAGAAAGAAACATCAAAATA
TTGCAGTTGTTTTTAGAAATAAGACATTTTAGTCCAAACAAAGCCTGTTAAATCGAGACAGACGACCACCCACCTAGAG
CCGGAGGATCTGTCCTAGGTTTCTGCCTTTTAACAGGCAGTGTTTCCTTGCCCTTGTCTCCAAGGTCTCGCTCATGGTG
GTACTGTTGGGTCTCTGTAATTAATGTTATAAGGAGTTCGGTCTAGACCTGCTCTATKKGWAARGWRWCCTgARATAAC
TTCTGTTATGAATTGGCGCTATACAAATAAAATTGAATTGAACTGAATCGCACTGTTAACGAAAGTGAAAAATAATCCA
AAATTGAATAGGTTCTTCCCATGCTGCACCCTTCCACCAGGTTTCATAAACATCAGGCCGTAGTCATGCTGACAGAGAC
AGACAAACCAACATTTAGCACTGAAAACATAACCTCCTTGGTGGAGGTAACCTGATCTCCCAAACATAACGCAGTGTCA
GACTGAATGGATGGAGTGACAAAAAAGACGATCCTATCTTAGCAGTTTTGTATGTGGGCTAACATTTGAAGATACAGAA
TCAAATAACATACCCATCAAATAAAAGAAAGGGAACTTTGACCAAGTGTCATAATCAAACTCTGTTGGCAGTATTTTAA
TATTTGATTAAAAGCC
>Contig_513
TACTGCCATGAACTTCAACAGACAGATTTTGCCAGACCTGGATCAACAGCTTCAAGGAGATGCGCTGACAAATGGAACC
TTCACATGTCTCGTCaAAGGCATTTATTTCTTCAGTTACCACGTTTCAGCAAGRAGCAAAGTGTGCCTGAAGCTGGTGA
AGGGCAGTGACAGTCACATGGAGCTGTGTGATGCATTTGAAGGTTTCCTGGTCACTTCCGGCTCGGCAGTCCTGTCSCT
GGAGGCCGGAGACACGGTYTCAGTGCAGGCAACCAAGTACAATAACATAGTGACAAGYCAGTCGAGCACCAGCCACACC
TTCACCGGCTTCCTGATCTTCCCCACCGCCTGAARCYATAAAATCACRTCACAATAAACAGACTTTTCGGRGACATTTA
CAGCAATTAAATGTGTGTTTTCTGTAATTGYACMAAGGTCAGCAAAATTAATAAAGATTGACTTCATTCGTGAAAAANA
AAAAAAAAAA
>Contig_514
GCACACATACTGTCCTGTGGCTCAGTGAAATACGATGCACTGCTGTGGCTCAAATGATGCAATGCACTCTAGTTACATA
AAATTATTTTATGTGGCAGGAAAAAAAACAAAAAACAATCATGCAATTTTGAAAACGATACAGTATGTATGTTTTAGGG
CATAAGGTGCATATCAGTCAACAGCTAAAAATGATATTTATATATGAAATGGAAAACATCCAAAGCAGGAACATCAGTA
GGTGGTGTATAGTTATTGAAAACACAGAATAACAAAGCTAAAACTCTATTTAATGACATATGATTACACACATTCTTAT
AGTGTGTTATACAGCGCTTATGCAGGCAGGTTTAAAACTGTTTCTAAATGCATTTATATCTCATAAAATGTTGATTTTG
ACAATACATTCTTGACCTTGGAAATAGTGGTTAACACAAGCTTCAGTTTCTGGAGTTTTTCATCAGCCCGAGTTTGTGA
AAAAAAAAAAAAAAAA
>Contig_515
GGATGATGTACAGGCATCATGAAGAAAGATACTGATTTGATATAATCTCTATGTACCACAGAGATTCTAAAAGAAcCAA
AATTATTTTTTATTGTCGGTAATGATGGTGGAGATAGTGATGACTGCAATGATAATGATAATGCATACGGATTGTGACG
GCTGCTTGGCAAAGGGAAATGATTCCACCTGTTGTAATAGGATCTTATTTATGTATATTTATATGATACAGATGAAAAA
AATAGCTTGTTTGCTTCGATTCTGACAAGTGAACTTTTCCTTGTGCTAAATTATGCAGCGTAAAATAATATTTCTAAAA
TCTGTTTACTATAATATCTTTTAACTTTTATCTTTGAATTTTAAATGCCTATGCAAATGCGAATGTATTTGTAAATAAA
TATCTGTATATTTCTGAAAAAAAAAAAAAAAAA
>Contig_516
TTGTCGACCGTGCAATGCGGGGAGGGATTTTATTTATCTCGAGCGACTCGTTTAGCCCAGCACCGGTCTGTTGGGATGT
AACTGTAACGGAGCACCGGATTTCCTTCTTCTTCTTCTTCTTCTCCAAACTTTTTCCGCTACTATTTCGCCGAGTCCCG
GGCAAAAAAAAAAAAACGGGAATGATAAAAAGCAACCGAGCGCAGGCGGACGGACGGACGGACGGACTGAGGAGAGGTT
AAGCTTAGTGTGTTTTCCTTTTTGTGTTAGTAGTTGTTTTGTTTGAATGTGTGTGTGTAAACTTTACGAGCTCGTTTCG
CCCTGAGATGAATGGCAGAAGTCGGGTGAGTCGACTGATCTGTGCGCACACGGATTTATTTTCTTGTCTACACTGGACC
CACATGAAGGGGCGATAGGCTGCATCCCGCTGAACCTCTCCGCTTTG
>Contig_517
AGTTAGGCGCTTTATCAAGGCACACACTGCTGTACATCATCACATACACTGTGTTACATGTACACAGCTTAACTTCTTT
AWCTMTKAGAGCCGTCTGCTAAAAAAAAAAACCAAAGATGGGGAAWWTTAACGGATGCCTCAAATGCGTCTTTATATTC
TTCAATGTGGTGTATGCAATCCTCGGATGTCTGCTGATCTTCGCAGCAGTGAAGTCGGSCGTGATCAACGACCAGATTT
CTGCGGTTGGTGGACCAAGCACAGCCTGGCTTTGGGTGTTTGCCATCGGCATCTTCGGCATCTCCTGCTTCGGAATCTT
TGCAGCCTGCTCTGAGAAAGGCCTTGCCCTCAAAATATTTGCAGGTTTCATGGTGGCTGGAATGATCATCATGCTGATC
TTTGGCATCATTGTCGCTGTCGTAAGGAACAAGGTCAAAGATGCCTTCACCAACACCCTGTCTGACTCGATAGATCCCT
ACATGAAGGAGGAGAGCTTCMGAACATTAATTGRTGGGTTGCAGGAATCTGCCCAGTGCTGTGGAGTGGTGAGCACCAA
TGACTGGGGTAATGACATCCCTCAKTCCTGKAAGTGCCCTTCTGGACAACCATCACTATTTGGACCATCTGGATGTAAA
TCCAGACCTCAGGGAACCACTGGCCCAGATCAAGTCTTTAATAAGACCTGCGGTGACGTCATCTTTGGGTTCTTCAACA
TAGCCTTCCAGATCTCCATGGGTTTTTTCTTTGGATTTGCTGTCACTGCACTGCTGGGCCTGTTGGTCTCCCTCCTGAT
GATCCATCAGATCAACCGTCATGACAACGC
>Contig_518
CTCGGCACACATTCTATAAAAAAAATAAAAATACAAAAAAAAAATTCAAAACATTTAAAAAAAAAAACCAAAAAATCCT
TTCATTTTTTTTCCTTCCTTTTTTTTTTTTTGTAACAAGTCGGTGAAGCTGGACTAAACATTCGAGGACCGGACGGTAA
CGTATAAAAAGGGGCTGCCTAACGTTTAAATCGAACGATAAATTGTCAGTCGACGTGGTTCAAAAGCGAGGCCAAGTAA
CGTTTAATTTTTTTTTGCTTTTATCATTGCGTGTCACATTTATACGACAGTTTTAATCCCCAGTAAAAGTCGACAGTGT
GCCATTTTAACATAGTCATCTTATTAAATTTTACGT
>Contig_519
GGGGGCACTGTCTCTGCAGGAGCAGCGGACGTGCGGGCTGTGTTCGTAGCGGATGAAAGGTCGATTTCTTTAACGAAAT
ATAAACAGTGAGAACTCGTATGCRACTCTCGTGAGGATTCACAGATTCATATCGATGTTAAAAAAAAAAACGTGGGATT
TTGGTTCATTTCCTCGACGGGCCCGGATACAGCTTGATACCCATAGAGRGAcTcARCKCMGCSKWTCTYCGRYTGGaCa
CMSGaattGGCAAAAAAAAAAAAAAAAAAAAAA
>Contig_520
CAGAATGTGTGTTTTCCTGTTGGTACAAAGCATGTTCTCCATTGTGGCCCAGTATTCAGTATGAATCTTTTGCCTTTAA
CCTCACTCAAGCCTGAAATCCTCAGCCGTGGCCGTTGTTGTCGCACACTTTATAGATTTGACACACTTTTTACTTTGTC
AGACTCCTAATTGCCCCCCCCCCCCCCCCCATTGCTTTGTGGAATGCTAAAAAAACATGTTATGAAAAAATAAAACCTG
TAAAATAAATTTGGTTCTCTTT
>Contig_521
AACAAATGATGTGGAGAAGTCCACTGTGCAATATAGAGCATTGTGAATGAGGGGGAAATAAAAACCATTCTACAAATCC
ATGCCAGGCCTGCTGCATCAGACAGTACACTGAAGCTGGCTGTCATTCCACTGACTGCCACCACATCTATAATAAATTC
CCTTAATATATAACTTCTTACCAATGCAGAGGTGAAACAAAGAGTACACACTCAGTTACCATTAATAACATAACAGAAA
ATGGCCAATGGATGAACACTGCTTTTCATAATAAAAGCACAGTGCTCTAACTTGTGTGTTACTTCAAATTTATTGAGTA
ATAAACACACCCATAACATCTCAGCTTCAATTCAATAAATTTCCGTTTTATTTTTTATTTTTTATATGTTCTGTTGTCT
GATGTGGTCTCTCGGTAATCATAATGTTACAGTATGTTATTTGTAGTGTGACTATTAAAAACTACAAGAAATAT
>Contig_522
CTTTTCCCACGTTGATGATACACATTTCTTTCAGGAACAGTGAAGCCAGTGTGTCTCCCAAACATTGCCATGGACCTCC
CTGTTGGACAGCAAGCCTGGATTACAGGATGGGGAACCTTGCGCTCATCTGGTGAGCCAAACATTACGTATGTATATGT
CTGAGAATACATACCATGTTGACTGAGAAACCAGCAAACATTTTCTGAACATGTACTTTTCATCCCTCCCTGTAGATTA
TTTGTTAAAATGTTTCAGGGGTCATTTGCTTTTTAAGGTTTAAAGTGCAAGTAAGGGAACAGTGCTTTTTTATGCATGA
CTGAGCTAACTGTGGGTGTACAATCATTAATTTTTTTCCCCAGGGCCATCTCCTGACAGACTAAATCAGGCCCAGGTGA
CCATTTACAGCAGAGAGATATGCAACAAACCTGATGTGTTAGACGGACAAATCACTGAGACCATGATCTGTGCCGGCAA
CCTGCAGGGAGGAGTCGACACGTGTCAGGTTTGTCTGAGTTTGTTCTCTGTGTTGCACATACACACACACACATACACT
TATGTTTACTTATGTCACTTTTAGCGTCACTACATAGACTTACATTCATTTCCTGGAGACTTACCCTTACCCTAACCAT
AATCACTTAAAAATCACCTTTTGCCAATTTGGGTACTCAGCTTTTGTCCCCAATTGGACAAGCCATCCCCAATAACTGG
TCTGAGATGTGTCCCAAAAGGTAGCCTAAATCAGACCCACATGCACTAACCTAAGATACATATACCTCCTGTATGCTGC
AGGGTGACAGTGGAGGGCCCCT
>Contig_523
ACTCGGTGATGAGGAAGAAGTGAGCGAGCTAACTCCCAACAGCCAATTCTTTATAAAAATAAAAAAAGAGTTTTACACT
CGTCGTAATTTAAGACTACAGTCCCTCAAATTCCTAACAATGTCGGGATCATCCAGCATCGCAGCGATGAAGAAAATCG
TCCAACAGTTACGCCTCGAAGCCGGCATACACAGAGTGAAGGTGCCCCAGGCCGCAGCGGACCTGCAGCAGTTTTGCCT
CCAGAACGCCCAGCAGGACCCTCTGCTCACCGGCATGTCCTCCAGCAACAAGCCGTTCAGACCGCAGAAAGTCTGCTCC
TTCCTATAGCACCGACCGACCGACCGACCCCCCTCCCCTCTCTCCCTCTCTCTCTTTCTGTTTTGGACTTGGAGGTGCC
TTGTGGAAGTTGGCTGCAGGACCTGCGCTGTGGACTGGAATCGTCTCATGAGTCTTTGGAATTTACGGACAAGCAACTA
ACTTAAAAGTTTATTATTTTTAGTTGTTTTTTTTTTTTATTAAACTTTTGCCTTTGTAAAAATTCACACAAACATTTCC
AGGTGCTCATGGATAACGATAAATGGCTTAACCTTCTTGCTTAGAAGTAACAGACGCACACACACAGACACTCAAACAC
ACACACACGTGCCTTTTGAATTGAAAATTTGACGTTCCTGATTTTGAGAATAAATAAATGGTATTTCCG
>Contig_524
GACGCTCAGCTTGTCTCTAGTATGGCGCTTTATCTTCAGTCCGTCTGTCAGCTCGCCTTTCTGAGCATCTGCTGTGTAT
TGATCACAGTGAGAGAGTCACACAGCACGTTTGTACCGGGAAGATGTGCGTGTCCAaGTACGaAACAGGGTGTGAGGGG
GCACCTGAAAGATCTCACCGTCCACCMAAAAAACCCCAACTGTGACACAGTCGCAGTAATTGTGACACTAAGGAATACA
GGCGTGAAATTATGTCTGAATCCAGAGGCACCGCTGGGAAAACAGCTGATCCGCTGCTGGAACAGAGCTCAAAAGTTGG
GTCGTGATGTGAATGTTTGCCTGAGGAGGAGAAGGAAGAATAAGAGAGGAGGTCAGCAGCGCCAGCGGTCTAAACTACT
GAGGAGCCGGGGAAATACCYCATCCTCTAACTCCCAATAATCAACCACCCAGACAAATTATACAAAGCTACATGGAGAG
AAGTCTGAATGTGCTGCTTCTTGCCACACTGGCCACCAGAGGCCATTAAACCCCCCGCCCCCCCTCCATCCCTCACCAG
CTCCCTACCACTTTTCTTTCTATAAATGTCACACAGCTCGGACATCAAGCTCCCCTAAATTGTTGTCTGGGCTGTAAAT
CCACCTCTCTTTCTAGGCCAGCAGCAGGGGGCTTTATTGTTTCGGTTCAAATGACTGAGAATGCTGAAAACTAAGCCCT
GGAGGCTTTTCAGAAATGTTAACAGCTAACACTGTTAAATGGgTCAATGCATTGTTTATGTGTGGTTCTGTGTATACAG
TTGGAAAAGCTAACTAAAGAGACTTTGTAATCGGTTATTTATTTTTATATAAATATAGAGATTTTAGACAT
>Contig_525
CTCTAGTATGGCGCTTTATCTTCAGTCCGTCTGTCAGCTCGCCTTTCTGAGCATCTGCTGTGTATTGATCACAGTGAGA
GAGTCACACAGCACGTTTGTACCGGGAAGATGTGCGTGTCCAAGTACGAAACAGGGTGTGAGGGGGCACCTGAAAGATC
TCACCGTCCACCCAAAAAACCCCAACTGTGACACAGTCGCAGTAATGTGAGTACCAGATCCTACAGAAACACTCAAACA
CACACACAGCCAGATGACTGTGAGTAAATGTGTGGCCTTACATGTGTTTTTCAGTGTGACACTAAGGAATACAGGCGTG
AAATTATGTCTGAATCCAGAGGCACCGCTGGGAAAACAGCTGATCCGCTGCTGGAACAGGTGAGAGCATTGATCAGTGA
AACTTAAAAAGACTTGCCTCTGTAAGGGTTTTGTCAGCTTAAGAGATACTATAGCTTTGCCAACCCCCAGAATATCATG
TAATCCTTCAATTTANG
>Contig_526
TTTCTTACAAAAACATCCAAGCCAAACAACATTAACAGTGAAACAACAACAGTAATAAAACACAACTCCCGTCCAACTC
CGTTGGCGGAGGTAATAATAACTATTATTATATTATTAATAATAATAATACATTTATAATGTGTGTGTGTGTAACATAA
ATGATGTGTGTGTCCTAGAACAACTTTCTGTGGGTTTAAAGGTGTGGGGAGGTGATGGAATGCAGCTTCTTTGATATCT
GTCTGTCACTTGTACACAGTTCTGTCCCTTCCTTAGTGTTTGTATGTCTGTGAGTGTCTGTGTGTGGTATATAGCCTAA
TCAAACTGTTGATAAGTGGAATATCTGAACTGTAGGGCTTCCTTAGCAATATGCAACGCAGGTACTATGAGAAGCAGCT
CTCCAAACCTTTTGGGCTAATGTGGCACCTGTAACATTTGTTATGAGATTCGACTAAAGCAGAGGTCAAGTACCGTTGA
CTTCGTCATACGCGTTTGGAGGAGTTATTTCCAGCATTTTGATGCTAAACTTTATTTAATTGCTACTAGATTTCCTGTG
GAGTCAGTTGAAGTGAAGTCAAGTGACCAACATGTGAGACACGGAGAGATTCTGTATTCCGGTTT
>Contig_527
AGGAGGATGTGTGCATGTCAGACACTGCCCAGACCAACACAGAGACGGCCATCCAATCGCTGATTGAAACTCTGAGAGC
CAGAGACTTCAGCTCTGCCGTCACACAGGTTAAAGTCTTCAGATCTTTGTGGCCTAACGACATCTTTGGCAACGAGACA
GACAACGCAGTCCAGACCCTGCTGCACATCTACTTCCGTCACCAGACGCTGGGCCAGACGGGCTGCTTGGCGGTAGTGG
GCCCCAGCAGGGACCTGTCTCAGGCTAGCACTCGCCTCATGGAGCTCAACCTGCAGATCCGTGAGGCTCTGAGTCAGGC
GCAGGCCTGCCAGCCCCACACCACCATGGTCAGCACTGGACTGTGAACCCGTGGTACAACAGGCTGCAAGCCTGGACTC
AACAGGACAAAAATACCCCCCCCCCCCCCCCCTGCTCTATACAGACCTCACCTCAGCTGTAGAGAGAGGGTAGACAGTG
AGGGGTTACCGAGGAGGACGAGAGAGACTCCACCTATAAAGGGCTAAAGGATGTGTGGGAATAACTGTGACTCTTAATA
TATATTATTACTTGTATGAATGCTTAAAGCTAACATCTTTTCCCAGACTAAGCCAACTTGCAAAATTCAGTTGCAATAA
GTCATGTGGTGGTGTGCCTGGGAGAGAACAAGAGAGGACGCAGTGGGATGATAACTTTTTTCTCTTTTCTTTTGTTTTT
GTTTTGTTTTCCTTTTTGCTGGATCTGACCTGATGGGTCTATCGTACAGACCATTGGCCTCAGGGCCTGGGCTGGAAAG
TGGTATTGAAGCATGTAAGACAGTCCAGAGGAGGTGTCGTATGTGTGAGGACACACCGTCAAGATTCATAGGCAAACAC
TG
>Contig_528
CKWTAGACaCCGGAAGTCAGACTGCTATGGTTCGCATCCGTTTGAGCCAAATCTTTTCTGTTTATTCCTGATCATTTTC
AGTGAAAAGATGCTGTCTGTATTCAAGAACATTCCCACGCACATGGATTATAAAGGCCAGAAGTTGGCTGAGCAGATTT
TCCAAGGAATAATACTCATCTCAGCGGTGATTGGGTTCGTGTATGGTCTGATCATTGAACAGTTTGGGTGGACAGTGTA
CATAGTCTTGGCTGGTTTTGCTGTGTCCTGTGTGTTGACCCTGCCTCCATGGCCTATGTACAGACAGAACCCTCTGTCC
TGGCAGCCAACTTTACCAGAGACCAGCGGGGAACCCAGCCAAAAACCTCAGGAAAGTCTCAAGAAGAAGAAGCACAAAT
AACTCAGCACTGTCCCTGCCTGACTGTTAATACATCCTTTTATATTGGAAATTATTTAGAATTTTGTCTCACAGCTTAC
ATTTAGTATTTGGGAAGAAATCATTGTTACAGCATCAGTCAATAATGAAATACTtGTGTGTCAAAGTAATAAACATCTG
ATACCGtCGATGTTTCATTTGTATTTAGAGTTGTTTTTTTCTGCTGGATATATGTTGTTGTTGTTCACAAAGACTAATT
TTTGCATTTTTTGTCCAGTTCAATGTCAATGGAAACATGGAACCAAAATTACATTTAGGA
>Contig_529
ATCATCTATCAGTACTTTGAGATCTTTGTAAAAGAACAAAGCGAAGTAGGCAGCATGGGGGCCTTGCTCTTCTAGAAAA
TCCAATATCCTCCCACCTTCAATCAACTTTTATTAGGATCACCAACTTTGCATTTATTTTATATCTATGTGAAGCCCCT
GCGTCGTCAGCTGTCGAGTTTCAGGATGTTTCTGAGGAACCTTCAGAAATCTGGGGATATTGCAAGGTGGTGGGGCTAC
ACAGCTTGTTGCTCCCTCCACGAATCTTCCAAAGTAACACAAACACCGACATGTCAGTTGTACTTCATCAGATTTTCAA
TCTTCTGACTCGAAGATTATAGCACCCCAAGATTCATTTAAAGGCTTCCATTGTGTATCGGGTGAAGTCCTGCGGGAGT
GTGGTCCTTTTTTCAGACTGACAGTAGAACGCTTCAGTATGCAGGCATACTCGACACGGATGACGGAGGTCAACTGCCT
GCTGTGTGCATAAAAGCACTCGATGTTTTGCTTGGTGTTACCTTATTAATACTTTTATTTTCAGCTTTATTTTATTTTT
CTGACAACCTGCCAATTATGTGAAGGTGTGGACCAGAAGCTGAACTGTCAAACGCTGAATCAAGTACTGTCATATTCCT
GATTTGTGATCCTGTGTTATAGCTGTTATTYGAACAGGATCTTGTAAGAGGATGTGGAGCTCACATTGGGGTCCGCCTG
TCAAAAGAAATTGTTCAATTTATTTTTGTGAACAGTCATCTGATGAACCATTCAAAAAAAAGAAAGGGTCCTTGCTGTT
TTACTGTATGGCATTCCCAGGGAGCTGCAGTATTAACGACGTCACATTCGTTTTTGTTACCAATTCTTACGATTTTGTT
TTTGTTTTGTTCTTTTAATTGTCTGCTCTAAGCGTACTTAATCACTATTCCACAACTGACAAATTATGATTTTCTGTAC
ATAGGCCATGCATTGAATAACTTTGAATTTGTCTTAAGTGTAAGATAAGTCTTTTGAATATGTACAAAAAAAAAATGCA
TTTCAGAACAAACTTATAAAAAAACATTCTCAAT
>Contig_530
CGAAGAGAGAAAATGGAGAGGTCATTTTGCCACCCAAAGAGCACTCCAACAAGGACAAGGCGAAAGAGAGAGACAGAGA
GGAGAGGGAGAAGAAGAAGGTCAAAGACGGAGAGAGAGAAATGGAGAAGAAGAAGCACAAAGTGATCAACGAGATCAAG
AGGGAGAACGGAGAAGTCAAGCAGCCGATTAAAGATGAAAAAGAGAAAGCCAAGATCAACGCAGAGGAGCTTCAAATC
>Contig_531
GGTTGGATTTATTTTCTAGGTTATATCTCCGCTTTGATACTTTGTCATTTGAGCTTAGGAATTCTAAACAGTAGAAAAA
GATAAATGTGCGCTTTGTTATGTTCTTATTGGTGGCGAGGATTTCTAACACACTTTTACTTTGCTTGTTCTTGTTAAGA
GCGCCAAGTTTTTATGTTTTTATTAAAGACTGTTTAAATTACATCTGCATTTGCTTTAAGGGTAAACACAAACAGGGGG
ACATAAATGTACCATAATGGTATTTATTTCAGGCACAGTTCCATTACAATGTGTTTAATATTGGCACAGCAATACAAGA
TTCAAAACCTGAAGAACAAATAATATCATGTCTTAAAATAAATCATAAACAGAACAGAACGTTTGCAAATATTATTTCA
GATATATTGTGCCAGTTCTTGCGAAAAGGCACAGGAAGCAAATGACATTTCCTATTTAACAACTTACAACAGCAAACAG
CAGCACACGGGGAGGTGCAGTTCCTCTTACTGTTAATCTGAAGTTGGTAAAAAAAAAAAAAAGCTTGAATGAAGCTCGA
AGTGTGGTCTGACTAGGATGTGTCAATGTAATTTAAAGCCTCCAAAGCAAGAAAACATCAAGTAAACAATAAAGTGCCA
TCACAACTCTTTTACACGCAGCTTGTAAATGCCGTGCTGGCG
>Contig_532
GGGTCCCCCCTCCGGACACTGATCCATGCGCTCTGACTCGGACAGGTTGCTCTGGACCAACAGGAACTCTGAGCTGATT
GATCGTTGCTTTGGTTCCTCATTGCCTCTCTTCCTCGTGGCCCTCGCCTTCCACAGGCTCACTGTGTCGAGTTGGATTC
AGACTGCTGGGAGACGCAATGATTTTTGCCGCTTATCTGGACTGTTCTGTGTCAGAAAGCAATAGCACGACTTCTTTTT
TTTTTTGTTCTCACCACCTTCCCCCTGCCCCCCCTCCCCCCTAAATGACTACTGCAATAAGAGTGCTGCAGATGTTTGT
AAGTTTAATCAGATGGAAGAGGAACGTGGAACCCAGTTATTTGGTCAGTGTGAGAGAGAGATGGTGTTTGGATATGTGT
TTGGTAGTTTTACTGTCGGTGAGGCACTTTGATTTTTGTTTAATTCAGCTTTCTTCAACAAAAAAGGTGGTTCCATTCA
CCACATCAACATGTTACACAGCACCTGGATCGGTGTCAGATCCAGTGARKKCAAaTCaAAGGAAGTTGATTaACTACTC
TGGCTTTGGCTCTTTTTCTTTTAACATTCGTCACTCTTCTGTTGCCACTGCAGACGTTGTAACATACTGATTTATTTGA
ATGTGTACATACTGTATAAAGAGTTTTAATAGGATGATCTGTACATAATGCAGAATAAACTGTTGGACTGAAATGGCAG
CGACGTAACACGTATGTTGGTTTGTATGTTCACATACGGATGTTCTCGGGGTCGGGCCCACCCCCACCCCAAAGACTCC
CACCATGAATCTGAGTGGTCAAAGGATGATTAAAGGAAGTTATCTCTGTTACTTTCCCCTATTGTTTCCTTGTGAAATG
TCGTTTTTTTTTTTTTTACCTCATTAGGCCTCTAAACATCATTCAAATGAAGCAATGTGAGCTATTCTGTAAAAGACAT
GAAACCCTGTAAATATATGTCCGCT
>Contig_533
AGCTGAAGGGCTACACATCCTGGGCCATTGGTATGTCAGTGGCTGACCTGGTGGAAAGCATCCTCAAGAACCTGCACAA
AGTGCACCCCGTGTCCACACTGGTCCAGGGCATGCACGGAGTGAAGGACGAGGTCTTCCTGAGCGTCCCCTGTGTCCTG
GGCAACAGCGGCTTGACAGATGTGATTCAAATGACACTGAAGGCCGATGAGGAGAAGCCGCTGGTGAAGAGTGCTGAGA
CCTTGTGGGGTGTACAGAAGGAGCTCACCCTGTGAAAAGCGGTTCTCTGAATTCTCCAATACACCCTAAAACCACCCTC
AACACTGCGTGGTTGAGTCCCTTCTACCGTACCTCCTGTGCCCAAACAGGCAAATTAAACCTCTGAATATCTTAAAAAA
AAAAAAAGGCCATGTGTAGCTAAACCAGTGGAGGCTAGATTTTACCTTCAGATATTCAGTGTCATTTTCCTTTGCTGCC
TCCACCCGTCCTCCTGCCTCCATTAATGAATTCTCAGAAACACAACTCATACCTTTGGCCTTAACTCAGCCTGTGTTGG
AGAAAGATGATATATATTTGTTGTCCTGTCTACACAAGAAAAGTAAGGCCAGTTGTGCGTATATACTCTGTGTACTGTA
TGTTCCTGTGAGCGGTTGCTTCTTCTGTACACTCCTTGTCTGTAGTTTGTATTTATTCTGTGTATTCTGTGATTGTTGC
CAGTTGGGTTTTTCCACTTGGTAATCTCTGTTTATTTTTTATTTTGAGTATAATGGAGACACTCCATTCTCTATGAGGA
GGGCTTCCTATCCACCTACAGTCATAACACCACTGCTGCAGATATCACCGGGC
>Contig_534
GCCGGGATCGAAGAGCATTTTGTGGTTGCCGTGCCGGTTGCAGTGGTTGCAGGTATCGGAGGTTTCCTCGTCAGCCATT
ACCTGAGCGGGCGGAGCTGTAAAAAGGGCCTGGTGAACACATCCATCAGTAAAGACAGTCTTAAAGTGGTCCACAGCTT
CGACATGGAGGACATCGGCACCAAGGCTGTGTACTGCCGCTGCTGGAAGTCAAAGAAGTTCCCTTTCTGCGACGGAGCC
CACACCAAACACAACGAGGAGACCGGGGACAACGTCGGGCCGCTCATCATCAAGAAGAAGGACGCTTAAGCACCCCCCC
CCCCCCCTGAGAAAATCCGCCCTCGTTTGACATCTCATGCACCCGAGCCCGGTTTCATCAAATCATTGTATCATCAACG
TTGCAGTCACACTGATGGTTACGGTATAACGCGGCCACAGTTTAAACCAAACTAGTTGCAGAACAGAAACTCAGAAAGT
GCTTT
>Contig_535
GGGGCTTTGGAATAATGTCGGCTGAATATGATAATAGAGACAATGGCTCAGCAGATCCAGAAGGTGGTCCTGGCTTTGG
GTGACTACATGGGAGCCAGTTGCTATGCCTGTATTGGTGGGACCAGCATTCGCACTGAAGTCCAAAAGCTGTTGGCTGA
AGCCCCTCACATTGTGGTGGGAACCCCTGGSCGTGTCTTTGACATGTTAACTCGCCGAAACCTCTCTTCTAAGAACATC
AAAATGTTTGTGCTCGACGAGGCTGATGAGATGCTTAGTCGAGGGTTCAAGGACCAGATCTATGATATCTTCCTGANAC
TGTCAAGCAGCACACAGGTTGTCCTACTGTCGGCCACTATGCCAGCCGACGTTTTGGGAGGTCACAAAGAAGTTTATGC
GTGAACSKGTcCGAATCCTGGTGgAaGAAGGAGGAGCTGACTCTTGAGGGCATCCGCCAGTTCTACATCAATGTGGAGA
AAGAGGAGTGGAAGCTGGACACACTGTGTGACCTCTATGAAACCCTGACCATCACACAAGCGGTCATCTTCATCAACAC
AAGGAGGAAAGTAGATTGGCTCACCGAGAAGAtGcCATGCCAGAGACTTCACGGTCTCTGCTCTGCATGGTGACATGGA
CCAGAAAGAGAGAGACTTGATCATGAGGGAGTTCCGCTCTGGCTCCAGCAGAGTCCTCATTACCACTGACCTGCTGGCC
AGAGGTATTGATGTCCAGCAGGTGTCCCTAGTTATCAACTACGACCTGCCGACTAATAGGGAAAACTACATCCACAGGA
TTGGTCGGGGTGGTCGTTTCGGCAGAAAGGGAGTAGCCATCAACATGGTGACTGAGGATGACAAGCGAACCCTGAGGGA
CATTGAGACATTCTACAACACCACCGTTGAGGAGATGCCCATGWATGTGGCTGATCTTATCTAGAAGAATCCACACGCC
CTTCGTCCACCCCACCCCGCTTATTTTAGAAGTCAAACCTTGTTTCTTATACGATCTGAATTCTAAGAACTTTCTTTTG
CTAAATTCCACCATGACTTTACCCTCAGCAGGAAGGAAGAATGCAGCCATTATTCCTTCTCAACCTTTGAAATAGTCTT
GGGCCATCGTGAAAGGATGAATTACTGGCCTGCTTCGTCTGCTCGCCATATTCCATTAGCCCACATTGGCACCCGAATT
CCTCCTGCAGCTGATCTCTCTACTCTCAAACTtAAAGCATTAATTTGAACCACATTGATGTCTTAAACAGAGGACTTTT
AACATAAAAaTGAGTGAGGTTGTAACTGGGTCTGACAAGTGCAAAACATAACCCTGTTTCCGAAAGCACATTGAAAAAC
ATAATTACAAAATACAAATTTACAAAGCTCACTTTTTTCTTTTTTTTTGTTAATGGCTCTGTTAGCAAAAGCTTATTAC
ATCTTTGCTCAGCTGGTGACATACACAGTGCTAACACAAAGTTGATTGAAGCTTTTGAGAAATGTGGCTGTGATTTGTA
CCTGTAGTGTCTCAGGTTCTGCACTGCTAGTGATGGATGAATGGTTTAGACAAGTTTGGAGTCAACACACTGATCTAAA
CAATTATCTAAATTGAATGGGGGAAATGCTGCATTTGACCAGATCAGTATTTAAACAACCTTCAGTGTACTTAAAACGG
CCTTTAACACACATCCATGATCATGTTAAGAACAGGTTTGGGGGCTAGAGTACACAGGGCATATTCAATAAAAAGACCT
GTATA
>Contig_536
GSKGMACGCACTGACgCAGAGACCTTCCAGCCGTCAGCCGACACTTTGATCTGCARCAATGAGCGACAAGCCCGACATT
TCAGAGGTGACCAGCTTCGACAAGTCCAAGCTGAAGAAGACAGAGACGCAGGAGAAGAATCCCCTGCCTACAAAAGAAA
CCATCGAACAGGAGAAGGcGGASRSGKaCtGYaGAAGSYgCMTSYCTCYtCKTCAYgCACTGTTACCACCAACGCCGAC
GTGCAGCAGACAGGGCCCAAGGGACGAGGGCGTGGCCTGCGTCCCAGGAAGCTCATCATCGTATCGCCACCGACACCCA
ACTTCCTGTGTGGCTGCTTTTGCGCCAAAGCTGAGGCGTCAAGCTTTTTTGTTGTTTTTATTGGTTTTTCGTCTCCTAA
TCTTCGGAAAATGCACAACTTTGTTTGTACGCTGGCCAAAATGTAAATGCCCCAAAAATTGATACTGTTGTCTGTCACA
ATGTTTTTTATTTTGTACACAAGGATAAAAAAGTGTAACGGATTCCATCTAGATCTGGGAGATGCTCAAATGGgACCTT
ATTTACGGTTAAATTGTAACGCCCTTTTGTCAGAGTGATTCGGGATAGCTTTTGTGTTGCAATCTGTCTTYGAATTGTC
TCAAATGAGKARAAgggAAAAAAAAAATACAGGTAATTGATYCCATGTGTTTGCTTTCAACTGTAGATCAAAATTATTT
GGAGTTCCAGCAGTCATGTTACTCTGCCACAAACCATTACCAGAAATGGAAAACCGTGAAATGTTGTAATAAAAAAGAA
TTTGTTA
>Contig_537
GTGCCTCAGAAACTTGGCTTGTTGGCTCAGTCAGAGCAGCAGCAGCAGCAGCAGCAGGAAGCACCGCCTCCTCTACTTC
CGCCGCCTGTCGCTTCCCCACCTCCACCTCCGTATGCTCCCCCAGCTCCACGCTCGGCCACTCCCCACTCTCCTCCTGT
CGCCGTCCCCCCTAGCAGCCCCTCGCTGGCCTCCATCTTCCACACGCTGGGCCTGAGTATCTCCCTCTTCAGAGCCTCC
CCCTCGTCCTTCACCAACTCAATGCCCCTCTCCGCCTCCCCTTCGTTCTCTTCCTCCTCGTCTTCTTCAGATGACGAGG
TGCTGCTTATCCCTCTGTCTGAAGACACCACTTCAGAGGATGATGTACCCATGCTCACCTGAATGACTTCCCCCACCCA
CCTGGTACCCCGACACCCCTCCTTTATCTCCTCTGCTCACTGATAATAACTGAAACCTAGTCTTTCCACATTTGTTTGA
ACTTAAGCACAGGAGTGGCCCACGGCAAGACTCACCCTCACTGTGCTAGTCTGGTGCCTTTTTGAAATTGAGTTGGATT
TGTTGACTTATGGAATCAAGTATTTGACCATTTTATAAAAAAAAAAAAAGACCTTGAGAAAGTGTAAGCATGTCTGACG
TATGTTTAACAAGTAAGTGTAGGTGAGTATTGGATGTGCACTTAATGAATGATAAGCTGCACATTGAAGGTAAACTTTT
GCACAGAAGAATCTTCCCTATCCAGAAACTGGGGCAGGCTACTGTCAGATTGAATGGTTAGAGTTTTTAGATGACATGA
TGGGAAAATATTGTGTTTGTTTGACTGCAACTGTG
>Contig_538
AAGCTGATATTAAAATTAATATTGTGTTTGTTTGTGTCACAGTCAATGAACAGACAGCTCTCACCAATCGCAAAGGGTC
AGATGAGTCGCTTGGCAAACACTCTGCTGACTCTGGCGTCTCCTCCAATGAGGGGAGCAACAAAAACCCCACCCCTGAG
ACCGCCAGTCTCCTGGAGAGAACTGAAGTGCAGACTGATGCAGCGGAAACAGACTGAAGTGTCTGCAGMYRRSaGATTT
TCCATCAGAGTACATCAAGACTCATCGTAGAACCAAATTCACTATTGGATAGAAACAAGCTGCACAGTTAATCAAATGA
TTATCAAAAYCTCAATATGGTAAAATGCAGTAATCCAAGTTATGAAGGTAAAATGTGTRACATCACATCACAGTCGCAG
TATCTGTGAAAATAATGTCTTTATGATGGTCGTCCCGTATCGTGCAGCCTTAATAGAAACTAAAAAGGGGAATTGTAAA
AAGACACAATAAGAACAAAGAACTTACATAAGCTCAATAACGTCTCTTCAGGGGTTGAGGGCACTGCCCAACAACTCAA
TAAGACATCC
>Contig_539
TACTGTGTCAGTGTAATTGTGTGGAATTTAGATAACTTCCTTGAGGTCATAAACCTTATAGCCATGCCTTTTTTTTTTT
TTATAAATGAGTGTTAACTTGTCGTGGGCTGAAATGTGTAACACCTGTCTTGAACCCTGATGTCACATGGCATTAACAC
AAGTTACAGCATGACATCATTACTCATCATTACTGTTGAATTAAGCATAATTACTGCATTTATACTGCTCTGGCTTAGG
TCTGTCTATTAGTACATTGTGTATACTTCTAGGCATCTACTGTAGGTTACTCAGCTAACAATTTCTAAAACTGACATTG
TAAGAGCTACCGGTTGAGTAATTTAGCTATTCGAAAAATACTTCCTTATTTCTCAGTTGTGGATGGTCTAACTCCTGCC
AAGGGCTCAGCATTCAGTCTTCTGGTGCCACCACTGAGTCTGACAGTCTGTGTTTACATAAGAAGTCCATACCTGTTAG
ATATATGGATGCTTTTGTAAAACAAATCCCAGTTTCAGAGACTATTTTTGGAAACATTAAAAAGCCACCTGACATCG
>Contig_540
GGTTTGGAAAAGTGGAGCAACTGCAGAATCACGAAAATGAAGACATCTACAAATTGGCATACGAAATTATTGATCAATT
CTTCTCATCTGATGATATTGATGAAGACACCAGCCTGGTCCCAGAGGCCATCCAGGGTGGAACTTATGGCTTTAACTCA
GCCAACGTGCCAGCCGAGGGATTCCAGTTCTAGACGGCATCTGGGGTATTCTGGAGTTTTGTTCACGATGCAGCACTCT
GTTCAACATAAAAAATTAGGAGAGAAAGAGCGAGAGAGAGCGAGAGTGTGAGAAATTTGATCCATTGTGCTTGGCTCGT
GGGATCCATGGCTGCATCTTATCTGAGAGAAAAATGTGTGGATTTCATTTGGCATTCCAGGGGAACCAGCCCAAATGAA
GTTTGAGATGGCGAGTGGGTGCGAGTGAGAATGAGTGGCTACATGTTGCAAAAAAGCAAAAACATCTACATCGAATGCG
TTGAGAGACATGCCGACATAACTTCTGCGTTATTGGAGCTGTCGTCTTCGGAAAACTACTTCAAATGACAACACAAAAA
AAAACTCGATGTCTGCCCGGGGAGAACCAAGGACATTCAAAAATAAGAAATCAAGAGATCTTGAAATATTACAACACAA
CAAAATGCAGAAATGAATATAACTTTAATTATGAACTGAGATGAACCATGAACCATCACAATTCTGCGGTCCTCCGACT
AGAGAGGGCGCCACCCTCAATGTGCCCCTCCCCCAATCGGCCACGCTATCAGACATGTGTGTGAATGGACCCATTGTGT
ATGAATGTCTGGACTCAGTGCTGAGGAGCCAGGTTCATCTCCTCCAACGAAAAAAACGCCCCCCAACAGGGCACCATCC
TCTCCCCCTGGTGGGCGGGGCCAGGAGTCCGGCTGCGCGTGTCGCATGTGCGAGAGAATGGACGGATGAGTTGTGTGTG
CTTGGCTGCGTGCGTGACTGGGAGTATGCAAGACTGGGTGAGAACGCATGCAGAGACGGGAAAAAAAAAAACCAACAAA
AACAAAATAACAACAACATCTTGAAGAGAAACTAAATTGAGAAACGCAACAATGAGGTTAGCAAAGGTTTTCAGGAAAG
AAATTCTGCCTTTGAGAGAGAGGCTGATCCTCAAAAT
>Contig_541
ACCTCAGATCAGACGAGACaACCCGCTGAATTTAAGCATATTACTAAGCGGAGGAAAAGAAACTAACCAGGATTCCCTC
AGTAGCGGCGAGCGAAGAGGGAAGAGCCCAGCACCGAATCCCCGTCCGACGGGCGGACGTGGGAAATGTGGTGTATGGA
AGACCGCTTGCCCGGTGTCGCTCGGGGGCCTGAGTCCTTCTGATCGAGGCTCAGCCCGTGGACGGTGTGAGGCCGGTAA
CGGCCCCCGTCGCGCCGGGGTCCGGTCTTCTCGGAGTCGGGTTGTTTGGGAATGCAGCCCAAAGTGGGTGGTAAACTCC
ATCTAAGGCTAAATACCGGCACGAGACCGATAGTCGACAAGTACCTTAAGGGAAAGTTGAAAAGAACTTTGAAGAGAGA
GTTCAAGAGGGCGtgAAaccGTTGaGAGgtAAACGGGTGGGGTCCGCGCAGTCTGCTCGGGGGATTCAACTCGGCGGGT
TAGGGACGGCCGCTCGGTGGTGGAGGATCCCCTCGTGGGACCTCTCCCCGGCTGCTGGCTGGCCCTCGCCGGGCGCATT
TCCTCCGTGGCGGTGCGCCGCGACCGGCTCTGGGTCGGCTTGGAAAGGCTCGGGGCGAAGGTGGCTCGCGGCTTCGGCT
GTGAGCTTTACAGCGCCCCCCGCCCGGACCTCGCCGCTTCCCGGGGCCGTGGACTAAGTGCTCGCTGCGCCCTCTCTCC
CTGCGGGGAGGGACGGGGCCCCTCGCTCCCGGTGCGACTGTCAACCGGGGCGGACTGTCCTCAGTGCGCTCCAACCGCG
TCGCGTCGCCAGGGCGGGGATCGGCTCACGTAAAAGGCGTCAGGGGTCTGCGGCGATGTCGGCAACCCACCCGACCCGT
CTTGKAACACGGACCAAGGAGTCTAACGCACGCGCGAGTCAGAGGGTGAAGCAAAACCCCGTGGCGYAAAAN
>Contig_542
TAGGAATAATGGAATAGGACCCCGGTTCTATTTTGTGGGCTCTTTCCCKRSKGCAGCCATGTCTAAGAGAGGACGTGGT
GGTTCATCTGGAGCCAAGTTCCGGATCTCACTGGGTCTCCCAGTGGGAGCGGTCATCAACTGCGCTGACAACACAGGAG
CCAAGAACCTGTACATCATCTCTGTAAAGGGCATCAAGGGGCGTCTGAACCGTCTGCCTGCTGCAGGAGTGGGTGACAT
GGTCATGGCCACAGTCAAGAAAGGCAAGCCAGAGCTCAGGAAGAAGGTGCATCCTGCGGTGGTGATACGGCAGCGGAAG
TCGTATCGGCGAAAAGATGGTGTGTTTCTCTACTTTGAAGACAACGCAGGAGTCATAGTAAACAACAAAGGAGAAATGA
AAGGTTCCGCCATCACMGGCCCAGTGGCAAAAGAGTGCGCTGACCTTTGGCCCAGGATTGCCTCCAACGCTGGCAGCAT
AGCCTGAGCTATGACCCTGCACCTGTTTGTTTTCAATAAAAACTGTTGGTAAAStCGAAA
>Contig_543
GCTTCTTCCTGTTATACAGATCACCAAATGGCGGACGACGCCGGTGGTAGAGGAGGTTTCCGTGGAGGTTTTGGCGATC
GTGGCCGTGGACGCGGCAGGGGCCGTGGTCGAGGCCGCGGTCGGGGCCATGAGGCCCGGGGCGGCAAGTCCGAGGACAA
GGAATGGGTTCCTGTCACCAAGCTGGGCCGCCTGGTTAAGGACATGAAGATCAAGTCCCTGGAGGAGATCTACCTGTAC
TCTCTGCCCATCAAGGAGTCTGAGATCATCAACTTCTTCCTGGGTTCTGGTCTGAAGGATGAGGTGCTCAAGATCATGC
CTGTCCAGAAGCAGACCAGGGCTGGTCAGCGCACCAGGTTCAAGGCCTTTGTTGCCATTGGTGACTACAACGGTCACGT
GGGTCTGGGGGTGAAGTGCTCCAAAGAGGTGGCCACTGCCATCCGCGGGGCCATCATCCTGGCCAAGCTGTCCATTGTC
CCCGTCAGGAGAGGTTATTGGGGTAACAAGATCGGAAAGCCCCACACCGTGCCCTGCAAGGTGACCGGACGCTGCGGCT
CTGTCCTGGTGCGTCTCATCCCTGCCCCCCGCGGTACTGGCATTGTGTCCGCCCCTGTGCCCAAGAAGCTGCTCATGAT
GGCTGGTATCGACGATTGCTATACCTCCGCCAGGGGCTGCACCGCCACCCTCGGCAACTTTGCCAAGGCCACCTTTGAC
GCCATCTCCAAGACTTACAGCTACTTGACCCCTGATCTGTGGAAGGAGACCGTCTTCACCAAGTCTCCCTACCAGGAGT
TCACCGACCATCTGGCCAAGACTCACACCAGGGTGTCAGTGCAGAGGGGACAGCCCGTCCAGRCACCTCCTTCCTAAAG
TTTTTATACAGAGAACTGTTGAATAAACGTT
>Contig_544
ATGTTTTCGTTAATCGAGAACGAGAGTCGGAGGTTCGAAGACGATCAGATACCGTCGAATGTCCGATCTCTAATAGATG
CCAACTAGCGATCCGGCGGCGTTATTCCCATCATCCGGGCAGCGTCCGGGAAACCAAAGTCTTTGGGTTCCGGGGGGAG
TATGGTTGCAAAGCCGAGACTTACAGCTACTTGACCCCTGATCTGTGGAAGGAGACCGTCTTCACCAAGTCTCCCTACC
AGGAGTTCACCGACCATCTGGCCAAGACTCACACCAGGGTGTCAGTGCAGAGGGGACAGCCCGTCCAGGCACCTCCTTC
CTAAAGTTTTTATACAGAGAACTGTTGAATAAACGTT
>Contig_545
GGCGCGGAGAGGGAGCCTGCAGAAACGGCGTACCACATCCAAGGAAGGCAGCAGGTCCGTCGATGCACCCCTCGGAGTT
AATGGSAGAGATGCGAAACAGTGGGTTTGCCTTGAAAAAATGTGTCCTTGGGAGGAATGCTACTGTTTGTGATCCATCG
CAGGAATATGTTGCCAGTGAAGAAGAGGACGATCCCGAGG
>Contig_546
TTTACGAGGATAATTGGAGGGCAAGTCTGGTGAAGAGCAACACACGGCTGTTTGTGGTTAAACAAAAAAGGATCTTACT
ATTTCACAGATGTGTGGCGGACCCTTAGAATAACAACGTAACTTGATCGTGGACAGTTGCCTGGAAGGATTACATTTGC
AACCAGCAACTCACTTAATACTGGAACAATTTAAAAAACTTGTCACTCAGACACAAAAACATCAGAAAATAGGGTCCAG
GTTAAAAGTTACCCTTTAACTTTGAAAAGAGAACTTGAGAGCTTCAATGGTTGAAACAACATTTCATCATGTGCAGTCA
TGAGCGTGAAAGCAAAAGTTGACGATGGAATAAAAGTGAATGACACAACT
>Contig_547
GAGCGGAGCCCATCATCGTCTGGCAGGTGTCTTACATACCTGAGTGACACCCGGACCTGCTTCAACACCCCCACCCACT
CATCTCCTTCAAGAAATCTCCTCCTCCTCCCCCCAAAAAAGCTTTCCAGCCACCTAAACCTTGTAATTATCCCCGGTCA
TGTAAAAGTTCCCCCTTGGCTCTAAAACGACACCCAAAGCCGTGTATTGTCCCTTGTAACTATTATATCCCCTACCCGC
CCTGTCACCTTGTAACTTTAATGCCTTGTAAGTACCTCCTCTGATCTAGTAATCTGCCTGCCATCCTGTTTGTCCCACC
CAGGGCATTGTAACTATCTTCATGAGCCTTGTAACCCAGCCTCATAACTACCTCCCTCCTCTGTATCGATCTTATACTC
ACCCTGTAAGTACACTATATCTCCTCCTATATTTACCTCAATTGTCCTGCATCTGCCCCAGTTACTCCTCCTCCTCTTC
CTCCACTTAGTTTGTCATCTGTGAAACCTCCACCTCGTCTTAAAGCGAAGCCCAGAAGCCCCGAACATGCATCAGTTGT
ACCAAAATAAAAATAAAAGAAGAACCGTGGGACGGAAATGTGAATGACAACACTGACTTGCATTTCCACCAGAAATGTG
TCTGATGTTTTCTAACAGCCAATCAGAAATCCATAACCATTTACGCCATGGTGTGTTTAAATGGATGGAGGTGTCAGGT
GTTCATGGATCAATCTTTGACAGTGATTGTGAGTGAATACAAGATTGTAGTGGATGGTAAACCAGTTTGGGTTTGTTCA
CTATTTGAGGGAAAGCGAAGGAACGACGACATGGAACGAATTCAAAGT
>Contig_548
GGGGGATTCGCGACCGGTCTTCCACAGAGAAAGAACGACAGAAACAAAGATGGAACAATTCAGTTTATTCGTCTGTCTC
GGCTTGATTTATGTGACTTCAGCTGTGACCACAGTGGTCGACCCCAGAGGAGCCCGTCCGGTGGAGCAGGGCAACAGAG
CCGATAAATGCGCCACTCAGAGGGAGTGGCCTTTCTGCACAGACGATGAATGGAACTTCAAATGCCCGTCAGGCTGCAG
GATTCAGGGTCTGATGGACAAATACGACCACAACCTGCTGAAGAAGATCGAGAAGATTCGCAGCCTCCTGGACCAGAAC
AGGGCCAAGCACCGTTCCACTGACGTGGTGTCCAAACAGACCTACGACTACCTGAAGGAAAAGCTCATCGTCGACGCTG
GTAGTGACaACAGCTACTACGACTTGGCCCAGAGTCTGCGCYWKAGAATCACAGACATGAAGATCAAGATCGACAGACA
GCTGAGGATCCTGGGCGCCCTGAAGGATCGAGTGAAAGACCARGTCGTCGAGATGCAGAGGCTGGAGGTGGATATYGAY
ATTAAGCTCCGTTCCTGCAAAGGATCCTGCCAAGGCTACTCTGAGTACCAGGTGGACCATGAGGACTACGTGGCTCTGG
ACAAACAGATTAGCCAGCTGGACTCCCAGTCGGCTCAGAACATCGAGTCTGTGGGGACGCTGTACGTGWTGAAGAGCAG
GCCGCTGCAGGGCGTCATTGTGGACAGCATCTACAAATCCAAGGACGTGGCAGCACAGCAGAGAGAGGACATGTTCCCG
GAGGTAAATACGGTTGCATTGATCCTAGAGAGGGAAGGCTCCAGCTCGTCCCCAGCAACCATCTCCAAGGTCCCAGGTA
CTTCCTATTCTTCGTCTACAGCCCCACCATTGTCCTCTTCAGATTCCTCCTCCTCTTTCACCTCCTCCTCCTCTTCCAC
TTCATCGAAATCCATCACCGAGATCGGAGGCAACAGGGATCTCTTCGGCACGGGTGGAGGGTTTGAAGGTTTCAGCCAG
CCAGGCACGAGCCACGTGTCAACTCAAAGCGTCACCTGCACCAAAAGCACCAGGAGGGTCATCGTCCACACAAAGGAAG
GGCCTGTGGAAAGAGTGGAGGAGGTGATAGGAGGAGGCCCCGAGTGCCAGAGATTAGCAGAACTCACTAAGGGAGGGAT
GGGCTCCTTCTTCCCTTCCCTCACCCACACATCATCCTCCTCTTCCTCCTCTTCTTCTTCTGTGTCCCACGTCGGTGGC
GCCAAGGGAAGTCTCTTAGGGGATACCAAAAGTGGATTTGGAAATCCATTCGGCGATGACCTCGGCGGTTTCTTGACAG
ATGTCACGGAGGACGACGTTCCCGATTTCCACGCCCGGAGTGTGAAGACCGCACGCGTTGAGAGGCAGGCCGATTATAT
AGGAAAAGGTACCCCAACATCAGACCTGGAGTAAAATCTGTGAGGGCAGAGAACGGCGCATTCAGCTAGACAGCATGCT
TTAGCATCCGCTAGCTA
>Contig_549
GGATTGAATTGGGAACACGACCTACCGGTTCAACTCCTCGCTGTCATTCCGTCACAGAGCCGCAACGTTAACAGCCTCC
GTGTCCGAGCTCGGTAACAGGAGGAGCACTGACTAACTCCGTGAGGGGTTTGTTTCTCCCTCCTCCTCCTCCTCCTCTT
CCTCCTCTTCCCCCCCGGGGTGACAGATACATCAGCTCCCGGGGTTTGAGCTTTA
>Contig_550
ACGTGTCTGAGTTCGGCATGGATGGTATCTCAGGAGAACTGCCTCTGGTGACCATCCGCACCGCCAATGGAGACAAATA
CGCCATGACTGAGGAGTTCTCTCGTGATGGAAAAGCTCTGGAACGTTTCCTGCAGGACTACTTTGATGGCAAGTTGAaG
CGCTACCTCaAATCAGAGCCCATCCCAGAGAGCAATGATGGACCTGTCAAGGTTGTAGTGGCCGAGAACTTCGACTCMA
TTGTCAACGACGACAGCAAAGACGTGCTGATCGAGTTCTACGCTCCCTGGTGCGGACACTGCAAGAACCTGGAGCCCAA
ATTCAACGAGCTGGGAGAGAAGCTCGGCAGTGATCCCAACGTTGTCATTGCCAAGATGGACGCCACAGCCAACGATGTG
CCATCTCCATATGAAGTCAGCGGTTTCCCCACATTGTACTTTGCCCCAGCTGGACGTaAGATGAGCCCAAAGAAATACG
AGGGAGGTCGCGAGGTGAGCGACTTTCTCTCCTACCTGAAGAGAGAGGCCACCAATCCTCTGGTGATGCAGGAGGAGTC
CAAGAAGAAGAAGAAGAAGAAGGACGAGGACGACGACGACAAGACAGAGCTATAAAAGCTCCAAACAGGAACTCAACAC
CCCCCCCGACACCCCCACCCACAACAGGAGGAGGACGATTGGGGAAAAATCATGCAAaGAAAGaACTAAATTATATTCC
ACTGTCTTAGTGAACTACAGAATGCTCTGAAGCCAAGTCGAAAAGATGCGGCGCTCCCTTTAGGTCCTCCACTGCTCTG
GGAAAACTGTGGAAGGTGGTGGCCTGGGCCTGTCCGTTTGTTTAAAAACAAAAACMAAATTTAGGGAAGAGGGGACAGC
TTTTGAAAATTGAGATTTTTATTTCCCCTGGTCTGTCTACCACACCTCAGACTGATGCACTTTGGTTTGACACCAGTCT
CCAGTCAGCAGTCATCTATTGGTTTTTGTTATTGTCGTCGTCACAGGGGATAATGGTAATGGTGAATTCCTTTTTTTCT
TTTCTTTTTCTTTTTCTTTTGTTTTTGTAACACGTTTTTGTTTTTGTACATTTGGAAGGATTGTGAAATAAAAAGGCCC
ACAAAA
>Contig_551
GCGGCAGCTATGGTGGAGGCAGCGGCAGCTACAGTGGAAGCAGCAGCTATGGTGGTGGTGGTTATGGTGGTGCCACAAT
CACCAAGTCCACAGTCTCAACAGTCAGTTCCAACAGGAGAGTCTATTAAAAAGGAGAGCCGTCCCTCTTCCCCTCCAGA
AATTCTTGAATTTGATTTAAATCTGTACCCATTTAGATTCCTAAAGTCTGAGAGTTTCTGAAGGTAAACATGACCTCAA
ACACCAAAGGGCAAGTTCAGTTTGCAATGCAAATTTTTTTTTTTTTCTGCACTGACATCCAAGAAATAAGAAAAAAGGA
AAAAAATAGTGTTAAAGAGTGTTAAAACTAAACAAGGAAGCATTTGAAAATTTGTACTCTATATTGTCAATTTATACCT
TTTGTACTGTAATGCAGTGGGGATGGGCGGATGTTTTCATTTGATGTCTCTTCCTACATTTGAGTGCTGATATTAGTAA
GGGGAGCAAGTCACTGACCAAATCTGATCACTGGAGAAATGCAAAAAATGTAAACTTGTTGTTTAGGTTTGACCTGATT
GGCTAGTGGCTTATTCTTTTTACTGTTCTGCCAGATGTTTCCATGCTTAGTTTTGCCTTTCCTTGCCTTCAAGATAAAA
CTATGTTGAAACCAGATTTATTTTGTCAAAAAGCCTTCTCGGCAACATTACTGATGAATGTTGCAGCAAGTTACATCAA
AAACATCTGAATAAAATAAATCTGAGAACTA
>Contig_552
GGGGGTACAGTGGATCGATGATGCCAAGCTGAACCAGCTAAGGAGGGAGGGGATCCGATACGCCCGAATCCAACTCTAC
CACGATGACATCTACTTCATTCCCAGAGGAGTTGTCCACCAGTTCAAAACCGTGTCTGCTGTCTGCAGTCTGGCGTGGC
ATATTCGACTCAAACAGTATCACCAACACGAAGAGAAGGAGGAAGAGGAGGAGGAGGTGAAGGAAGAGGAGACATCTAC
ACCTAGAGAAGTAACACTTCATATCAAAGAAGAAGAAGAGGAGGAGGAAGACGACGAGGAGGTTGAGGGGAAGGAGTGT
GACCCTGCTCTACAGATAGCGATGAAGCTGGAGGATGAAGAGGCTGAGGGAAGGGAGGGGCTGCCTTCACAAACTCCGA
CACAGATTTTCAAGGATGAAGAGCAAGAGAAGAGAGCCGAGATGAAGGAGTTGTCAACGACACAGTCTCTACCTTTTGT
CAAGAGGGAGAGAGATGAAGGTGTACTCACTCACACACTAATAGAGCCTAAAGCTGAAGAAAATGAGAAAGAGGAGGGT
AAAGCAGGAGGGGGGGAGGAAGATGCAGGCGCATGCCGGACACTGCAGAAGGGCCATGAGGAGGGTGGAGTGGACAGTG
CATCCTTAAAGTCACTACAGCAGATTAGGAAGGAGAATGATGTGGAGGGAGAGAGGCAGCAAAAGACAACGGTACCAGG
TCAAGGTCTAAAAGAGAAAACTAAAGATAGTATAACGAGCACTTACAACACACCGCAAATCGA
>Contig_553
TTTTAAGTGCTTAACAATAAAGTTGGATTGGATTGGATAGCACCAACCGCAAATACACAGAGGAAATGAAAGAGAGATG
GGCAGACTTTTGTGCTAAGGTGCAGTTCTGTGTGGAAGAAAGCCCTGAAACCACCTTTCCCCTTGGATGTATGTGGAGT
GCACTCCCATTACTTTTCCCCTCACCAACTCCACCACCAAAGCGGCTTGGAAATGCCAGTGAGGCTCTGCTTCATATCC
TCAAGAATCCAGCGGACTCACTGGGACATGGAGACACCACAACTGTCTGGACTCTAGTCACTTTACAACATACAGAGTA
ATGAGGAGGAGGAAGAGGAGGAGGATGAAGATGGACCCTCTTAAAGGTTCTGTACTACGACCCCAGAACTGTCTCCAGG
TTCCTGCCCGTCTGTCTGCAGCCGGATCAGGGGCCCGGATCAGGGGCCCGGATCAGGACTTTAAAGGATCCATATTGTG
ATACACGGTTGGTTGTGTGTGTTTCAGTTGGGTGGAGATCATTTTCACACTCTCACTTTATGAGCCGTCTGACTGCAGT
TCTGCTGCCGTCCACAAGGGGGGGGCANA
>Contig_554
CGTAAGGAGTCCAGCAACTCCAGCAGTGAAGAGTCAGAGGAGGAGGAAGAGGAGGAGGATCCCAACGGGGTAATGTGGG
TGGAGAAAACCTGCATGGACGAACACGTGGTCGGCCCCGAAGCTCCGCTCACCCACATGTCCCAGGACGACAGACCTCT
GGATTTCGGCCACGCGCTGTTGCCAGGTGAAGGTGCTGCGATGGCTGAGTACGTGAAAGCAGGCAAACGTATTCCGAGA
AGAGGTGAGATCGGACTCACCAGCGACGAGATCGCAAACTTTGAGAAGTCCGGCTACGTGATGAGCGGCAGCAGACATC
GTCGTATGGAGGCTGTGCGTCTGAGAAAGGAAAACCAGATCTACAGTGCCGATGAAAAGAGAGCTCTGGCCTCCTTCAA
CCAGGAGGAGAGGAGGAAGAGGGAGAGCAAGATCCTGTCGAGCTTCAGGGAGATGGTGTACAGGAAAACCAAAGGCAAG
GAGGAGAAGTGAATGTCTCGTTTGTACAGGATTTACCCTTTTTACTGGACCCTGTGACCTCCAGTCAGAGACTAGAGGT
GTTTATGTTTTATGTTTAACAGCATTCAGTTTTAAAGAGACGTACGATGTGGAGGGAGGATTTTAATTGTAAAGAAATG
TGTGCAAATGAGTCTGAAAAGTACT
>Contig_555
GCCGGGGGAAGTGAATGGAGAAACGCAACTGAAGAACAGAAAAAAAAGATCACACCTTTGGAGCTCTAGGTCACTTATA
GCTCACAGAGGCTTTCACTGCTGCCAAAACAAGGACTGCTGGGTAATGGCTGCTCTCAGGGCTTTTCTCACTCTTTCTG
CCAGCCTCCTGCTGGGTCATCAAACGTTCGCTAAAAACGACGCTCCCTGCCAGCTCTCCAGATGGAACAACGGCTACAA
CACCTTTGTCAAGCGCCACATTCGCTCTGGCACTCCGACTTCTCTCAACCAGAACGAATGGGAGAAGTATATCAGGAAT
AACGGGGGCTGTGACAGACCCACGCAGTCCTTCCTCCAACCAAAAGACCTGGAGAGGGTGAAGGATGTGTGCACATACA
AAGGGGGAACGAGGTACAAGGAGAACCTGTGCATCAGCCGGGAGTCCTTCACTTTTGTCACGGTGAGGAGTGAACAGGG
GACGTGCGGCATCAGGAGTGTCCGAGAGGAGAACAAACATCTGATCTTGGCCTGCGATGAGCTGGACAATCAGTGCCTG
CCAGTCCATTTTGAGGGAAACCCTGATAATTTAAAGCCAAATAACAACGCCAAAGGCTGCCAGGACCCACAAACTAGAG
ATCATGCTCCCAGCTTTAAAATGCCGTGGCTCTGGTTGTTATCTGCTCTTCTTGTTATTATTTGTGGCAATTTTTTTTT
TTTTACTTGAGAAACTTTATAAGACAATGAAGCTTTTATGAGAGGACATTCTCTCCTGAACACATTTCAGCAAAACCTT
TTAATGTCTTGAAATTTAATTTGGAAAGTTTTGAAAATTCACCATCAGATCAACAATGTATTTTTGGGAAACATTCACT
TTTTTTTAAATGTATCTTTGTAACAAANGTTCCTAC
>Contig_556
GCCGGAATCCAAATATTTAATAGGTACATATCAAGTATTATTATGACATGTATAAAATTTCCGATCACAATATGAAGCA
ATGAAACTCCTCAGACTGGCATATGCTGCAAATGTTTGAGGTCCCCCCATAAAAATGACTAATGATTAAAATAGAAAAA
AAGCAACTAAAATGGTAGAAAAATGGCGTACAGACCTAGATAATAGTAAGCATTCTAGGAAAATTAAATGCGACTTTTC
AAACTTTTTTCTTCAATAGAGAGTGCAATAAAAGTAAAAAACAACACAGCACTGAAGCCAAGCGTCCACAAGACGTCTA
AAAAAGTGTTAGTAGTGTAGGATCACGGAGGGCAAAAAACAGCGGAAAGAAAGGAAAAAAAGGGGGGAAAAAAAGCCAA
AGTCACAGCAAAAAAAGAAACAAGGCCTATTAACTTGCCAGTCAATGCAGGAAGAAAATAATCTTTGAACAAGATTGAG
CAACAGTGGAAGTAATGCACATCACAGTTAGCTTTAAAAGACCATAATAACATTTGTACTTGCA
>Contig_557
ACACTGAAGAGGGATCTCCTCAAATCTGTTCCCGCTAAAGTTCAACACCTCCAGCTGCAGAGAGCCGAACTCTTTGGGC
AGCGAGAACTCGTCCAGGCGGTTGTTCTTGGCTATGAGGGTTTTCAGCCTGGTCAGTCGCGTAATGCCCTCACAGATGG
CCGACAGTCCGTTGTGGCTGATGTCCAGAAACTCGAGGTTGCAGAAAAGGCTGACAGACGAAGGCAGCGACCCTAACCG
GTTGTAGTTCAGGGGTTTTCAGATTTCAAAGACAGACCTGGTGCTTGTTGAGCTCAGCCACACGGAGGTTCCACTCCTC
CTCAGTCATCTCCGCTCCAGCATCTGTTGACTCATCCACAGCTGCCGTTTTATCTGAACAGATAAGATAAACAGTAAAA
AAAAAATGTTCACAGGGCATTTTGTGTAATGTGTGAGTTGATTAAATGATCAAAAGAATGTATGGGGGGCAATAAAGTG
TCATCTTCGTTATTTTNAAAAA
>Contig_558
TATCACCAACGGCACTTCCGACAATATGAGATCAAGAGCACCCCTAACAAGACCACACTGACGATTAATGACCTGAGCA
TCGAACAAGACATCGGGGACTACACCTGCGCTGGGACCAATGAACTCGGCACAGCCACCGACAAGATCCACCTGCGTGT
CCGCAGTCGCTTGGCTGCTCTCTGGCCATTCCTCGGCATTGTGGCCGAGGTCATCATCCTGGTGACCATCATCTTCATC
TACGAGAAGAGGAGAAAGCCTGATGAGATCAACGACGATGACGACTCAGGATCTGCTCCTCTGAAGAGCAATTCTAATG
CGAATCACAAAGACAAGAATGTGAGGCAAAGGAATTCTAATTAGAGGCTGAAGGAGATGGACATCCAGAAGGCAGTCCA
GGGTTCAGCTGTTGTGTTGCACATTATACTGTGCACCCTGCAAACTGCAATTTGAAGTACCTTTTTTGTGCTTGGGTGT
TAATGTTTTAAAAAATTTGACTGATTTCCTCTTGTTGTGTTTTCTTCTCTCTATTCTTCTCCACATTGTGCAGCCAGAG
AAGTGCCCGGCGGGGACAATTATTAAATTGAAGAGAACATAGTGTGAAATAATTTTCTGCTTGAGGCCTCGGGGCAAAT
ATTGCATGAGTTTAAATGCCGTTTTAGAAAAGTGTGTGTTCGTTGTAAAACATTAGAAGTCCATGTGAGGA
>Contig_559
CGGGGACTGCTTCTAAGCTGAAGCTCCACCCTGCCCCCCCGCCTCGCTCGCTTGCTGCCACAGTAACACGAGTACAAGA
CAGTGACCACACCCTCCTCGCAGCCTACGCTCTGACCTGCTCGTCCACCCACCACCATCACCATCCACTCCTCGCAGCC
GGGCTCAGCCTCAAGCTCTCTTTTACCAGACGGCCACCGCTGCCAACTGCTCTCCACCAGCTGACCAGCCTTACCACAG
CAGCCCAACAAACCATCAGGCCCACGCAGCATCTCACCCACCTTGCCTTTAACCTTCGCCTTCAACCCTCTAAGCCTCC
ACTTGGTCCTCAGTGTCCTTAACCTTCCTGTAGCAGGCTACACCCAGACTATCACCTTTGTTGCCTGCTTCACTGCACT
TGGCTTTTGAATGTTGTAGATGAGACCATTCAGCAAGCAGCGGTAAGGGAGCCAAGAGTGACAGCTTAATTTTTAGTCT
AAGTCGCCTCCTGGATATAAACTCTGTGGTTGATTGATCAGGATAATTGTCTAATAACATTCACAGCGAAACATCATCC
TGCAACATTTCACTTTGGAAAAGGAGCCCTCTCAATCAATAGGAACTTTGATTTTCATTTCAACGTTTTAAAGTATCAT
AGACTCTAACAACAAATAAGCGAAAAAAAAAAAAAAAA
>Contig_560
ATGGCAAGTGTTTTTAAACGAGCTTATTAACCATAATAATAAACCGTTCTGAAGAATTAAAGAATATTAATATAATACG
TTGAATTTCCTGACATTCATGCTGTATGGTCTTCATAGTGAGCACATTTGTGAGGCTCCCCTGAAGACTGCAGCGGGTG
GACTGGAAATACTTTATGTACTGGAAGGCCTATGGCACAGACTGTGTGCTTTCACGACGCTGCCAAGCTGTTTGTTTTT
CCTGAAGATGTTTGTGTTGGTTGTACTGAGTTTATTTATTTGAATAATTTGGACATTGTGTCGTAATGTGATAAAATGA
TCATATTGATGTAAGTCCTTTGTGTTTCTCTGTATTGTGCTACTAATTTCTACTGATGTGTTGTGACCTCACACCTCAT
TTAAATGTCCCACGGGGTTATTGTGGTGCTGTTTGCCACTGTATGAGTGTGCTTGTGTTTTATACCAGTCGTACTGTAA
GTGGTGTATCGAGAAATTACTTGTACTGACCTCAGTCTCAGACATCATTCTGTACAGATATTTATCTGATTGCAAGTCA
GAAAGGTCAAACCACTGTTTATAGTAATGGAAATTAAGCTGTTATTTAATTAAAATATCTTTTTAAACTG
>Contig_561
ATGTGTTTACCACTTGATTAAGAATTTCAGTTGGAACTTATTTCATCTCGTGATAAGACTTGATGTCATTCTTGTATAA
ATTGCTTTGTTTGAAAGTGGCCTTCAGTCGAAAAAAAAAAAAAGCATTCGACACAAAGCAATGTATAGGTTTAGCTATT
TTTAAAGGCTTGACAGCTCTTGACTTAGGTTGTTTGAACTACCATTGTAAATGAACAATTATTTTGCTCAAAGCATGTT
ATTTATATTCAGGTATTTTAATATTGATATTGCTTATAATTAAATTGATTATGTTAATGAGATACCATTTGATGCTTAG
AAATGTAAGAGGTATATATATTGAATATTAGATCATTTGAACATCATGACCTTGAGACCTTATTGTAACTAATACCACG
[truncated: 681,372 more chars]
