# Supplementary material for: Profiling of infection specific mRNA transcripts of the European seabass Dicentrarchus labrax
Source: BMC Genomics. 2009 Apr 10;10:157. doi: 10.1186/1471-2164-10-157 (PMC2674461; doi:10.1186/1471-2164-10-157)
Supplement: Additional file 3 — Appendix 3. EST sequences (after clustering of all 3075) grouped into GO group Immune system process. [file 1471-2164-10-157-S3.xls]

## Sheet: Sheet1
sequence name	BLASTX Hit	seq
Contig_3	alpha globin	GGGGAAGCASYKKTATtCARCRcAGMCYKKCSCATgTWMRRMSGGRYGYTGcGSGWWGYWGTGGtAYSAcAYGCMGMRTKRYcATGCGGGGGATGCTTGAATATTTTCTTTCACTTGTGAAAACTTGAAGAAAAGGCAGTCATGAGTCTCARCGCAAAAGACAAGTCCGTGGTGAAGGCTATCTGGGCCAAAGTGTCCCCGAAGTCYGCCGAGATTGGAGCTGAGGCTCTGGCCAGGATGCTGACTGTATACCCGCAGACCAAGACTTACTTTTCCCACTGGTCTGATCTCAGTCCTGAATCCCCTMAAGTGAGAGCCCATGGTGCAACCATCATGGCGGCCGTTGGCGACGCYGTCGGAAAGATGGATGACCTTGCTGGTGGTCTCATCARCCTCAGC…
Contig_265	alpha globin	GGGGGCTTGATATTTTCTTTCACTTGTGAAAACTTGAAGAAAAGGCAGTCATGAGTCTCAACGCAAAAGACMAGWCYgTRSTKWWSgCYAtCTGGKCYRAWSTcaGTCCYcGAAgTCYgCCKMRAKTGaGAGCYSAKGSTGBGACCATCATGgCGGCCgTtGGCGACgCCGtCGGAAAgATGGATGACCTTGCTGGTGGTCTCATCAGCCTCAGCGAGCTGCATGCCTTCaAGCTCAGAGTGGATCCTGCCAACTTCAGGATCCTGGCCCACAACATCATCTTGGTTTTGGCCATGCTCTTCCCCGCAGATTTCACTGCTGAAGTCCATGTCTCCGTTGACAAGTTCCTGCAGAACCTGGCTTTGGCTCTGTCCGAGAGATACCGCTAAACTCCAGCGA…
Contig_681	alpha-1-microglobulin bikunin precursor	GTCTGCAGAGATGTCGCACTGAGGCTGTTTGCCTTCTGCCCATGGCGGCCCAACCCTGCACAGGCCAGCCACCCATCTGGGCCTTTGACTCCACTGCCGGTCTGTGTGTGCTCTACAAAGGGGGCTACTGCCAAACCAACGCTAACAAGTTCTACACCAAGGCTGAGTGTGAGGAGTACTGCGGGGTGGTGAAAGATGATGCAGAGCTCCTGAAGGCAAACTGAGAAATATTGCTGCACATCTGAACTTATCTGTGTGTGTATTTTGGGCCCAGGAGGGAAAAAATGGAATTTCCCCCACTGAGGATTGATAAAAGTAATTCCTCTTCATATTGTCTGCTTCTGTACCTGTAATAACAGAGTAGGTACCTGCTAAAAAAAAAAGGGGAGAGAGATATCT…
Contig_3061	b-cell leukemia lymphoma 6	TATGTGCCTTACTGTTATTCTGGCAACCTCCAAGGAACCAAGACAGTCTGCTCAGGTGACAAGCCGTACCGCTGTAATGTGTGCGGCGCCCAGTTCAATCGACCGGCCAACCTGAAGACTCACTCTCGCATTCACTCAGGGGAGAAACCTTACCGCTGTGACACCTGTGGCGCACGATTTGTTCAGGTCGCCCATCTGAGGGCCCACGTCCTGATCCATACAGGGGAGAAGCCTTACCCCTGCAACACCTGTGGCACCCGCTTCCGCCACCTACAGACCCTGAAGAGTCATCTGTGCATTCACACCGGAGAGAAGCCTTACACTTGCGAGAAGTGTGACCTTCACTTCCGCCACAAGAGTCAGCTGCGTCTTCACCTGCGTCAGAAACACGGAGCCGTC…
Contig_1838	bcl2 adenovirus e1b 19kda interacting protein 3	TTGTGGTAGTTGGGGCTCCAGCTGCTTACAGAGATTTCGCCACCATTTCGCTCACATTTAGGCCTCTAACACAGCGTAAACGAGTGGACCCGCAAGAGTATACCAGTACAATGTCGCTTCAAAAGGACAATTCATCGGACGACAGTTTGCAAGGTTCCTGGGTTGAACTGCATTTCAGTGGCACTGGCTCTCAAAGTACCAGCCATCACGGGAGCCAGGAACAAATCACCACGTCCACCCAGGAGGGAGACGTGGAGAAAATGCTGCTAGAGGCACAGCATGAGTCGGGCAGGAACAGCTCCAGAGGAAGCTCTCAGTGCAACAGCCCACGCAGAGCACTGACCCCTCTGCTTCTGTGGAGAGGCTCAGAGGGAAACAGCCCACAGTCAGATGAAGACT…
Contig_773	beta-2 microglobulin	GGGGGAGTTTTATCGTCTGTACAGTTTGGACAYMRRKKAGTTTCCAGCGTACAGAGACCGAGTGAAGGTGAAATCATGAAGGAAGTTGTCTGCGCAGTTCTCGYCACTCTGCTCTGCCTCTCAGCCTCTTCAATGGSCAAAGAATCTCCACCTAAGGTTCAGGTGTACAGCCGtGSGCCAGGAGAGGTGGGGAAAGCCAACACCTTAATTTGCCATGTCAGTGGCTTCCACCCACCACAAATCACCATTGAGCTGCTCGAAAATGGCAAGGAGATCAAAGAAGCCCAGCAGAGTGACCTGGCCTTTGGGGAGGACTGGCATTACCACCTGACCAAACACGTGCYCTTCACCCCAAACAAGGAACAGACTTTTTCCTGYAGAGTGTCTCACATGGGAGAT…
Contig_276	beta-2 microglobulin	SRKKKACTTTAGCTCTTKGAAGGaAGAGGGTAGTCGCTCCTGTTTTTCATTTGAGCTTCTGAAACGACAAAAGAAGAATTGATCAAACATGAAGTTTGTTTTGTGTCTGGCAGCTCTGGCAGTTGTCTCCTGCTCTGACAACCCCAAAATAACTAAACCCAAGGTTCAGGTGTACAGCCGTGACCCTGGAGAGTTTGGGAAGGAAAACACCCTGATTTGCCATGTGAGTGGCTTCCACCCCCCAAACATCAACATCCAGTTGCTGAAGGATGGAGAAGAAATCCAAAATGCCAAGCAGACTGACCTGGCCTTTAAACAGGATTGGCACTTCCATCTGACCAAGAACGTGGCCTTCACACCCACAAGGGGAGAAAAGTACAGCTGCAAGGTCACTCATGG…
Contig_2731	blood thirsty	GAGGAGGGTCTGGTCTCCTTTTATGATGTAGATGCTGCAGCTCTTATCTACTCCTTTACCGGCTGCTCCTTCACTGAGAAACTCTACCCATACTTCGGTCCTGGTCTTAATGAAGGTGGTAGAAACTCTACACCTCTGATCCTCTCTCCTGTCAGAGTAAAGTAATAACTTATCTTAGTTCATATATTGATTGATTTTGACTGAATGTAACAAATGTACATATTTAGTGGCAATCCTGTATAATTATACATCTTATTTTCTACAAAATATGTTTACTGTAGTTATTCATTCACACTTCATTGAGAGATTTTATATTATATGCATTCTATTTCATATTAAGAGTATGTCCTATTACATATCTATATAGTATATAGAATACAATATCTGTCATTGTTAAAC…
Contig_2210	blood thirsty	TGGGATGGCCAGTGAATCTGCTCCAGAAAGGGAACACCATCATTCAGTCCAGCAAATGGTTACTGGACTATAGTCCTGAACAAACAGGGCCAGTACCGAGCTATTGACAGGAGACCGGCTGCAATTCCAGTTCAGACGCAGCCTCTGACACTGGGCATTCTGCTGGACTACAAAAATGGACAGATCTCTTTTTACGACGCTGGTGCCCGATCTCATATGTACTCATTTGCAGGTCAAAGGTTTACAGACAAAATCTATCCATTTGTCAATTTTTGTGTTGAGGAAGTTGGAATCCAGACTCCAATTGTGTTACTGACGCCCGGATCAGTTGATTGGATAAAATAGAGGACAGGCCAAGTTATGTTTTTTTCCTATGTGTCAAATCTTAGCCATGTATCT…
Contig_1617	c1 inhibitor	ACTGTTCGAAGCGCCAACCTGTGTGGCCTCTACTCCGAAGAGCAGCTGGTTCTGGATGAAGCCAGACACAGAGCCTTCCTCGCCCTGACCGAACAAGGAGTTGAGGCCGGAGCCGTCACCACTCTCTCGTTCTCTCGCTCCTTCCCTTCCTTCTCTGCTCTGCGGCCTTTTGTCATGCTGCTGTGGAGTGACCTGGCCAATGTGCCACTCTTCATTGGCAGAGTAACTGACCCATGAGAGAGAAGAAGTAGGGGGACAGACAAATAGAGAAAAGAGAGAAATGTGATGTAACAGAAGGGCAAATGGGCAGGAAAGAAACAGAGATATGGTAAAGGAAGGCTGTCTGGTAGAATCAAAAGTCATTTAATCATCTTACTATGCYTTTTCTGAAAATTCTAA…
Contig_936	cathepsin s	GGGTGAGTTCAGCACAGCAGCGATGACACCGACTGATCAAGGCAGGATGCTGGGGAGCCTGATGCTCGTCTCCCTGTGTGTCGGGGCGGCAGCCATGTTTGAACCCAAGCTGGATGCCCACTGGAAGCTGTGGAAGATGACACACGGGAAGAAGTACCAAACTGAGGTGGAAGATGTGAGCCGCAGGGAATTGTGGGAGAAGAACCTGATGCTGATTACCATGCACAACCTGGAGGCCTCGATGGGTCTTCACACCTACGAACTGAGCATGAACCACATGGGAGACCTGACACAAGAGGAGATCATGCAGTCTTTTGCCACTCTCAGTCCTCCTACTGACATCCAGAGGGCAGCGTCTCCCTTTGCTGGGACAACAGGCGCCGATGTACCAGACACCAT…
Contig_2779	cc chemokine	CTcCATCTGCCAGATCaAACAATCATCTCTTTTGCAAAGAACCTCTGGAACATCTCCCACAATAACCATGCAGCTGTGCATCAGAAGACTGGCATGCCTGGCTCTCCTGGTCGGGGTTCTTGCAATGGCAGCAATGGCTACTGAAATAAAGGTAGGCAAGTGCTGCACTGAGGTCAGTGTCAAGAACGTCACTTCCACCATCTTGGGCTACAGAATCCAGAGGAGGAACCTTCCATGTGTCCGCGCTGTCATATTTGAGACCACAGAGGGAGAGGTCT
Contig_951	cc chemokine	GTCaCTCTCTGGAGAGGACGGAGAAGAAGACCATCAGAGATTACTTTATTCAGTAATTATCAATTTAATCTAATATCTATCATCCTCTTTTGAAAATGGCAAACTGTGGAACCCTGATGAAGAGTGCGCTGGTCGCTATTGTCCTGATGGCTGTGATTCACTCTGGATCAGCAGATTGGAAACTGGCTTCCTGCTGTAAGAAAGTCAACAAACTGGAGATAACAGAACCAATCACCGGATACATGATCCAGAAACCTAACCGTGAATGTGTCCCAGCTATCATCCTCCAAACAGAAAAAGGTCTCTTCTGCAGTCCAGTGAGAGCCGAGTGGGTTCGCCGCAAGGTTGTTGCATTCGAGAAAGCAAAAGCTCAGGCCACTACTTCATCTGTGGTCCCCT…
Contig_2277	cc chemokine 2	AGCATCGGAGCAGTGAGTGTCCAGAACAAGGCCTGCACAGAGGCACACTGCCACGCTGGGAGCAAGGATGCCTTTCTCCGCTCGCTATGAACTGACTCTCCTGTGTTTAACCATGCCTCTTCTCCTCTTTGCTCAAGTGGATACTCAGTGTAAAAGGCCTCATCAAAGGACAACAGGACACGTCAACCTCCCTTGTTGTCTTGAAACCCAAAACGGCACCATTAAGGAATCTGTCAACGCCTGCTACATACAGAATGAAAACACATTTTCTAATTGTAAAATACATGCTTACATGTAAGTCACTCACGC
Contig_950	cc chemokine ck-	CAGAGCCAATCACTGGATACATGCTTCAGAGAGGCAACCTTCCATGTGTCCCAGCTGTCATCCTTCAAACAGAAAAAGGTCTTTTCTGCAGTCCAGTGAAAGCCCRGKGGGTTCTCCgCAaGGtTACGGCATTCTTGaAAGCAAAAGCTCAGGCCACCACTTCATCTGTGGTCCCCTCGTCTACTGTCTCCCTCCTCTCCATCATCACATCCACTGCCTCTCCTCCTTCCTCCTCAACTCCTCCTTCATCCTCTCTTCCATCCTTCATCTCCACATCCGAGATGCCTGCTGGTGAAACCTTTTCAGAGACGGACGACGAGTAGGCCCGCATCTTCACTACCTCCGGCCAATGAAAACAAAGACTGAGTTTGTCAGAAGAAGAAGAAGCTATCGATTATG…
Contig_616	ccaat enhancer binding protein (c ebp)beta	CCGAGCTGCCGCTGCCGCTGCCGCCGCCGCTGCCGCTGCTGCTGAGAGAGACGACAGCCAGGAAGACGTAAAGATGGAGAACGGGCCGTCTGGTTTTGACATGAGGTCCTACCTTCATTACCAGTCCACCAGCGGCAGCATTGGGAACATCTCCACCGCGTCCTCCACTTGCTCCAGCCCGCCCGGCACACCTGCCCCGTCAGGTAAAAGCAGGTCGCCGTCGCACGGTGGCAAAACGTCAAGCGGGAAATCAAAGAAGCGCCTGGACAAGGACAGTGAAGAGTACAGGGTGAGGCGGGAGAGGAACAACCTCGCCGTGAGGAAGAGCAGGGATAAAGCCAAAATGCGCAACTTGGAGACTCAACATAAAGTGCTGGAACTGGCTGCGGAGAACGATCG…
Contig_1810	cd59-like protein 2	ATTTTGCTGTTTGTGCCGTTTTAAATTACCTCTTCTTCGTGAGCTGAAAGTCATTTTCTTCTCKTTCACAGACGTTGCTTCCaGTCACGATGAGGAGCTCTGTGGTGTTCTGCCTGGCTGTCAGCTTTGCCATGTTTGGATGTGGCCTCTCTCTGCTGTGTTACTCCTGCCCTGAAGGATCCACCGAGAGCTGTGAAGTCCAACAGGAGTGTAGCCAAGGTGAAGACAGCTGCCTCAAACTCACCAGTGGTGAAAATACCTACACTCATTGTGTGAGGTACGCAGATTGCGACTTCAGGACTCTGGGATCCAGATATTATCGCCTCTCTAGTTTCACCTTCTCCTGCTGTCAGTCAAAACTCTGCAATGGCCCCAAAAAAAGTGGAATAGGTCAGACAC…
Contig_1441	cell division cycle 42	GGGGGACCCTCAAACCCGGATGTAgRSCAACGCCTAACCTGTCTGAAGAAAAACGATGCAGACTATAAAATGTGTAGTGGTAGGAGACGGTGCAGTAGGAAAGACCTGCTTACTGATCTCTTACACAACCAACAAGTTCCCCTCAGAATATGTGCCTACGGTTTTTGACAATTATGCAGTGACGGTGATGATTGGGGGAGAGCCCTATACACTTGGCCTATTTGACACAGCAGGTCAGGAGGATTACGACAGGCTGCGTCCGCTCAGCTATCCACAGACAGACGTGTTCCTTGTKTGTTTTTCAGTTGTCTCACCCTCATCGTTTGAAAACGTCAAAGAGAAGTGGGTTCCTGAGATTTCTCATCACTGCSCACGCACTCCCTTCCTGTTAGTGGGCAC…
Contig_2676	chemokine (c-c motif) ligand 13	GCCGGGGCACATCCTTCTGCTTTGCATCCTGGGAGCAGCACTGCTTTCTTCAGTGATCTGCAGCAATGGAACCGGTCCTGACGACTGCTGTTTCAAATTCTACCCGAGGAAAATTAACAAAAAACTCATCCGTGATTATATCCTAACTGATAATCGGTGCCCAAAAACTGGAGTCATTCTGATTACACAGAAGTCTCGTCACATCTGTGCAGATCCGAGTCTCTCGTGGGTTGAGAATATCATGAAATGTGTGGACGAAAAGACCCTTTAAAGCACCTGCTGCCTGCTCCTCCTTATAGTTACTGCAGCCTTATTTTGCTTTGTCAGATCACATTCTGTGAAATGCATGTAACAGTGTGGTCATGATTTTACCATTAATGTGAAAATCTGTTTGAAATA…
Contig_2058	chemokine (c-c motif) ligand 21b	SCGGGGGCCTGTTCTTCGCACTGTCAACATGACTCCGACAGGTATGCTCACTGTGACAACCGCTCTCCTCTGCATCATACTGAGCCTCATCATTCCAGCCCCAGCTGCCCGTCCTCGCATGGGCAAAGCCTGTTGTATGAGATACAATAGGAAGCCAATACCCTTCGATCGTATAAAGGGCTACAGAGAACAAACCACCAARGAAAACTGCCGCATGGAAGCGATCATTTTCTACACGTCTAAGAAGTACRAAATATGTGCAACTCGGAAGGATGCGTGGGTGAGGAATATTCTGGAATTACTCASTTCAAAGCTGAAAAAGATGTCCAAGCCTGGCTCTGCTGCAGGTGAAACTCAGAAGAAAAGCGTATACCCTACATTTAACGACGGANGTGGCTC…
Contig_241	chemokine (c-c motif) ligand 25	GGGGGGGCTTTTCTCCCAGGACATCTTGTGAAATACTGAATCGAGCCACACAACAAGAACAGCAGCAGCAGCAACAGCAGCAACAGTCATGAAGTTCCAAGCTATTTTCTTCATTTTGCTTTTCAGCTGCATGTGCCTGAGTCTCGCACAAGGCTCTTATGGCAACTGCTGCCTCGGCTACGTTCGAGGAATGAAAGAAAATGTGAAGCGAAACATTCAAAGTTACAGGATGCAGGAAACAGATGGTGATTGCAACATCAGAGCTGTTGTGTTTTTGATGAAGAAGAAGCCTTCACATAAAAAACAGCGGACTGTCTGTGCCAATCCACAAGAAAGCTGGGTCCAGGACCTGATGTACAGAGTCGAAATGGCAAAGTAAAATGAGACCACTAAAAGGAG…
Contig_1571	chemokine (c-c motif) ligand 4-like 2	GCAGGCTGATACAGCTCAACCGAGATTTTTACCAACTGCTACACGTGAAGGGAACACACACATTTCAGGATGGCTGCTCCTCGTCTCACTCTGTCTGTGTTTGTGCTGATGCTGGCTGTCATCGCTCTGACTGAAGGYGTGCGTGGTCCAGGACCAAAGAAATGCTGCTTTGGTTTCAATACGATTCCAGTGCCTAAAGAGAGAGTGGTCAGCTACGCCAGGACCAGCCAGCGGTGCACCAACCCTGCCATCATGCTGAAGACAGTGGCAGGTCGTAATCTGTGTGTCAAACCTTCAGCCACTTGGGTGAAGGAGCTCATCAGCTACATGGACGCCAAACCTRCCCCAGGACAGACGTCCAACCTGTAACCACGGCGACAGAGCGCCACAATCAGAGCA…
Contig_2858	chemokine (c-x-c motif) ligand 12b (stromal cell-derived factor 1)	GTTGTGTCCTGGATTGTAGCAGAGAGAGTTATATAGAGAGAGAGAGCAGCCCTCCTGCAGCCTGTTAGCCCACCACCACCACCATGGATGTCAAACTGCTGACTCTGACGGCTCTCCTGGCCGTGGCCACACATGTACCAACCTCCAACGCCAAGCCCATCAGTCTGGTAGAGCGGTGCTGGTGTCGTTCCACTCTCAGCACGGTTCCTCAGCGGTCCATCAAAGAGCTCAAATTCCTCCACACACCCAACTGCCCCTTCCAAGTCATTGCCAAGCTGAAGAACAACAGGGAAGTTTGCATCAACCCAGAGACCAAGTGGCTGCAGCAGTACTTAAAGAATGCCATTAACAAGGTGAAGAAGAACAGAAGACGT
Contig_524	chemokine (c-x-c motif) ligand 9	GACGCTCAGCTTGTCTCTAGTATGGCGCTTTATCTTCAGTCCGTCTGTCAGCTCGCCTTTCTGAGCATCTGCTGTGTATTGATCACAGTGAGAGAGTCACACAGCACGTTTGTACCGGGAAGATGTGCGTGTCCAaGTACGaAACAGGGTGTGAGGGGGCACCTGAAAGATCTCACCGTCCACCMAAAAAACCCCAACTGTGACACAGTCGCAGTAATTGTGACACTAAGGAATACAGGCGTGAAATTATGTCTGAATCCAGAGGCACCGCTGGGAAAACAGCTGATCCGCTGCTGGAACAGAGCTCAAAAGTTGGGTCGTGATGTGAATGTTTGCCTGAGGAGGAGAAGGAAGAATAAGAGAGGAGGTCAGCAGCGCCAGCGGTCTAAACTACTGAGG…
Contig_627	chemokine (c-x-c motif) receptor 4	SCGGGGgAcTAcyAMSMCsTCACTTACAAACACACACWGATCCTGACGGTTACATTAACAACGAGTGATAAACATGGVGTCGGAGTATRAAATAYCATTTGACTACTCTGAAAACAGCACTGACAACACCTCAGAGGAGTCTGGAGACTTTGGCCTGGACTACCAGGAGCCATGTGGCACAGCTCTCAGCAACGACTTCAACAAGATCTTCCTACCGACAGTTTACRGAATAATATTTATTCTGGGAATCATCGGCAATGGATTAGTCKTTGTTGTCATGGGCTACCASAAAAAGGTCAAAACGATGACGGACAAGTACCGGCTCCATCTCTCCGTGGCTGATCTCCTGTTCGTCCTCACGTTGCCCTTCTGGGGCGTGGATGCTGCCAGCAGCTGGTA…
Contig_525	chemokine cxc-like protein	CTCTAGTATGGCGCTTTATCTTCAGTCCGTCTGTCAGCTCGCCTTTCTGAGCATCTGCTGTGTATTGATCACAGTGAGAGAGTCACACAGCACGTTTGTACCGGGAAGATGTGCGTGTCCAAGTACGAAACAGGGTGTGAGGGGGCACCTGAAAGATCTCACCGTCCACCCAAAAAACCCCAACTGTGACACAGTCGCAGTAATGTGAGTACCAGATCCTACAGAAACACTCAAACACACACACAGCCAGATGACTGTGAGTAAATGTGTGGCCTTACATGTGTTTTTCAGTGTGACACTAAGGAATACAGGCGTGAAATTATGTCTGAATCCAGAGGCACCGCTGGGAAAACAGCTGATCCGCTGCTGGAACAGGTGAGAGCATTGATCAGTGAAACT…
Contig_1672	chemokine cxc-like protein	TCTGGACGTTTTTTTTGTCTCTCAAGGAAAAAATGGCCTTGTCACAGAAAAGCTGCACTCTCCTGTTGGCTGTTGTGGCTGCAGTTTGCATTCAGCTCCACCAAGCTCACGACTTTCCTGGACGCTGCAGATGTCACACCACAGTCAAGTTCATCAGAGGCAATATATCTGCTTTCCAAGTCTATGAAAGGCGGCCTGGATGTGACAAAACTGAATTGTTTGTAACCCTGGACAAGGCAAACAACTCCACTGAGGATATCTGCATGAACACTGAGGGAAAGATGGCCAAGGCTTTCTTGAGATGCTGGGAAAGGATAAACAAAGAGGAGAGCCGCAAGATCGAGTGCATCGACAGAAAAAGAAAGGCAGAGTGAAAGTACAAGAGGGGGAGGCCCGACT…
Contig_983	complement c4-2	GTTGAAGTTGTCAGTGTTTCTATGAAGAGTAACTTTGAGCTGTACAAAATGAATGTAAAGGAYGTACTCAGATCAWATGGGGATTTCCTTGTGGGTGAGGATTCTGTTCGAGTGTTTGCTAAGAGACGTCAGTGTAAAGGACTGCTGGACTTGGGAAAACAGTATCTCATCATGGGCAAAGACGGATCCACAACGGACTCACATGGAATGATGCAGTATTTGTTGGAATCAAACACCTGGGTTGAAAGAAATCCTTCGGAAAAAGAATGTAAAAGAACTTCACACAAACAAGCTTGTAACGGGTTTCTTTCATTTACAGATGAGTACAAGATTGATGGCTGCAGACAGTGAaacaGGAAGCTGTTTCATTTAActttAATTGtCAGTttAgTTTAGCtc…
Contig_2306	complement component 1 q subcomponent	CAAGAACAGGAACTATGATCAGGTGCTGTCGGGCGGCGTGGTCTTAGAGCTGACAGCCCGGCAGAGAGTTTGGCTTGAGTCCTTCGAGGACGAGCAGGCAGCTTCGGAGCAGCGAGACACACGCGCGAAACAGATCATCTTCAGTGGCTTCCTACTCTTCACACATCAACAATAAAGTCCAGTTGTACACTCAGCATGGAGTCAGGGCTGAAAACCTGATACTGCACCCCTCTATGAATTTAGAATCTAAAATGTTTTTACCATAACTCGAGATCATAACAGAGTAATATTTGTGAAACTTTTATGCTTGTTTGGTTTGAATGTGAACCCACAGGTGACTTTGGATTTCACCAGTTTTTTTCCTTTACATTAACTCATGTAAACCTTCTTTGGTTGTTG…
Contig_986	complement component 5	CCTGTTTAGCGTCTATGAGCCTCAGGACAGAGGCAGCATGTGCACCAAACTGTTCTCCTACCAGGAGCAGGCTCTGCAGCGCCTCTGTGTGGGCGACCAGTGTCAGTGCATGACAGCTGCATGCGCCACCTACAGAGGAACCAATGATTTGACTCTGACTGTGGACAAACGCCTCGATGAGATCTGCCGGGCGTACATCCGATACGCCTACAAGGTGACAGTGACGTCTGCAGCAGCAGAAGGAGACTTTATGACCTACAAAGCCACCGTAGTTGAGGTCCTGAAGAACAAAGGAAAAGAGTTCGAGGCGGTGAGTTCAGGGACACAGGTAGAGATCATAAGAAAGATCACCTGCAGTGCTGTTGACATCCAGAACAACAAACAGTACCTGGTGTTGGG…
Contig_1044	complement component 7	GTCAGAGATCATGTGCAGCTCCAGTCTGCAGTGGTCTCCTTCTCCGGCCAGCGCTCATTGTAAAGCCGCACCCACAGCTCCCGCTCCTCCACCTGGCCTGAAGTGTAAGCTATGGGAGACTGTAGGAAAAACTGACTGTGTATGTAAGATGCCATTTCAGTGCTTGACGTCTCTGCAGTTGTGTGCCAGACTTGGCTCAAGCAGAACCCGTTTACTTGGAGTTTGTCAGCTAGGAGCTCTGAAGTGTTTGGGCCGGAGCTTCACATTGGCCAGTGACAGCGACTGTAACTGGCCAGACCAGACGTCCACGTCCTGCGAGGACTGCAAACCAGGGACAATCTGTCAGGAATCGACAAGCAGATGCGTGTGCCAGAACGTGTCAGAATGTCCTAAAGACTC…
Contig_1413	complement component c3	ACATATATTTGGACAAACCAACCAGTGGGAATCTGTGGGCTTTGAGAAACGTACCGAAGCCCTCCAATACATCAAAACTGGCTATAGCAACGAGCTTGCCTTCCGTAAAACTGATGGGTCTTTTGCTGTGTTTACCAGTCGCCCAAGCAGCACCTGGCTGACAGCTTATGTTGCCAAGTGTTGCCATGGCCAAAAATCTGGTGGCCGTGCAAAGCAGCGTGATCTGTGATGCTGTCAGATTTCTGATTCTCAATGCACAGCAATCTGACGGCTTGTTTAGAGAAGATGGAACGGTGTACCACAGAGAGATGATTGGTGACGTGCAAGGCATADATTCAGACGCCTCCATGACTGCCTTCTGCCTCATTGCCATGCAGGAGTCACGCACGATTTGTACTG…
Contig_1114	complement component c4	AGGACTGCTGGACTTGGGAAACAGTATCTCATCATGGGCAAAGACGGATCCACAACGGACTCAAATGGAACGATGCAGTATCTGTTGGAATCAGACTCCTGGGTTGAAAGAAAGCCTTCAGAAGAAGAATGTAAAAAAACTTCACATAAAACTGCCTGCCAAGGGTTTACTGCATTTACAAACGAGTACAAGAATGATGGCTGCAGACAGTGAGAAAGATTTTTCATTTAAAGGTCCAGCATGTAACATTTAGGAGGATCTAGGCAGAAAGGGAATATAATATTGTAGTGTGTTTTCATCTGAGTATATATATCACCTGAATATAGGAATCGTGTTTTTGTTACCATAAAATTAGTGATTTTTATCTTCAGATGCCGCAGGTTGCCTTCTGTGGAGTCT…
Contig_2843	complement component c5-1	CACGTCCTCAGGGTCATGTAACTTTGATATCAGCATAGAGGTGGCGGGCCCCGACACCAATCCCAGTCTGCGGTCTCCTCACTTGGTCGCCTGTGCAAAGTACAAACCTCCTCCTAACGAGCTGCTGACAGAGTCCACGCAGACACTGATGAAGATCCAGCTGCCGACAGGTGTAGATGCTTACCTGGAGGATCTGAAACAGTTCAGAGACACAGACGAGCCGATCAT
Contig_2600	complement component c9	AATGGGAAGTCTGGCGGGGAATATGAATTGGTCTATGTACTCAACCAGGACACCATTAAGAAGAAACATGTGACAGACAGAAAGATTCAAGAATGCATCAAATTAGGCATCGAAGGAGGCATTACCGCGGGTGACGTAACAGTGAGAGGACATGTCAAACCAGATGACTGTAATACTGTCACAAACCCCACCACAGAGGAAAGTGAAGGAAAAGCAGTGGTGGACAAGGTGATGACATCAGTCAAAGGAGGTACACTAGTGACTGCTGTTGCTATGAAGACGAAAGTGAATAAGGAAGGGGTGTTGGACTTGGTAACATTTCAGGACTGGGCCCGGAGCATCGCTAGTGCCCCTGCACTGATTAAAAGTGAGCCGGAGCCCATCTATATGTTAATCCCA…
Contig_2534	complement component c9	GCCGGGGGTTTATTCAAGGTCCATCATGAGGATTGAGGCCACTCTCCAGCTGGGCTTCTGCGCCCTGTGTCTGACTCTGGTGCTTCTTGGAGAAGTAAAGGGAGATCCTGATCCCCCACCAGTAAACTGTGTTTGGAGCGCCTGGTCGCAGTGGAGTTTATGTGAACCCTGCACGAAAATCAAAAGACGGTCTCGAACTGCTGAGGTGTTTGGCCAGTTTGGTGGCGAGCACTGCCAGGGACCAATAGGGGAGAGGGAAAGCTGTACAACAAGTGCTAATTGTTCAACAGCGTCATCCACTGTGTGCTCTGACTCACAGTTCCAGTGCGATTCAGGTACTTGCATCAGGAAGAGATTAATGTGCAACGGGGACCTTGACTGTGAGGATGGATCAGATGA…
Contig_1499	complement component factor h	CATGGAGAAATACTGCAGAATTACATGAATGGAACAAACATGAAGTACCAACAGTGTTATGTAAGAGTTGGAGTGTTTACTCCACATTTCTCAACTTTTGGGGGAAAGGCCCTCAATGATTATTAACTGGTTCTGATCTTAACTGARCYSKKKGCTCTGCTTTGaGACTGAATTCCTGACAAAaTGTGCGTGAGATATCTCGGATTTGTTCTTTTGGTTTGGTTTCCAGGGGTGCTGCATGCACAAAGGGCAGATAcACTCTTGTTCTGCTCCCCGCCTGAATKATGGTTATTTTGTCCCCAAaCMACGAAACATATGCTCATGGAGTCAAGCTCAgCTTATGCCTGTGAAAAGGGATATAAACCAGTAGTGGCTGGTCGTTGGTGGGCAACAAGCACC…
Contig_2558	complement componentalpha polypeptide	ATCACAACAGCTGTTTTGTGATGTTGCATTTTAACCTTAAGGACTAGCTACTCATTTTCAGTATGGGGATGTTTATTAATTTACCTCTGACTTTATGCACACTGTTTCTGTGTATACAGTTTAGCTCAATTGCGAATGCATCCAAGAGGACAAGGGCAACCGCTGATAACAGAGAGGCTGGGACAAGGAGGGCCAGAGCTGTAAACAGACCGATACCCATCCAGTGTAGGCTGGGGAGGTGGTCATCTTGGACTCCTTGTAACTCCTGCACAGACAAACAGTTCCGTTACCGAGACTTGGAGAAGCCCTCACAGTTCGGTGGCACAGAGTGCTTTGAGACACTGTGGGAAACACTGACATGTCCAACAGCAACCGGACAGTGTATGGTGCCAGATTACT…
Contig_2432	complement componentbeta subunit	GGTAGCAGGTAGGCCTTAAGGTTGGGATCACATAGAGGGTGTTGATGTGTCGGCGGGGATTCAGGCCGGAGGCTGTAAAGGCCTGCTGAATGAGATAGGAGGGGACACGGTGCAAGGCAGCTCGGTGGAGGACTTTGTTTCTGTTGTAAGGGGTGGAAGCAGTGAATCCATCAGTGCTTCGGTGGCTAAAAAGCTTCCCACCCCACAGCTGATGGGGGTATGGGGCAGCGCAGTGCGTTTTAACCCGGATTTCATTCGCACAACAACACGGCCACTGTATGAGCTGGTTACCTCCAGAGACTTCTCCCAAGCCGCCACCCTGAAAAGAAATCTGAAGAGAGCCCTGTCAGAGTACCTAGCAGAGGCTAGTTCATGTCGATGTGCTCCCTGTCACAACAA…
Contig_1496	complement componentgamma polypeptide	GTGTGTTTGGGGTTGAGTAAAGCAGATTGGGTATACTGCAGACAGAGACAGAGGGGACAGAAAACCCAATACAAAGGAAAAAAGAAAAGTAAGAACACAGGAACCTGAGCAATAGTATAGGAGAACAAGACTGACTCTTTAGTGGTATGATGGCTCGAGTATGGCGATGTATGGTGGTAGTCTTAGTGTTGATGTGCGTGTGTCTGTGGAGTTCCACTGAGGCTATAGGGGGGGCTAAGAGTCGACCACGACCCCAAAGACGGCCTCCTAAGAAGTCAAAGGTTGTGGCTACTGATGTGACCCAACCTGCACAGAACATAGATATACAGCAGATGACAGGAACATGGTACCTGCTAAACACTGCCTCTAAATGCTCTTACCTGATAAAACATGGAACCC…
Contig_2605	complement componentq subcomponent binding protein	TGTGTCCTTCCCACGTGTTTTCTTCTGTAATCTTGGAGAAGCAGCAGTAACGGGGAGCTAGACGGTCACTCTGAGCTGTCAACTAACGTATTCTGTCCTTACACGTCTTAATATTTCTACACAGTCATGCTAAAGTCCGTTGTCCGTGCGGTGGGAGCCGCTGTTCGCGTTTCTTCGGCCGCCTCGTCCACAGCCCGAGCTCTGCCGCTCAGCTGCCCGACACTGCGTTCTCCTAGTTCGGCAACAACCCGGCCCTTCACCCGGTCCCTCTGGATGCTGAATAACAACGGAACCTCGTCAGGATACAGGCCAAAACTGTTTAGTTCAAAAGTGTTGAACCCCTCGGTATCGTGTGGATGTGGAGGACTGCACACGGAAGGTGACAAAGCATTTGGTGAA…
Contig_513	complement componentqb chain	TACTGCCATGAACTTCAACAGACAGATTTTGCCAGACCTGGATCAACAGCTTCAAGGAGATGCGCTGACAAATGGAACCTTCACATGTCTCGTCaAAGGCATTTATTTCTTCAGTTACCACGTTTCAGCAAGRAGCAAAGTGTGCCTGAAGCTGGTGAAGGGCAGTGACAGTCACATGGAGCTGTGTGATGCATTTGAAGGTTTCCTGGTCACTTCCGGCTCGGCAGTCCTGTCSCTGGAGGCCGGAGACACGGTYTCAGTGCAGGCAACCAAGTACAATAACATAGTGACAAGYCAGTCGAGCACCAGCCACACCTTCACCGGCTTCCTGATCTTCCCCACCGCCTGAARCYATAAAATCACRTCACAATAAACAGACTTTTCGGRGACATTTACAGC…
Contig_927	complement componentqgamma polypeptide	ACTGGGGCTGATGGGATTCCCTGGTAAACGAGGCCAGAGCGGAGACCCCGGGGAACCAGGCATTCCAGGGGTTGCCGGACCTCTGGGAGAACCAGGAGAAGCAGGGACTATTGGCGTCCAGCAGCAGGCAGCCTTCAGTGTGGCCAGAGGAACCGACCAATACCCGGACAAAGCCAGCATCATTCGGTTCACCAACGTCATCACCAACATCAACAATGACTACCAAACAGAGACAGGGCGCTTCAGGTGTCGGGTCCCGGGAACGTACTACTTCGTGTTCCATGCTTCTTTAGAGGACAAACTGTGTGTGCTGATGAAGGTGGACCAAACACTAGTGACATCATTCTGTGATCATCGCCGTGGCAAGAGACAGACGACTGCGGGCAGCGTGGCGGTTTA…
Contig_1536	complement componentr subcomponent	AGGAATGGTGATTGCTGACCGCTGGATTATGACTGCAGCTCATGTCCTACAATAGAATGGAAATACAGTACCAAATGAGGTTTTACGGGTTTACATGGGACTCACTAATGTTAACACCCTGAGGCAATCTCCTGTGTATACCGCCTCAATCCATGTTCACCCTGAATACAACAATCCCAACAATGTAAACTTCAACAATGACATTGCCTTGATCAAACTGCGAGAGCCAATCACATTCAGAGCATCTGTTATGCCAGTATGTTTGCCAGAGAAAGGTGCCACATTCGTCACTGGCATGATGGGACTGGTGTCAGGCTTTGGCCTCACAGAAAGTARCaACAACCGGATTTTaACAAATAAGCTGAAGTACGtGCAGCTCCCTGTGGTGGAGCAGGAGAC…
Contig_868	complement factor b	ATGATGGTGACTGCAGCCCCTCCAGCTGGGACCGGTGGCAAACATTACTTCAGACTGGAAGACATTGAAAATCTACAAGAGACCTTTGATGCGATAATTGATGAAGATGAAGTTAAGGGTCTATGTGGTCTGCATGTGGAGTATGATACAACTGAGAGAGATGCCAAGCAGAAAATGTATCCAGGATGGCATTTGTTGTCATCCAGAATGAAGATCCAAGGAAATGCATCGGCTCTCTGGTGAGCCGCGAGTTTATCTTGACTGCTGCTCACTGCTTAAAATTTGGAGATTTGCCAGAGCATGTCAGAATTGAGATTRATGATGGACAGGGCAGAGTAAAAAAAGTTAAAACCTTCATGAGACACCCAAAATACAATGTTACTGCTAAAGTGGACAAGA…
Contig_1607	complement factor d preproprotein	GGGGAGAGAATTCTGGTGGCTGTTTTTGTTTTTGCCCTCGTCTCACAGAGTGAGGGTATAATTGGTGGCAGAGAGGCAGTGCCACACTCTCGGCCGTACATGGCCTCCATCCAGGTGCCAGAAGGAGAGAATATGAAACATGAGTGTGGAGGGTTTGTGATTGCAGATCAGTGGGTGATGACTGCAGTACACTGTCTGCCAACAGGGCCAAATGGAAGGAGAGTAGTGCTGGGTCTCCATTCTCTGACTGAACCTGAAGAGACAAAGCAGACATTTGATATTTTGGAACTTTACAATCACCCACAATTCAGCACGACAAATTATAATAATGACATTGCTTTAATTAAGTTGGATCGTCCATTTAACGCCTCTGACGCTGTTAGAGCACTGGAATTCATG…
Contig_2013	complement factor h	CGGGCCACAAACCGCAGGCGTAAGGACTTGGCTTATTTCTCCACTGTGAAGGCAGCGGCAGACGTANTAAGGAGTATTCACTAACTTCACATTTACTGGAGAGGCTGACTTGACTTCAGCCGAATTACCAGATCCCGCCATGGGCGTCACTTACTTCCTTTTGTGCTGTCTCGGCCTCGCCATTACTGCTCAAGCTCAAGACTGTTCCAGACCAGTTGGAGGACCAAACATGGTTTTGAAGGACAAAGACATTCTTTTAGAAGCGTTCCCAGATGGGACCCAGGTTACTTTTGCCTGTGAAGTTGGCTACATATCTGCAGGAGGGTCTGCAATCCGTATTTGTCAAGGAGGCAGTTGGACTCCTGTCAGGCTGAAGTGCGAGAGAAAGAACTGTGGTCC…
Contig_1481	complement factor h-related 1	TTCCACATGTGTTGCTGACAAATGCAAAGTCACAGGTGTACCCAACACCGTACGCATCTACGCACCAAACAATCTACTAGGAACGGGAGAACATTTAAGGTTTGCTTGTCGCCAGGCTGGACACATTCTCCGAGGGAATACGGTGATTGAATGTTTAGCAGGTGGACAGTGGAATCATCCCTTCCCAACTTGTGGGGAGCCTTTGGGCTGTGGGAGACCACCATTCCTTGAGGATGGAGACATCAAAGGACATGTTCAAACAAATTACAGCCATAATGAAAAGGTTGAATACGTCTGTCAGAATTACTACACTATAGAGGGTGGGCCACAAACCTGCTTTGATGGTAAATGGATTGGACAGATGAAATGCCTCAAGCCCTGCACTGTGGATGTACAAGA…
Contig_1375	cornichon homolog	TCGCGGCCTTTTGTTAATGCTCGCTCTGCTGCTCTAAAAAGCGCTTATCTTCTTCGCTATCTGGCATATAATATTTTTAAATGAACTGAAGACTGATTACAAGAATCCTATAGATCAATGTAACACTTTAAATCCGCTGGTGCTCCCAGAGTATCTCATCCATTTCTTCTTCTGTGTGATGTTCTTCTGTGCGGCCGAGTGGCTCACTCTCTGTCTCAACTTGCCACTGCTGGCTTATCATGTCTGGAGATATATGAGCAGACCTGTGATGAGCTGTCCAGGACTCTACGACCCGACAACCATCATGAATGCCGACATCCTGGCGTTCTGTCAAAAAGAAGGCTGGTGCAGACTGGCTTTCTACCTCCTGTCATTCTTCTACTATCTCTACGGGATGAT…
Contig_1198	c-reactive protein	AATCCAGACACAGATCTCAGATGAAGTTTTTGCTGCTGGTGGTGATGCTGAAAGCATGTGCTGCAAGTCCTCAAGATCTGTCAGGTAAAATGTTCACCTTCCCACAAGAAACCAACAGAGCTCATGTGAGGATGAATATATCGAATCGGGATTTGGCTGCTGCAACTGTCTGTCACAGATCCTTTACAGACCTCAAAAGAGACCACGTCCTTTTCTCTTTGGCCACACCCTCTAAAACCAATGCTTTTCTGCTTTTCTGGGATGAAACAAATAAAGAAATGGAGCCACATATCCTGGATAGAAAGTCAGAATATCGAGGGCAGGACTACAAGCCGAACATGTGGCACTCTGTTTGTACCACATGGGACTCTACGACTGGACTGGTGCAGCTGTGGTTTG…
Contig_1657	c-type lectin	ACACCTTCATCCGAGACCTGATTTACAAGTGACTAACTCACATAAAACCACTTGGGTTGGAGCCTCTGATAAAGTGAAGGAGGGTGCGTGGCTGTGGAGTGACGGATCAAACTTTGTCTTTAATGGCTGGGCTAATGGAGAGCCTAACAACTACAATGGAGGATAAGGTTGTATGGAGATAAACCTTGGAGGAAAAGATTTTGTCAATGATGGAAAGTGTACCCGGAAGAACTCCTTCGTCTGTGCCAAGGMCSKGKWACAATCACACACATCTGCCATGAARGATGTCACACCCCCACTGATGATGTCACTTCCACCASGGTGTAAAGCCTCGAtTACATCACTGCTGGAAGTTATATTGACAAATCTGATTTAATTTACCTTTAATCAATAAACACA…
Contig_1596	cu zn superoxide dismutase	CCGGGRSCKGACRTAWGTTGGTTGTCTAAAASAGCaCGACCGACAGAAACTTGGTSGTCCTTTGAAaCTGCTGCaAAGATGGTGCTGAAAGCTGTCTGCGTGTTGAAAGGAGCTGGGGAGACCAGCGGGGTCGTTCACTTTGAGCAGGAGAGTGATTCAGCCCCTGTGAAGCTGACAGGAGAAATCATTGGACTTACTCCTGGTGAGCATGGTTTCCATGTCCATGCTTTTGGTGACAATACAAACGGATGCATCAGCGCAGGTCCTCACTTCAATCCCCACAACAAGAATCATGCAGGTCCTGCTGATGCTGAGAGGCATGTTGGAGACCTGGGAAATGTAACTGCAGGAGGAGATAACATTGCMAAGATMGACATCASGGACAAGATGCTCACTCTC…
Contig_395	deah (asp-glu-ala-his) box polypeptide 16	GGGGTTCGGACGTGTTTCCGCTTTGACTTCAGCGTGCGTTAAGCTAAGTGAGCAAAACATGTTTTGATTATTTTATTTAACGTTATATGGTGTGTGTGTGTGTGGAAAAGAAAGCCACAGATAAATATTTTGACAGGACTACGGAGGGATGGACGTATCCATTAAGCGTCCTTACTGGAAACCTGTGAGCTACAACTCAGACTAACATCTCATTTGTAGCTGAAGTTAGCGAGCTACCATCATAACAACATTAACAACAACAACGTTGTTTTAATAAGCGGCACCATGGCCAATCTAGAGCAGTGGGTGAATGACCGTCTCCATGACATCCTCGGGTTGAGTGACAGATATGTGTCCCAGTTCATGATCGGCACTGCACGGAAAGCGTCAAGTTGTCAA…
Contig_2814	ets-1 transcript variant ets-1 delta(iii-vi)	GGCCCATCCAGCTGTGGCAGTTTTCTTCTGGAGCTGCTGACCGACAAGTCTTGCCAGTCCTTCATCAGCTGGACAGGCGACGGCTGGGAGTTCAAGCTTTCTGACCCAGATGAGGTTGCGCGGAGGTGGGGAAAGAGGAAAAACAAGCCCAAGATGAACTATGAGAAGCTGAGCCGTGGCCTACGCTACTACTATGACAAGAATATCATCCACAAGACATCAGGGAAACGTTACGTCTACCGTTTTGTCTGTGACTTAAAAAGCCTGCTGGGGTACACTCCTGAGGAGCTCCATGCAATGTTGGACGTAAAGCCCGATACGGACG
Contig_626	ferritin heavy chain	CCGGGSAGTGGATTGTCTCGTTCGCGGACAGTGAAGGTTACCTGCTTCAACAGTGCTTGAACGGCAACCTCTCGTCTGTCTCCACACACCTCCAGGACCTTTGAATCGACAACATCAAATCAAATTTTTTAATTATCTTTAAAAAAAACAAAACAAAAAAAAACATCCGTTAAGCTAACGTTATCTCGCACACGTTTAGCCCGCTTGCTAGCTGTAACGTTGACTGTTTTGCTAACAGCGCCAACCACTCGGGACAGCTTTCTTTTCGACCTCCTGACAAGAAGAACAGATATTAGAACCATGAGTTCTCAGGTGAGACAGAACTTCCACCAGGACTGCGAGGCTGCAATCAACAGGCAGATCAACCTGGAGCTGTACGCCTCCTACGTCTACCTGTCT…
Contig_280	fth1 protein	GGGGGGTGGATTGTCgTCGTTCGCGGACAGTGAAGGTTACCTGCTTCAACAGTGCTTGAACGGCAACCTCTCGTCTGTCTCCACACACCTCCAGGACCTTTGAATCGACAACATCAAATCAAATTTTTTAATTATCTYtAAAAAAAAAAAAAAAAAAAAAAACTTCCGTTAAGCTAACGTTATCTCGCACACGTTTAGCCCGCTTGCTAGCTGTAACGTTGACTGTTTTGCTAACAGCGCCAACCACTCGGGACATGCACAAGCTCTGCTCTGATCACAATGACCCACATTTGTGCGATTTCATTGAGACACACTACCTGGATGAGCAGGTGAAGTCCATCAAAGAACTGGCAGACTGGGTGACCAACCTGCGCCGCATGGGGGCTCCTCAGAATGGSA…
Contig_2392	g-protein couplededg6	CCTCGTGCCCCCACTTGTACCACTTACCCAGTTACCCCAACAACACCACCATATCAGACAACACCACTACAGACACTGGGATCAGCCATGTGATCTTGCGGCATTACAACCACACCGGCCGCCTGCAGAACAAGACCATCTCAAACGCCCAGAGCCACATCAGTGCCGCCACGGATGTCTTCCTGGTCTTCAATATTTTCATCATCCTGGAGAATCTCATGGTGCTGGAGGCCGTCATCTCCCGCATCCGCCACAGCCAGCGCTGGGTCTACGTCTGCATTGCCAACATCACACTCAGTGACCTTCTCACCGGCGCTGCCTACGTGGTCAACATCTGTTTGTCTGGCAACCAGACGTTTCGCCTCACCCCTGCTCTGTGGCTCTTCAGGGAAGGGATGC…
Contig_2662	heat shock 10kda protein 1 (chaperonin 10)	ATCCACGCGCAGGAAGAACCCGGGGTGCAGATCCACGCAGACCCTCTCTCACATCCAGAMATGGCCTTCAGAAAATTCCTCCCCTTGTTCGACCGCGTGCTGGTGGAGCGCTTTACTCCAGAGACTGTGACGAAGGGGGGCATCATGCTGCCAGAGAAGTCTCAAGGCAAGGTGCTGCAGGCCAAGGTCGTGGCAGTAGGGCCTGGTGCTGTCAATCAGAAGGGGAACCTACAGCCCGTCAGCGTGACGGTTGGAGAAAAAGTACTCCTCCCAGAGTACGGTGGAACTAAAGTCAGTCTGGACGACAAGGACTATTTCCTGTTCCGTGATGGAGATATCYTCGGTAAATACGTTGAATGAGTCTTCATCTTTTTGTTGCTGTAGAAAATGTCAAGTCCC…
Contig_2975	heat shock 70kda protein 4	GGTAAAGACATTCAGCAAAAACAAGGGAGCTGTTCTCCACTTGCAACCCCATTGTGACCAAGCCCAAGCCAAAGGTGGAGCTTCCCAAGGAGGACACGCCTGCGGAGCAGAACGGGCCTGTCAATGGACAGGAGAAACCCCAGGAAGAAACTGCAGACAAGGGAACGACCGAGAACACAGGCAACCCCACCTCAGAAACCACAGAAAACAAGCCTGACGTGGACCTTGATTAAAAGCAGCCCAACGCCCCCCCCTTAGCAAAGCTAAACAGGGAGCTGGTTGTTTCAGATTGAGATGCAGCCTCGGTGTATATCAGAGCAGGTTAAAGTGTTTCAGGAACTGCACTCCACAGTCAACAAGCAGGCAGGGTGATTAGCACACTGAACCCAGCTCCTGGTG…
Contig_1074	heat shock protein 8	CGTAACACCACCATTCCTACAAAGCAGACCCAGACCTTCACCACCTACTCCGACAACCAGCCTGGTGTGCTTATCCAGGTTTATGAGGGTGAACGTGCTATGACCAGGGACAACAACCTCCTGGGAAAGTTTGAGCTCACGGGCATCCCTCCTGCTCCTCGTGGTGTTCCCCAGATCGAAGTGACATTTGATATTGATGCCAACGGCATCATGAATGTCTCTGCTGTCGACAAGAGCACTGGCAAGGAGAACAAGATCACAATCACCAATGACAAGGGTCGTCTCAGTAAGGAGGACATTGAACGCATGGTTCAGGAAGCTGAGAAGTACAAGGCTGAAGACGATGTCCAGCGTGACAAGGTATCTGCTAAGAATGGCCTGGAGTCATATGCTTTCAAC…
Contig_768	heat shock protein 90	CACATGGAGAGGATTATGAAGGCCCAGGCACTCAGGGACAACTCCACCATGGGATACATGATGGCTAAGAAGCACCTGGAGATCAACCCTGACCACCCCAgTYGWRGaGASTYTSAtGGCtaAGAAGGCAGATGCTGACAAGAACGACAAGGCTGTGAAGGACCTCGTCATCCTCCTCTTCGAAACCGMCCTGCTGTCCTCAGGCTTCTCCCTGGACGACCCACAGACCCACTCCRACCGCATCTACAGAATGATaCAAACTCGGACTGGGTATCGATGACGACGATGTCCCCACAGAGGAGGCCACCTCTACAGCCGTCCCAGATGAGATCCCTCCCCTAGAAGGAGACGGTGAAGATGATGCTTCGCGCATGGAAGAAGTTGATTAAACCAACCCCC…
Contig_850	heat shock protein 90 beta	GGGGCCCTTTCATTTCCCTGCGTCAGAGAGCAGAAGGGACAAGATATTGGTTGCATTTTATTCAAGATAAGTCAACGGAATAAACAAGATGCCTGAAGAAATGCACCAAGAGGAGGAGGCTGAGACCTTTGCCTTCCAGGCAGAGATCGCTCAGCTGATGTCCCTGATTATCAACACCTTCTATTCCAACAAAGAGATCTTCCTCAGGGAGTTGATCTCCAATGCCTCTGATGCTTTGGACAAAATTCGCTATGAAAGCCTGACTGAGCCCACCAAGATGGACAGTGGCAAGGAGCTGAAAATTGACATCATCCCCAACAAAGCTGACCGCACCCTGACCCTGATCGACACTGGAATCGGCATGACCAAAGCTGACCTGATTAACAACCTGGGTACCAT…
Contig_2939	heme oxygenase1	GGAGCCAAACTGTGCAGGACATCCAGAGGaAAAACAGTGAATCTTTGTGAATATAGACCAAACCACCACATCTACAGAACTTCATCCTAACTGGGAAACAATGGAGACAGAAAAGAGGACTCAGACAACAGCAGAGCAGATTACTGACAGGGATCTGTCAGAACAAATCAAAAAGGTGACAAAGGAGAGTCATGTCAGGGCAGAAAACACAGAGCTGATGCTGAGCTTCCAGAGGGGACAAGTCACCCTGCAACAGTATAAGCTCCTCCTGTCCTCGCTGTATGAGATCTACCAGGTTTTGGAGGAAGAGCTGGACAGGAACTCCAACCACCCTGGCGTTGCACCCATTTACTTCCCGGCTGAACTGGCCAGGCTGGAGGCCATTGAGAAAGACCTGGA…
Contig_275	hemoglobin alpha chain	TGCCACTTCAGGATCCTGGCCSRSRcACATCATCTTGGTTTTGGCCATGCTCTTCCCCGGAGATTTCACTGCTGAAGTCCATGTCTCCGTTGACAAGTTCCTGCAGAACCTGGCTTTGGCTCTGTCYGAGAGATACCGCTAAACTCCAGCGATCCAGGATTCAATTCAAATTTCAATTCAAATAGAGCAGGTCTAGACCGAACTCCTTATAAACAGGGGCATCGACTGCATACAATGCGGCATGTCGTCCACAACAACGCCAACATCCCTTTTAACATGGAAGGGCTTGCTGAATAAAATGAATAAAATGcTKAWRYCYCKYCCWKTTTTAACATTTTTCGGTACACATACACATTTAGGTAATAATAATAATAATAATAATAATAATAATAATAATAT…
Contig_731	hephaestin	TAACGCCTGTCAGTTATCTGCACTGTTTGTCTTCAACATCATCATCATCATAATCATCATCATCTGCTGGATTAGTGAACAGAAATAAAGACTCATCTCCTTCAGTTGGCAGTTCCCCTGTGGACTTGTGATTGTATCGTTTCATCTTCAAAATGCGTCGGTTGGGGTTGAGGGGAGCCTTGCTGCTGTGTTGTGCAGCAGTATGTGTGTCTGGGGTGACAAGAGAGTACTTCTTCAGGATAGAGGAGGTGTCTTGGAACTATGCCCCAAGTGGGATGAACATCATTCAAAACCGCACTCTGCAGGAGGATGAAGAAGCCTCCGTGTTTTTAAAAAAAGGCCCCCAGCGTATCGGCCCCACTTATAAGAAAGCTGTGTATAAGCAGTACAGCGACGCCA…
Contig_1713	hypoxanthine phosphoribosyltransferase 1	GGGTATAAATAAAAATTCTCTGCACCAGTATTCATTCAGTTAGTTCATCTTTTTGAAATATCAGTCATCATTTTTACTACAAAACTAACTTAATATAATTTATTAGTTGTATAAATGTCATATTTTGAAGTAATATTTCTTTGTTTTGTTTCTGCTTTCACTTTAATGTGACCACTTCATGTTACCTGCCTTATAAAAAGGATATTGTGGAGACTGGAAGGACGATGCAGACGCTACTTTCTCTGCTGAGTGAATGTAATCCCAAGATGGTTAAAGTTGTAAGCCTTCTGGTGAAGAGGACCCCGAGGAGTTCAGGGTACAGACCAGACTACATTGGCTTTGAGGTGCCTGATGCCTTTCTGGTGGGTTACGCTTTGGACTACGACGAGTACTTCAGAG…
Contig_1745	integrin beta 2	CTGCATCTTCCTGTTGCTGGACATGGATCCATGTTTGCTGTTTTTTCTGCTCTTGCTGATAGGCAGAAATGGACTGTGTCAACAAGCGGAGGTTTGCTTGAAGTCTGTGATCAACTCCTGCGAGGATTGTATCAGATCTGGGCCATACTGCATGTGGTGCAAAGACCTGAATTTCACCAAATCAGGTGAGCAGGAGACAGTACGCTGTGACACCAAAGCAAAGTTAATAGAGAGGGGCTGCAAGACAAAAGATATCATCTTCCCAGAGGACAGCAAACAGATTGATAAGGAAGATCCTCTGTCAGAGTCATTCAACCAGGAGAAGCCTGTCCAGCTGAGTCCACAGAAGATAAGTCTGAAACTACGACCCGGGCTTTCTACCACATTCAGTGTTTCATT…
Contig_1876	integrin beta 2	GCCGGGGATACATTGACAGTGTCGTTATCTACAAACTGTGATTGTGAATGTAAAGACCCCGAAGACAGTATCCACTCACACTGCAAGGGCAAGGGAAGAGTCAAGTGTGGCATTTGCAGCTGCAGTGAAGGCTACGTCGGTCAGTTCTGCGAGTGCTCCATTGGCGATAAAGACAAGCGTTCCCTGAGAGCATCCTGTCAGAGGAACAATGGCACAATGGAGTGTGAGGGTCGAGGAGACTGTGTGTGTGGCAGGTGCCAGTGCCACACCACAGAGAGTGGAAGCAGTTACCATGGTGACTACTGCGAGTGTGACAATGAACACTGTGAGAAGTTCCAGAATAAACTGTGTGGAGGAACCGGTAAGTGTAACTGTGGCAGATGTGAATGCAATGCAGGC…
Contig_2452	interleukin 18 receptor accessory protein	GATGTGGTCCTTGCAATACAGAGAAGCCAAATGCTTATCTGTCTCCTGTCAGCTGACTACCTCTCCAACAATAATGCTGTGTTTGTACTGGAATCAGGAGTTCAGGCTTTACTGCAAAACTCTTCCCTCAAACTCCTGCTTATATGGACCAGTAGAGCCTCATCCCTCATCCAGCCGGACCCCCCTTTGCCCACACTGGTCCAGAGGGCCTTGAAGGTGTTACCCAGTATGGATTGGACCTCAGGAAAAACGGCAGGAGTCTCCAGCAACTTCTGGAGGTCTCTGCGGAAAGCCATGCCCAATCACAGAGTGGCTGGTGTCAGTCATGCAGGACCATTAGACTGCCTTACCAAAACATCTGTGACTGAGTTCTCTGAGTTTGTGTGAGGTGAGGATCTG…
Contig_2261	interleukin 1type i	TTACACATCACCTGGTACGACTCNAGACAGGCCAAGAAATGAGCAACCAGACTGGTCGAATCCTGGTGCGCGGGGAGACTCTGTGGTTTCTTAACGCAACGCTGAACGACACTGGGGAATATGTCAGCATAGTGAGAACTCCCACTCAGTGCTACAAGCAGGCAACCAGGCTGGTGGTGAATCAGACAGTTGCTGGAGAGTGTGGAAGGCCGGTGAAAGCTCGTCAAACACTTACAAAGGGAGTCACTGACAAACTGTCCTGCCCTCAGAAAGACTACATGAATACACTGGATAGCTACAACATCACATCCTCCATCAAGTGGTACAGAGGTTGTGTTCCCATAGTGGATGAGTCAGGCAAGTATTCCTACATGGACAGGAATAAACTGAAGATTGACG…
Contig_1718	interleukin 1type ii	TATAGTAATCCCAAGCAGCAGTCAACTTCACAAAGCCCTCACTGGAGAAAAGATGAAGCTGTCATCTGTTGTCAAAGCCTTAGGATCCCTGTGTCTGCTGCTTGCAGATGGATTTCCAGTTCCTGAGGGTGAATCTCCAGAGATCATTGGGCCTCATCGCGTCCAAATAAAAGCTCATCCAGGAGAGCATCTGTTCCTTCACTGTGAAGCGTTTGCAAATTGTGAAGCTGATATGACAATCATTTACTGGCTCGTCAACGGCTCTTTCCCCGAGGAAACGCCCAGCAGTGGCAGAATAGTGGAAACAGAGGAAACCGCCATAGACGAGGGCACAATCCTACAGAAGAGTTTGCTGTTGAAGAATGTCACAACAGAGGACCTCAAATCCACCTTCACCTG…
Contig_1506	interleukin 2 receptor gamma chain	CCGGGGACCCTGTTTCAGTTGTTCATGATGGCAACTAGACTTCTGCTTCTGCTTCTCTTCTTTACAGGACATGTGTTTGCCAAAGAGCCATCCGATGTGGACTGTKTGGTGGTGCATCTGAAATATGTTCAGTGTTCCTGGAATGAGAGTGGGACTCCGGAGGTCAATTACACCTTCTATGGGTGGTTCCATGACCGAACAGCCAAAGAGTGCACCTCCTATATGTCASAGAACGGCATAAACACTGGATGTAACCAGCACTATGACTCCACAGACCGGTTCAAGACATTTCACATCAAACTGGTACATGGCAACAACAGCTTTAATATGAAGCATGATCTTAAAAATAAAGTGTAGTTTAATCCACCACCCAACCTGACTGTSCAGAATGACTCCAAC…
Contig_1214	interleukin 8	TTCAACAGCAGAGCGAGGCAAGGCTGAACCAAGAAAAGGAAAAGTAGAGAAGGAACTAAGCAAAAGAAGAAGCAGAAACTTTACTTTTACACAGTGCATCAGGCTTTATTAGACAGCTTTCTGAAGGACAGTCCTATCCTTTAGTGTTAATTGTTGCAGAATTTGTAAAAGGCAAAATGATGAGCAGTAAAGTCTTCGCCACATCTATTGTGGTGCTCCTGGCGTTCCTGGCCATCAGTGAAGGGATGAGTCTGAGAAGCCTGGGAGTGGAGCTGCACTGTCGCTGCATCCAAACAGAGAGCAAACCCATCGGCCGCCACATTGGGAAGGTGGAGCTGATTCCTGCTAACTCCCATTGCGAGGAGACTGAGATCATTGCCACTTTGAAAAAGACAGGCC…
Contig_1835	interleukin enhancer binding factor 3	TGAGGCCAGTAGTCACACCCATTGAATCCACCACTGCTGCCACAGGAGCAGCCAACGCAGACACCACTGATGCTGTAGAGACTGCTCGCCAACAGGGACCAATCCTGACTAAACACGGCAAGAATCCTGTGATGGAGCTGAATGAGAAGCGCCGTGGGCTAAAGTA
Contig_1682	interleukin-1 beta	ATCACATTGACAGAGCAACTGTTGGGATCTTAACCAAACACACTAAAGCAACTTCTAATCTACTGACCTTAACAGAAACATGGAATCTGAGATGAAATGCAACATGAGCGAGATGTGGAGATCCAAGATGCCCCAGGGACTGGACTTGGAGATTACCCACCACCCACTGACAATGAGGCGCGTGGTCAACCTCATCATTGCCATGGAGAGACTGAAGGGCTTCAGTTCAGAGACACTGATGAGCACTGAGTTCAGAGATGAAAACCTGCTAAACATCATGCTGGAGAGCATAGTGGAAGAGAAAATTGTGTTYGAGCGCGGAACAACTCCAACAGCGCAGTACAGCAAGCGACGCGAGGTCCAATGCAGCGTGACCGACAGCGAAAAGAGGAGCTTAGT…
Contig_852	interleukin-1 receptor type ii	GGTACCTACTGATCCATGCTGTGAGGCAATCCCATGGAGGTATCTACACCTGTCAGGTCAGAGTGCTCATCAACAACCAGCAGTACAAAGTCAGCAGAGCCGTCCAACTCCGTGTACAAGGTCTAGACCCTGCAATCACTACCAATCCCACTGTGCCTGACGTCTCCATGACCTCTAACCCAGGGCTTATCAGCAGCAGCAGCAGCAGCAGCAGCTACAGCACAGTTCACACTCCAATGATTCAACCACCGGTGATTGTCTCGCCACTGAATGGAACTATTTTTGAAAGTCTGCATGGTTCAGGATTGGAGCTGCTTTGCACAGTGCTCACTGAATGTCAAATGGCGCCGTCCACTGTGGTCACATGGCTGGTCAATGGCCAATCAGTGGAGTCATCCT…
Contig_966	interleukin-1 receptor type ii	TATGGCAGTGGCAGGCTGGGTCTTCTTGCTGGTTGCCCTGCCGTCTCTCTCATTCGCTGAGGCACACTACTCCACATTTACATGGCTGGTGGTAGCTGTGGTGGCCGTGTCCTGCTTTCTGACGGTGGTTTCTATCTTCCTCTATGTCATCTTCAAACCTAAAAGGAAAAACAAAATGGATTACTTTCTGGCTCGGCAGAACAGCACTTTCTAACTCTGCTGGTGTGCTCGCTTCTTCCTTAAAACAAAAACCTTCTTTAACGTGTTTGCTGTTACATCAAATCACTGTTTYATGCATTGTGTGCATGTGATGTTATGCAGTSACACAACCACACTGTGTTTGGTGATTAACACTCCTTTCACAGGCATTCAGTGTTCAATCAGTAGCTGCTTTCAGCT…
Contig_2171	interleukin-6	TACTCCCTCACTTCCAAAACATGCCCTGAGAAGTCCAGCAAGGAGGCTTGTCTCCGCTGCTTGGCCCAGGGCCTGCTCACTTACACAGCTCTTCTCAAGCATGTGGAGAAGGAGTCCCCCAGCTCGATCCGCTCAGAGGGCCACAGTTTCAAGAGTCTTCTCCTTAGACTGACCAGCGGTATCAAAAATAAGATGAGGCACAGAGAACACGTCAAAGCACTGACCAACAGTCAGGAGGGGCATCTGCTGAGGGACTTCGACAGCCCTGACCCTTTTCAAAGATTAATGACCACATTCAAAATCCTGTACAAGCTCCGCGACTTCCTCATCGATGGAATAAAAAATATCATAAAAAAGACCATCGTGTGGCCAATGGGGGTACGGTACCGATACACTACC…
Contig_2656	invariant chain s25-7	GGGGGKCTTTGAAGCGGCTGAGAGAATCGTCTGGGACAGATGGCCCACTCTGAAGATGCACCCCTGGCCACAGGGAGTCTGGCAGGCAGCGAGGAAGCCCTTGTTCTCTCTGGAAGACCAAGAGGGGGCTCCAACAGCCGTGCCTTGAAGATAGCAGGCCTGACAACCCTGGCATGTCTGCTGCTGGCCAGCCAGGTCTTCACTGCCTACATGGTATTCGGCCAGAAGGAGCAGATCCACACGCTGCAGAAGAACTCGGAGAGAATGACCAAGCAGCTGACCCGCTCCTCCCAGGCGGTGGCTCCAGTGGAGGATGCACATGCCCATGAGCAGCCTTCCTATGCTGATGGACTTCACGGATGAGGACTTCCAAGGCGACCAAGACACCCCTGACTAAAC…
Contig_2196	loc559360 protein	TGGCGGATCTCGAAGACGTTACCCTGGACGGGATACCGCTCCAGTCCCTTCGAGTAGCAGATTTAAAAGCTGCTCTTGAGGAGAGAGGACTCTCGAAAAGCGGGCATAAGAATGCTCTCATTAAAAGACTCAAGGGGGCTCTCATGCTGGAGAATCTGCAGAGGAGTGGACATGCTGAGCGCAAACCCGGCCCACTGACCCTTCTGGCACGTAAGATGGCATCAGAAGGTGCTTTCTCGGGAGCAGGTTGGCACGGTGGCGATGGGGAAGGCGATAGGCAAGATAGCAGTTCTCCTTCGGCTACATCATTTCCTGGCAGAAGGCCTCCAGAGGGTCTGGTATCTGCCATCACTCACACAGCCAACAGTGCAGGCCATGTGCCATTTCCCATGATGCCAG…
Contig_2044	macrophage migration inhibitory factor	AAAAAAGGAGTAATCATGCCGATGTTCGTGGTGAACACCAATGTGGCCAAAAGCGATGTGCCGGCGGCTCTGCTGTCCGAGGCCACTGAGGAGCTGGCGAAAGCTATGGGCAAACCTGTGCAGTACATTGCTGTGCACATAAACCCCGACCAAATGATGATGTTTGGAGGAAAGGGAGACCCCTGCGCACTCTGCTCCCTCCACGGTATTGGCAAGATCAGCGGTGCTCACAACAAGCAATACTCTAAACTCCTGTGTGGACTGCTCAACAAACACCTGGGCATCTCTCCGGACAGGATTTATATTAACTTTGTAGACATGGATGCAGCCAACGTGGCCTGGAACAACACTACCTTTGGCTGAGAGGGAGTGCAACAGACTGAAATAGAAGATCATTCC…
Contig_1348	major histocompatibility complexclass ia chain	ACTGGAGGAGGACGACTGTGTGTTTCAGCTCTATGGTGGGAAGAACGACATCGTCACTAAACTGGACAAAGCAGTGATCAGGACCAATGAAGAGAAACCTGATAACACGACTGTCATCATCATTGCTGCAGTGGTTGTTCTCGCTCTCGTCCTCATCGCTGTGATTGGAGCCGTCATCTATAAAAAGAAGAATGAGAAACGCCCTCCATCTCCTATAAGCAACCCTGAGGTCATGGAGCAACTGAACCCAAATGCCTAAACAACAAAAACACCATCTGAACACAGTTTATGGACACATTTTGCACTCGAACGAGGAGCGGTCCCTCCACATTCTCCTCTGTAAACTGGGAATTCATTGGTTGTTCATCATCATACAATAAACTGATCAGGGTTGGAAAT…
Contig_17	mflj00348 protein	GGGACCAGGATTCCCTCAGTAGCGGCGAGCGAAGAGGGAAGAGCCCAGCACCGAATCCCCGTCCGACGGGCGGCCgGGGTACCTGGTTGATCCTGCCAGTAGCATATGCTTGTCTCAAAGATTAAGCCATGCAAGTCTAAGTACACACGGCCGGTACAGTGaAACTGCGAATGGCTCATTAAATCAGTTATGGTTCCTTTGATCGCTCTAACGTTACTTGGATAACTGTGGCAATTCTAGAGCTAATACATGCCAACGAGCGCTGACCTCCGGGGATGCGTGCATTTATCAGACCCAAAACCCATGCGGGGTGCCTCTCGGGGTGCCCCGGCCGCTTTGGTGACTCTAGATAACCTCGAGCCGATCGCTGGCCcTCGTGGCGGCGAcGTCtCATTcgAA…
Contig_889	mhc class i alpha antigen	CTCGCGGAGCTCCAACTGGAAACAGTGTGTGTGAGTTTCTCTGGATAAAGAAACATCTCTTCTTCAGTTCATTAAATCCTCAGATTGAACACAATGAAGACCCTGATGTTTGTGGTCCTGCTGGGAATAGGTCTACATGGCGCTGCGGCAGTGACTCACTCTCTGAAGTATTTCTACACTGCGTCTTCTGGAGTCCCAAACTTCCCAGAGTTTGTTACTGTTGGGTTGGTTGATGAAGCTCAGATGATTCACTATGACAGTAACACCAGGAAAGCCGAACCCAAACAGGACTGGATGAGCAGAGTCACAGCAGACAGAGCTGACTACTGGGACTGGCAGACTGACATTTTTGCGGGTGCCCAGCAGGTCTTCAAAGGCAACATTGAAACTGCGAAGCAG…
Contig_1349	mhc class i antigen	GGCGGGAGGAGCAGGCGGATGTTTATCGCGGGAGGACACAGTGAAACAACACGGTCCAACTATTCGACAAAACTCGAGTCTTTTAGAGACTAAACGAGTCCTGGTCGAAGGGAAAATGTATTCGGYGTCGGTGTTGGTCCTCCTGGGGGTCGGACTGACGGTCCACGGCGAGATCCATTCCCTCACTTACATCTACACGGCGTTCTCCAAACCTCCCGGTCTCCCGGGCCTCCATCAGTTCACAGCCATGGGTCAGCTGGACAACAAGATGATTGATTACTTTGACAGTGACTTGCAGAAGAAAGTTCCCAAACAGGACTGGATGGATAAGCGACTGGCTGCAGATTACTGGGAGAAAGGCACACAGTCCCGCCAGAGCAAGCAGCAGTGGTTCAACGT…
Contig_2961	mhc class ii antigen alpha chain	GAGAGAAGAACACCCTCATCTGTCATGTGACTGGTTTCTATCCTGCTCCTGTAAAGGTCTACTGGACCAAGAACGGAAAGAACGTGACTGAAGGAACCAGCATCAATGYTCCCTACCTGAACAAAGACGGTTCCTTCACCCAGACGTCCAGACTGGAGTTCATCCCACAGCTGGGAGACATGTACAGCTGTTCAGTGAAACATCTGTCTCTGAAAGACCCACTGACCCGATTCTGGGATGTGGAGAAGCCTGAACCCAGTATTGGACCTGCAGTGTTCTGTGGACTCGGTCTGACTGTCSGTCTGCTCSGTGTCGCTGCTGGAACCTTCTTCCTCATCAAAGGAAACGAGTGCAGCTGATTGGTTGGGGCTGATGATGTCATA
Contig_2505	mhc class ii antigen beta chain	TAATCAGTTAAGCCCTATGTGGTCCTGCACTCGGTGGCGCCCCCTGCTGGTAAACATCCCTCCATGTTAGTCTGCAGCGTCTACGACTTCTTCCCCAAACACATCAGAGTGAGCTGGCTCAGAGACGGACAGGAAGTCACCTCTGATGTCACTTCCACTGATGAGCTGGCAGACGCTGATTGGTTCTACCAGATCCACTCTCACCTGGAGTACACGCCCAGGTCTGGAGAGAAGATCTCCTGTGTGGTGGAGCACGCCAGCCTGAGAGAACCTCTGGTTACTGACTGGGACCCCTCCATGCCCGAGTCTGAGAGAAACAAGATCGCCATCGGAGCCTCCGGACTGATCCTGGGTCTGATCTTGTCTCTGGCTGGATTCATCTACTACAAGAGGAAGGCC…
Contig_2797	mitochondrial ribosomal protein s18b	CATCCAGGCATCTTGAGGGTTTGGTACCGTCTATCACCTTCAGTTTTACATCCATTACGACAGTACCCGTCCTGTGTGCAGAGGCTTCCTGTGAGAACATGCCCGGGTCTCCCTCTGTTTCTACCTCCAAGTCACTTTTTTTGCCAAGCAGCATCACTCCAGGAAAAGGAGGCTGCCCAGGCTCTCCCTCGCTACAATGACAGACCCTGGGGTTATCTGGAGAGTGAAGAGTACATTGAGAGGTATGGAACCAATCCAGTGTGGGCAGGCTACAGGAGGAACCACAAAGGAGGCATTCCCCCACAGAAGACACGCAAGACCTGCATTAGAGGAGACAAGATATGTGGAAATGCCTGTCCAATTTGTCGGGATCCAAACGTTATTATCCACCACCAGAAT…
Contig_3008	natural resistance-associated macrophage protein	GGGACTTTAGGACCAGCAGTGAGTTGGAGATGAAGGAAGGAAAGAATGAAAAGTCCACTCTCAAGGACTCTCCTCAGGACAATGGAGTCCAGACAAACCAGTACAGCTCCATCTCTCCTCCAGCCTCACCTGTGGCCCAGGAGGAACCTTTTTCTACATACTTTGAAGACAAGGTTGCCATTCCCGAAAATGTCAACCAGGTATTCAGTTTCCGAAAACTCTGGGCATTCACTGGACCAGGGTTTTTGATGAGCATTGCTTACTTGGATCCAGGAAACATCGAGTCTGACCTGCAGTCTGGAGCTAAAGCAGGCTTTAAGCTCCTGTGGGTGCTACTTGTGGCCACCATCATTGGGCTGCTGTTGCAGAGGTTAGCTGCACGCCTTGGTGTCGTCACTG…
Contig_576	neurofibromatosis 1	TCCGGTGGTGTGTCATGGCGGTGGCATGGTGAATCCTACAGAAAGGGAAAAATACTCGCCCCTTTCGTCCTTTCCCATCGACTCGGGACAGATTTTCATGCATAAATAAGCCCGTCAGCTCTGGCCTCATACCTTGGATCTACCAGCGCAGCGTTGCGGTGTCCCTCCGCCCGGCCATGGCGGCTCACAAACCAGTGGAATGGGTCCAGGCCGTGATTACTAGATTTGATGAGCAGCTTCCCATTAAAGTTGGACACCAGAACACCCACACCAAAGTAAGCACAGAGCACAACAAGGAATGTCTGATCAACATCTCCAAGTACAAGTTCTCCCTCGTCATCAGTGGCCTCACAACCATCCTCAAAAATGTCAACAACATGGTGAGTGTGGTTCTTCCTC…
Contig_1716	novel protein vertebrate complement component 3	TTTGGAGTCTGGAGTTGAAGTGGGCCAGAAAAGGTTGTCCATGTCTCATGGAGGCTGCAGAGATGGACTCAGCCTGAAGCAGGGCTCCCAGTACCTCATCATCGGCCCCAAAGAGGACCAGTGGAACATTGATACTGACAGCAACAGACTCATCTACATGTTAGGAAAGAACACCTGGGTGGAACGCTGGCCTTCATCTGCAGAGTGCTCCAGCAATCCCAGCCTGCAGGCAAAATGCAAGGGCCTCAGTGATAATGCACATGAACCGTCCGTCAACGCCTGCAGCCTGTAGAGGGGTTTCGGCAGCAACTGCATACCATCCTCCTCCATTTTGTTGCAAAGATGGCAAATAACGGTGCACACAAAGATTCACTGATCACTGAGGACATAAAAGTGTGT…
Contig_1327	otuubiquitin aldehyde binding 1	GAGTGAACTGCCTCGCATATGACGAGGCCATAATTGCTCAACAGGACAGAATTCAGCGAGAGCATAGTTTCTTTCAGCACTTCATAGAGGGAGGACGCTCTGTTAAGGAGTTCTGTCAGCAGGAGGTAGAGCCTATGTCTAAAGAAAGTGACCACATTCACATCATCGCCTTAGCCCAGGCCCTAAACGTATCCATCCTGGTGGAGTACATGGATAGAGGCGAGGGAGGAACAGTCAATCACCACGTCTTCCCTGAAGGCGGCGACCCACGCATCTTCCTCCTCTATAGACCTGGCCATTACGACATCTTGTACAAATAACACTCCCGGCCACAGCTCACCTCATCCTCCTCCTGCTGTACTCTACAGCAGCGGGTTCGAAAAATTACTTCAGCAGCCA…
Contig_2661	proteasomeactivator subunit 1 (pa28 alpha)	GATCGAGGAGCTGGAGATGCTGCTGAAGACGTCTTTCAGCTGCGATGACCTGGCATCCTTGAAGGCTCCACTGGACATCCCGATACCAGACCCGGCTAAAGAGGAGGCCAAACGCAAGAAGAAAGAGGAGAAGGAGGCGAAGGAGGGGAAGAAAGACAAGGATAAGGACAGCGATAAAGAGGAAGAAGATTCAGGGCCTCCCTGTGGTCCCATCTGCAGCAACGAGCGAGTGGAGAGTCTCCTGCAGGAGGTCAAGCCTCAGATCCAGACACTGAAGGAGAAGCTCAACACGGTGTCAATGTGGGTGCAACTCCAGATCCCTAAAATTGAAGATGGTAACAACTTCGGTGTGGCTGTACAGGAGAAAGTCTTCGAGCTGCTGACCAACACACGCACCAA…
Contig_1948	protein kinasealpha	GGGGAGTAAGTACAGTGTCTCCGGTGAAGACCGCCGCTCTGCTCCGCGCTCTGCTGGCTCTGCACTGAGAGCTGCGCCTCTGAAGACGGACTGAAAAACACTTCAGCACAGCGAGACTAAAAAGCTGAAGCATTGATTTGCTTTTAGGGGGGACATGGCTGATGTCAGTTTACTCGAGTCGTCCGGCGAGGACGTAGCGAATAGGTTCGCTCGCAAAGGTGCTCTGAGGCAAAAAAACGTCCACGAAGTCTAGAACCACAAATTCACAGCCAGGTTCTTCAGGCAGCCGACTTTCTGCAGCCACTGCACCGACTTCATCTGGGGATTTGGAAAACAAGGATTCCAGTGCCAAGTTTGCTGTTTTGTGGTCCACAAGCGGTGCCATGAACTTGTCACGYT…
Contig_2319	protein tyrosinereceptorc	TGATGCCTGTCGAGCCAATTGCAGCTGAGGTCCTGCTGGAAGCCTACAAGAGGAAGCTCGCTGATGAGGGAAGACTTTTCCTGGCTGAGTTTCAGAGCATCCCCAGAATTTTCTCAAGGTACAGCGTGAAAGAGGCCAAAAAGCCCTGCAATGTCCCCAAGAACCGATACGTGGACATCCTGCCATATGATTATAACCGCGTGCAGCTGACCACCGGAAATGGAGAAGCAGGATGTGACTACATCAATGCCAGCTTCATTGATGGATANCAGGAATCCAAGAAGTACATTGCAGCTCAAGGACCAAGGAGGGAACTGTGAGTGACTTTCTGGAGATGGTCTGGGAGCAGCAGTCCTCTATCATTGTC
Contig_2009	purinergic receptorg-protein13	AGTAGAGGAAGGGGGACTGGCACGGAGCAGAACAAGCCTCTCGGCAGACAATTGGAACAGGAAGCAAGGAAGGAAAGGGTCTTTCACCCGGAGGAAGACTGGCAAACTCATTGGGGTTGTGACAAGACAGCCACACAGTAGCTCCAGAGACCAGCCATTTCTCAGACGATAAGGACACACTGAGAGGTCCACCGCAGATCAGAAGATGAACAACACCTTGTCAAACATCTCCATTAAGTGTGTTCGGGACACCAGTGTAACAGCTGTGGTTTTCCCCTTTCTATACAGCATCCTCTTTATAGTCGCCCTGATACTTAATTCCCTGGCTGCATGGATCTTCTTCAGCATCCCTAGCACCTCAACATTTGTGGTCTTTCTAAAAAATGTGGTGGTGGCTGA…
Contig_1715	rhamnose binding lectin	GATAATACTGAGTGTGTGTGTATTTCCACCATCAGTCTCACTGGTAACATACCACAGCGTCTTTTAAAATCATGCTTTGCTTCAGCATCACACTCTTGCTTGCAGCAACATGTCTACTTGCAAGTGCAGGTGTCCCCACAGAGACAGTTACCACCTGTGAAGGCAACCATGTCCATCGACTGAGCTGTGATATTGGAGTGATTAGTGTTGAGACAGCACTGTACGGACGTGCAGACAGTGTGACCTGCAGTGAAGGACAACCTTCATACAAAACTTCTACAACAGACTGCTCTCTGACAGACACTTTGGCTCTGCTCAAGAGAAGGTGTGATGGAAAAAGGCTGTGTGAACTAAGTCCAAATGGTTTCGGAGCATCTGATCCCTGCAGGGGCACCTACA…
Contig_934	ribosomal protein s19	TCKYCCTTTGCTGTCCACaAGCAAGATGCCCGGTGTCACAGTGAAAGACGTCAACCAGCAGGAGTTTGTCCGAGCTCTGGCAGCTTTCCTGAAGAAGTCAGGAAAGCTGAAGGTGCCCGACTGGGTGGACCTTGTCAAGCTCGGTAAGCACAAGGAGCTGGCCCCCAGTGATGAGAACTGGTTCTACATCAGATCCGCATCCACAGTCCGCCACCTCTACCTCCGTGGAGGGGCTGGTGTTGGCTCCATGACCAAGATCTATGGAAGTCGCCAGAGGAACGGCGTATGCCCTGCCCACTACAGTGTAGGATCCAAGAATGTGGCTCGCAAAGTGCTGCAGGCCCTCGAGCTGCTCAAGATGATTGAGAAGGATCCCAATGGTGGTCGCAGACTAACCGC…
Contig_2680	sam domain- and hd domain-containing protein 1	TGCCGCTTCCTAACGTTTGCCAGGGTGTGTGAGGTGAACGGCCGGAGGTACATCTGTGTTAGAGACAAGGAGGAGGATAATATGACTGAAATGTTCCACACCAGGCTCTGTCTCCACAGAAGAGCCTACCAGCACAAAGTGACCAAGATCACAGAGACTATGATCACAGACGCCTTTTTAAAAGCAGACAGACACATCTGGATTGAAGGCTCAGGAGGGAACATGTTCACACTCTCCACAGCCATTGGTGACATGGAAGCCTACACTAAGCTGACAGATGCTGTGTTTGAACAAATACTCAACTCAACATCCGAGGAGCTGAAGGATGCAAGAGACATTCTACGCAGGATCATCAATCGAGACCTCTACAGGTTTCTGGGTGAAACACGGTTTGAGGAT…
Contig_684	serum amyloid p-component	TCACAGACCTCCGTAGAACACATAGCCTTTTCTCTTTGGCCACACCCTCTGCTTTCAATGACTTCCTGATTTTCAAGAACGCTCCAATCGATGAGTTTGGTCTCTATGTCAGAGATAAACATGTAACTTTTGTAGGTAACAACTACAAAATAAACACATGGCACTCAGTTTGTTCAACATGGGACTCAACATCTGGAGTGGTGCAACTGTGGTTAGATGGAAAGCCCTCAATTAGGAAATTTGTCTCCTCTGGATCCAACATCAACGGGCCCATTATAATTGTTTTATGACAGGAGCAGGATACGCATGGTGGAGGGTTTGATGCTGCACAGTCTTTCGTTGGCATGATGTCTGATGTCCACATGTGGGACTATACCCTCAACCCCTATGAGATCCAGA…
Contig_2165	sffv proviral integration 1	GCTTCAGGACAAGATTCTCATGCTGCCTTGTTTACATGATGGACGGATATGTCATATCATCTGCCTCAGAAGAAATCATTCCAAATGAACCTGGGGAGTATCGACCACCCGCAGAGCTGTACCCCTACCTCACTAACGTGGGGGAGATTTATGAGGACCATAGATGGGTTTTCCACTCTGAGCGCGTCCAGCCGACGGACTTTGAAAATTCTCCAGTGAATCATCTCACAGAGCTTCAATCTGTGTCTCCTCAACAACTGATACAACCCTACCGCTACAGCAGCGAGTCTTTGCCCCTTCACCTGGATCCACCACTCGGGCCTCTCTCTGTGTCACCACAAATCCCATATTACACTTCATCCTTGTGCTACCAGTACCAACCTCCTGCCTCGCCGGGCC…
Contig_1473	sh2 containing inositol-5-phosphatase	ATCAAAATATTTTTTATCTGTTTTTTGTTGAAGAACCTCTGACTTGGTCTATGTGTTGCAAAATAAAATACATAAATGTATAAAAACACACGAACAGTTCCTCAAATCATATTTCTGTCATTTTTTTCTGTATTTGCAGACGCAATCAAAACTACACCAGCATCCTGCGATTTCTGAACCTTACAGATAAGAAGCTCAATCCATTTGACATCACACATCAGTTCACACACCTCTTCTGGTTTGGTGATTTGAACTACCGTGTTGAATTCCCTTCTGGAGTAAGTCCGAATCAGACTCAGAATTGGGTTTATTGCAAAGTAGGTTTTCGCATACAAGGAATTTACTTTGGTAAATTGGTGCATAACAAT
Contig_2675	skin mucus lectin	CCGGGGACTTMCTTCCTTCTGCTCACAGACTGACTGGTGTGGGACATTCAAGCATAATCATGAGTCTGAACTTCCTGTCCAAAAATGATGAGCTTCGCAAGGGAGATTACCTGATGTCCAACAACAAGCAGTGGAAGGCTATCTTTCAGGACGATAGTAACTTTGTCATCTACGGCTGGAAGCCTGTGTGGGCTTCAGACACTTATGGATCAGACGCTGTCCGCCTGGTCATGCAGGAAGACTGCAACCTGGTCATGTACAACAAGGATGGGCATCCCAGTTGGCACACAAACACACATGTGAATGGTGATTTCAGGAGCCGTCTTCACCTGACCGATGATGGCAAACTGTTGGTGTTCAATGACGGGGAAGAACTTTGGAGCTCTGCTAACTCCACAG…
Contig_840	strawberry notch homolog 2	SGGGCGGGGGCAGATGTGTGTGTTGAACCAGAGAGGAACTGTGAAAGAGCTAGTGAGAGTCCACTATTGGGTGGAAGCGCACCAGCTGTAAGGTGAATACCACCACTTTGACCAACACATGGAAGAGGCTATCGCATTCAGGGATTCAAGGTGAARCAGGAGTGTATGTGTGTGTGTATTTTGCCCCCCCCATACTGCAGCGTTTGGACNGGTGTCTCTCATGCAGTTCTGGACTAAATTGTATTCACAGCTGGGACGACCGCTTCCCAAGGACCTGTCCTGCATTGATGACCTCTCCACAAACTCTCTGTTCTCCTCTCCGGNTGACTCACTGTCGGAGTATGCTGATGCCCAGTCCTTCATCAGCACAGACAACCTGGACACAGTGCCCACCCTCTG…
Contig_1540	tnf superfamily member 14	ATGTTGGGACTTGTTGTCGAGGGATGTTTCATCTACAATCTATACAAAAAAACAGAGGCTTTTTCCCTCTATATGTCTCATCCTCTCTTTCAGAACTTGTCCAATCCCAAAGCATCTGGCCTGCAGGGTGGCACCATAATGAGTCAAGTGGGAACTAAAGAGTCCAATGAGATTCCCACAATGCGACCACATCTCGAACCGATCCAACAGAGGCCCTTTGCTCAACTGATAGGCTCCTGGCATCCTGCAGGGGAGACCAATGTGGTGCAGTGGGTATATAGAGGTGGCGAAAGTATCACCTTCAACATGGGCTATAACAATGGTCGGTTGTTGGTTGAGAAGGACGGTAACTACTACCTCTACTCCAAAGTGACATTAAATGCTGCAGAGGAGTGTGTG…
Contig_469	transcription factor 3 (e2a immunoglobulin enhancer binding factors e12 e47)isoform cra_b	AGCCTGAAGGTTTTACTGGTTTGCCCGGTAGCCTAAATCGTTCCAGTGGTACTGACGTCAAACGCGAGGACAAGGAGGACGATGAGAACTGCTCAATTACCGACAGGTCAGAGGACGAGAAAAAAGACACGAAGGGCCGCCTCCGAACAAGTCTGGATGATGAGGAAGATGATGAAGATCTGCCTGTGGAGGTTAAGGCTGAGCGGGAGAAAGTGCGGAGGTTGGCTAACAACACCCGCGAGCGGCTACGTGTGCGGGACATCAACGAGGCTTTTAAGGAGCTGGGCCGCATGTGTCAGCTCCATCTGAGCAATGAGAAACAGCAGACCAAATTGATCGTACTGCAACAGGCCGTTAACGTTATACTCAACCTGGAGCAGCAAGTTCGAGAGCGTAATT…
Contig_2299	transforming growthbeta receptor ii (70 80kda)	GGGGGCTCTTGTCTGTGGGAGATCATCTCCAGGTGTAACGCAATTGGGGATGTGAAAGAGTACGAGCCACCCTTTGGGAACCTGAGGGAGCATCCGTGTGTCGAGAGTATGAAGGACAGCGTCCTCCGAGACAGAGGAAGACCTGAGATCCCCGACAGCTGGATCAACCACACAGGCATCCAGATGGTGTGCGCCGCCATAGACGATTGCTGGGACCACGACCCCGAGGCCCGTCTGACAGCCCAGTGTGTTGCCGAGCGATTCTACGTCATGGAGTACCTGGACAAGCTGTCAGATCGCTCTGACTCAGAGGAGAAGATCCCTGAAGAAATCTTTGTGGTGGATGAGAAGTAGAGCGCAACAGAAACACTGCCCCCCACCAGAGTGGCAGAGGAAGTA…
Contig_2692	trypsin 10	GGTGACTCCGGCAGCCCTCTGGTGTGTCTTGGAGAGGTCTACGGCCTGGTTTCATGGGGTCAGGGATGCGCCGTGTCTAACTACCCTGGAGTCTATGTCAAAGTGTGCGAGTTCCTTCACTGGATTGAAGACACCATGGCAGCCTATCCTTGAAGAAATTACTAATTTTCACTTTTATTTTTCTTCACTCCTCCCACTTGTTCCCCTCTATTCTCTGCAATACATGACCATAAATTCCTAATTTCTTTTCTATCTATTTTTCTTTCACGGGTGCCTTGTCTCCTTTAAAGTTTCCCCCTTCATATATCCAGACTCAACACACTTCTGCCAGAATGTAGAAGACAAAATAAAACCACTTATATTCACT
Contig_1814	vascular endothelial growth factor	ATGGAATTTCCCCTCTTGGCCCACAATTTCATTTTGCACAATCCCAGCATTGCCCAATCTAATTTGGACAATCAAGAAGCTGAACTTCATGATATTGTTCAGGCCCAGTATATTTGGTTTGGCTTCCCAGAGGGCTGTCAGGCTGGGGTTGTTCTAGGCCCTTGAGTGATATTTTGGAGGTGTTGCCTGTCTGTGTGCTAATATCTTTTTCAAGAAAAGAACTTCTGCAAAGACAGAGACGGGGGAAGTAGACTGAAGGTGAAAAAACAGACTATTGCTGATTATTGCAGAGCTTAAGACAGATATATAGATAGAGGGCTTGTAAATTCCAATGGGAAATTGGTTGAGTGTATGTAAAAGCAGGTAAATCTGTTTACTTGGATAAACTTACTGCTTCTC…
Contig_1660	x-box binding protein 1	CGGCGACCGGGTGACCAGGGAAATCTCAAGGTTTCTACTGAATTCAATAAGGATACCCGGCTATTTCTGATTTCAGACAGCACCAGTAGGATATAACAACATGGTGGTGGTAGCAGCAGGGACCGGGGGAGCCCACAAAGTGCTCCTGATATCCGGGAAACAGACCGGCTCATCTAACGGCTCACAGACAGGCTATAGCCGGCCCATCTCGGTCGTTTTACCGTCACCAGCTAGCCAGGCGTCGTCGGATTCAGACTCCAACTCCTCCGCGGGGCCGCCCATACGAAAAAGACAGAGACTCACACACTTGAGTCCGGAGGAGAAAGCACTTCGCAGGAAACTGAAGAACAGAGTCGCCGCTCAGACAGCTAGAGACAGAAAAAAAGCCAGCTGTAACAG…
