# Supplementary material for: Profiling of infection specific mRNA transcripts of the European seabass Dicentrarchus labrax
Source: BMC Genomics. 2009 Apr 10;10:157. doi: 10.1186/1471-2164-10-157 (PMC2674461; doi:10.1186/1471-2164-10-157)
Supplement: Additional file 5 — Appendix 5. Calculated R-values for contigs resulting from the EST sequencing of the cDNA library of spleen, liver and kidney infected with Nodavirus and Vibrio anguillarum. [file 1471-2164-10-157-S5.xls]

## Sheet: R
	Vibrio anguillarum			Nodavirus
	Liver	Spleen	Kidney	Liver	Spleen	Kidney	R	predicted Transcript	e-value
Contig 96	1	21	105	0	6	101	232.769	hemoglobin b a1 globin	1e-65
Contig 4	122	0	0	148	0	0	229.695	ovary-specific c1q-like factor	1e-46
Contig 1	0	4	62	0	13	100	186.34	alpha hemoglobin a	1e-61
Contig 9	35	0	0	119	0	0	176.679	14 kda apolipoprotein	1e-59
Contig 25	0	18	7	0	96	85	176.318	mflj00348 protein	1e-31
Contig 3	2	10	100	0	1	12	167.363	alpha hemoglobin a	1e-62
Contig 97	2	11	100	8	30	65	146.522	hemoglobin b a1 globin	1e-63
Contig 230	52	0	0	73	0	0	110.406	immune-lectin-like receptor 4	1e-73
Contig 185	95	0	0	1	0	0	109.106	hepcidin-like precursor	1e-41
Contig 268	75	0	0	30	0	0	81.1316	apoa4 protein	1e-11
Contig 343	76	0	0	5	0	0	80.6465	ribosomal protein l18a	1e-27
Contig 129	76	0	0	4	1	0	78.0131	apolipoprotein a-I	1e-94
Contig 16	0	11	6	8	56	37	73.1352	protein	1e-17
Contig 43	0	3	39	0	1	5	66.8667	alpha hemoglobin a	1e-60
Contig 321	45	0	0	30	0	0	57.8415	transferrin	1e-170
Contig 157	59	0	0	14	1	0	56.401	fatty acid binding proteinliver basic	1e-58
Contig 191	43	2	0	0	0	0	47.7622	hepcidin precursor	1e-29
Contig 489	0	3	2	0	4	28	44.5378	---NA---	-
Contig 487	0	3	2	0	4	28	44.5378	protein	1e-28
Contig 453	43	0	0	10	0	0	43.6948	tbt-binding protein	1e-15
Contig 1039	41	0	0	13	0	0	42.6699	ovary-specific c1q-like factor	1e-40
Contig 77	0	8	3	6	12	32	42.0845	protein	1e-26
Contig 187	35	0	0	0	0	0	41.5713	hepcidin precursor	1e-26
Contig 250	24	0	0	24	0	0	39.1298	warm-temperature-acclimation-related-65 kda-protein	1e-170
Contig 1049	36	0	0	10	0	0	36.9636	type iv antifreeze protein precursor	1e-34
Contig 373	13	0	0	21	0	0	31.2318	neurotoxin c59 ly-6-like protein	1e-10
Contig 488	28	0	0	2	0	0	29.5671	---NA---	1e-28
Contig 490	28	0	0	2	0	0	29.5671	---NA---	-
Contig 301	0	12	0	0	0	0	29.2246	aldolase a	1e-111
Contig 569	28	0	0	8	0	0	28.8192	fibrinogen b beta polypeptide	1e-170			Alignement not the same
Contig 1045	28	0	0	8	0	0	28.8192	gamma polypeptide	1e-167
Contig 160	0	2	0	1	21	3	28.0274	vangl2 protein	1e-16
Contig 251	10	0	0	18	0	0	26.5495	warm temperature acclimation-related 65 kda protein	1e-177
Contig 504	9	0	0	18	0	0	26.425	male-specific protein	1e-17
Contig 159	0	1	4	16	7	17	26.3867	af095770_1pth-responsive osteosarcoma d1 protein	1e-28
Contig 44	0	3	8	0	0	11	24.0692	novel alpha-globin	1e-43
Contig 249	22	0	0	2	0	0	22.9044	---NA---	1e-23
Contig 1050	19	0	0	1	0	0	20.4259	---NA---	0.0001
Contig 222	0	0	0	12	2	0	19.6011	neurotoxin c59 ly-6-like protein	1e-25
Contig 440	12	0	0	10	0	0	17.3843	complement component c3	1e-180
Contig 571	14	0	0	7	0	0	16.0644	microfibrillar-associated protein 4	1e-60
Contig 1057	15	0	0	1	0	0	15.9046	---NA---	1e-39
Contig 375	15	0	0	0	1	0	15.7733	---NA---	1e-46
Contig 1043	12	0	0	0	0	0	14.253	ovary-specific c1q-like factor	1e-76
Contig 535	5	0	0	8	0	0	11.9088	type ii antifreeze protein	1e-35
Contig 184	10	0	0	0	0	0	11.8775	hepcidin-like precursor	1e-12
Contig 11	9	0	0	6	0	0	11.5683	tbt-binding protein	1e-58
Contig 1052	10	0	0	5	0	0	11.4746	fbp32 precursor	1e-152
Contig 47	0	2	1	0	2	7	10.9878	alpha globin	1e-08
Contig 1058	6	0	0	7	0	0	10.9568	glutathione s-theta 3	1e-93
Contig 127	0	0	0	0	7	1	10.8852	ribosomal protein l28	1e-59
Contig 57	12	5	12	4	24	5	10.6613	---NA---	-
Contig 202	0	0	4	0	0	4	10.6599	---NA---	-
Contig 246	0	0	3	0	6	4	10.6028	viral a-type inclusion	1e-26
Contig 1060	10	0	0	3	0	0	10.3417	chromosome 6 open reading frame 58	1e-108
Contig 329	0	3	0	1	3	6	10.3213	rrna promoter binding	1e-70
Contig 158	0	4	1	0	1	4	9.60265	---NA---	-
Contig 192	8	0	0	0	0	0	9.50202	hepcidin precursor	1e-27
Contig 503	7	0	0	5	0	0	9.3087	male-specific protein	1e-53
Contig 302	1	0	0	6	0	0	9.29065	serine (or cysteine) proteinaseclade a (alpha-1antitrypsin)member 1	1e-92
Contig 670	9	0	0	1	0	0	9.26789	lymphocyte g0 g1 switch protein 2	1e-05
Contig 561	9	0	0	1	0	0	9.26789	steap family member 4	1e-51
Contig 668	8	0	0	4	0	0	9.17965	tributyltin binding protein type 2	1e-48
Contig 130	0	0	0	5	0	0	9.14476	alpha-1-microglobulin bikunin precursor	1e-102
Contig 1087	0	1	1	0	0	5	8.97607	lymphocyte antigen 6 locus d	1e-21
Contig 255	9	2	0	4	0	0	8.96208	apolipoprotein e	1e-33
Contig 102	0	4	0	0	1	0	8.93716	---NA---	-
Contig 52	2	0	0	6	0	0	8.85053	apolipoprotein a-iv	1e-109
Contig 520	0	1	0	0	1	5	8.63835	ribosomallarge p2	1e-26
Contig 436	0	0	0	0	5	0	8.48821	cathepsin s	1e-130
Contig 204	0	0	0	0	5	0	8.48821	tropomyosin 1isoform cra_a	1e-122
Contig 254	0	0	1	1	7	1	8.35923	cysteine-rich protein 1	1e-39
Contig 46	0	0	4	0	0	2	8.35417	alpha hemoglobin a	1e-40
Contig 45	0	0	4	0	0	2	8.35417	chk1 checkpoint homolog	1e-08
Contig 326	0	0	3	0	5	2	8.32957	ribosomallarge p2	1e-18
Contig 574	7	0	0	0	0	0	8.31427	alpha-2-plasmin inhibitor	1e-38
Contig 237	7	0	0	0	0	0	8.31427	liver angiotensinogen	1e-19
Contig 505	7	0	0	0	0	0	8.31427	tributyltin binding protein type 1	1e-26
Contig 317	0	4	0	0	1	1	8.2497	ribosomal protein s20	1e-60
Contig 420	1	0	5	0	0	2	8.19432	integrin beta 1 binding protein 3	1e-85
Contig 674	0	0	4	0	2	3	8.03673	ribosomal protein s14	1e-75
Contig 555	1	0	0	5	0	0	7.62914	aldolase b	1e-146
Contig 361	1	3	0	0	4	0	7.48996	ribosomal protein s15	1e-52
Contig 227	0	0	1	0	3	4	7.39738	tmsb4x protein	1e-10
Contig 212	1	0	2	1	8	1	7.36196	ribosomal protein s21	1e-44
Contig 1133	0	0	0	4	0	0	7.31581	betaine-homocysteine methyltransferase	1e-170
Contig 738	0	0	0	4	0	0	7.31581	serine (or cysteine) proteinaseclade a (alpha-1antitrypsin)member 1	1e-17
Contig 675	0	3	0	0	0	0	7.30615	ribosomal protein l35a	1e-55
Contig 164	6	2	3	0	0	0	7.15921	heavy polypeptide 1	1e-22
Contig 186	6	0	0	0	0	0	7.12651	hepcidin precursor	1e-22
Contig 188	6	0	0	0	0	0	7.12651	hepcidin precursor	1e-17
Contig 163	11	2	5	0	1	2	7.10395	ferritin heavy chain	1e-95
Contig 1130	0	0	0	0	4	0	6.79057	plasminogenurokinase receptor	1e-34
Contig 99	0	3	0	0	1	0	6.75445	chemokine (c-x-c motif) ligand 9	1e-35
Contig 639	0	3	0	0	1	0	6.75445	---NA---	-
Contig 1083	2	0	0	0	5	0	6.67583	ribosomal protein s18	1e-69
Contig 269	0	4	1	1	3	1	6.52984	ribosomal protein s8	1e-116
Contig 82	0	1	4	2	3	0	6.52912	b-cell translocation geneanti-proliferative	1e-80
Contig 448	6	0	0	2	0	0	6.28573	---NA---	-
Contig 105	0	3	0	0	1	1	6.26834	---NA---	-
Contig 508	5	0	0	3	0	0	6.13311	haptoglobin-related protein	1e-129
Contig 153	0	2	0	0	0	2	6.12998	---NA---	-
Contig 1117	0	0	3	0	0	0	6.10609	cell division cycle 42 (gtp binding25kda)	1e-88
Contig 287	0	0	3	0	0	0	6.10609	chemokine (c-x-c motif) receptor 4	1e-19
Contig 732	6	0	0	1	0	0	6.08465	ceruloplasmin	1e-117
Contig 650	6	0	0	1	0	0	6.08465	serine (or cysteine) peptidaseclademember 2	1e-81
Contig 1067	0	2	1	0	4	1	6.00854	zgc:123161 protein	1e-55
Contig 1103	1	0	0	4	0	0	6.00155	leucine-rich alpha-2-glycoprotein 1	1e-34
Contig 123	3	0	1	6	1	0	5.93952	mantle gene 8	1e-39
Contig 1120	5	0	0	0	0	0	5.93876	cg10512-isoform a	1e-178
Contig 58	1	0	1	2	6	4	5.86571	cytochrome c oxidase subunit iii	1e-116
Contig 625	0	1	0	3	4	1	5.7947	complement factor d preproprotein	1e-121
Contig 481	0	0	0	0	3	2	5.75967	---NA---	-
Contig 623	0	1	0	3	0	0	5.6729	tumortranslationally-controlled 1	1e-24
Contig 312	0	1	0	1	0	3	5.56069	ribosomal protein l10	1e-78
Contig 1078	0	0	3	0	1	0	5.55439	beta-2 microglobulin	1e-34
Contig 83	0	0	0	3	0	0	5.48685	coagulation factor ii	1e-104
Contig 1173	0	0	0	3	0	0	5.48685	heme oxygenase1	1e-138
Contig 1109	0	0	0	3	0	0	5.48685	---NA---	-
Contig 1081	4	0	0	3	0	0	5.45751	isoform cra_b	1e-126
Contig 1096	3	0	0	0	0	3	5.45208	nadh dehydrogenase subunit 3	1e-30
Contig 357	0	1	0	0	1	3	5.42938	nadh dehydrogenase subunit 1	1e-76
Contig 20	5	0	0	2	0	0	5.40878	cysteine dioxygenase	1e-98
Contig 1041	5	0	0	2	0	0	5.40878	ovary-specific c1q-like factor	1e-46
Contig 750	0	2	0	0	1	2	5.32561	ribosomal protein l31	1e-56
Contig 263	0	1	0	0	3	0	5.27897	---NA---	-
Contig 1138	0	0	1	3	0	0	5.27288	histone clusterh1b	1e-12
Contig 792	0	0	0	0	3	0	5.09293	---NA---	-
Contig 539	2	1	0	4	4	0	5.01707	cystatin	1e-27
Contig 1093	1	0	0	4	1	0	4.99582	atph+mitochondrial f0subunit c3 (subunit 9)	1e-54
Contig 332	0	2	0	0	0	1	4.97713	---NA---	-
Contig 1046	0	1	1	0	2	3	4.9745	---NA---	-
Contig 325	2	1	0	0	4	0	4.91156	eukaryotic translation elongation factor 1 gamma	1e-75
Contig 78	9	3	5	3	12	1	4.89521	ferritin h-3	1e-88
Contig 1094	3	0	0	3	0	0	4.89123	serine (or cysteine) proteinaseclade a (alpha-1antitrypsin)member 1	1e-135
Contig 86	0	2	0	0	0	0	4.87077	beta-galactosidase alpha peptide	1e-14
Contig 62	0	2	0	0	0	0	4.87077	---NA---	-
Contig 64	0	2	0	0	0	0	4.87077	---NA---	-
Contig 331	0	2	0	0	0	0	4.87077	---NA---	-
Contig 645	0	2	0	0	0	0	4.87077	---NA---	-
Contig 666	0	2	0	0	0	0	4.87077	---NA---	-
Contig 1260	0	2	0	0	0	0	4.87077	---NA---	-
Contig 1277	0	2	0	0	0	0	4.87077	---NA---	-
Contig 1294	0	2	0	0	0	0	4.87077	---NA---	-
Contig 1299	0	2	0	0	0	0	4.87077	---NA---	-
Contig 23	1	3	0	0	1	1	4.75273	ribosomal protein l38	1e-13
Contig 652	4	0	0	0	0	0	4.75101	3-hydroxy-3-methylglutaryl-coenzyme a reductase	1e-11
Contig 1021	4	0	0	0	0	0	4.75101	complement factor b	1e-111
Contig 764	4	0	0	0	0	0	4.75101	cytidine deaminase	1e-58
Contig 124	4	0	0	0	0	0	4.75101	---NA---	1e-20
Contig 692	4	0	0	0	0	0	4.75101	---NA---	-
Contig 238	4	0	0	0	0	0	4.75101	protein disulfide isomerase familymember 3	1e-89
Contig 1047	0	2	0	0	1	0	4.65887	---NA---	-
Contig 90	0	2	0	0	1	0	4.65887	ribosomal protein s27a	1e-66
Contig 628	0	0	0	0	2	2	4.6545	ribosomal protein s17	1e-70
Contig 221	0	1	2	0	2	0	4.62679	secreted protein	1e-17
Contig 1084	0	0	1	1	4	1	4.59459	ribosomal protein l15	1e-105
Contig 441	0	1	0	0	0	2	4.55764	ribosomal protein s3a	1e-142
Contig 1107	2	0	0	3	0	0	4.4973	complement component factor h	1e-16
Contig 460	2	0	0	3	0	0	4.4973	c-type lysozyme	1e-62
Contig 676	2	0	0	3	0	0	4.4973	fibrinogen alpha chain	1e-96
Contig 570	2	0	0	3	0	0	4.4973	microfibrillar-associated protein 4	1e-76
Contig 810	2	0	0	3	0	0	4.4973	zgc:112265 protein	1e-32
Contig 821	0	0	2	3	2	1	4.40166	ribosomal protein l7	1e-123
Contig 225	3	1	5	0	2	2	4.37381	ribosomal protein l36	1e-46
Contig 1048	0	1	2	0	0	1	4.36313	---NA---	-
Contig 540	0	2	1	0	2	1	4.33935	ribosomal protein s19	1e-80
Contig 261	0	0	0	2	2	0	4.2806	ribosomal protein l4	1e-176
Contig 1128	0	0	0	2	2	0	4.2806	ribosomal protein sa	1e-153
Contig 162	1	0	0	2	4	2	4.21077	ribosomal protein l13	1e-100
Contig 400	0	0	0	1	3	1	4.18643	keratin k10	1e-154
Contig 691	0	1	0	2	0	0	4.18374	---NA---	-
Contig 1199	0	0	2	0	0	1	4.17708	astacin like metallo-protease	1e-107
Contig 685	0	2	1	1	2	0	4.1524	ribosomal protein s2	1e-132
Contig 564	3	0	1	4	6	1	4.087	elongation factor 1 alpha	1e-170
Contig 303	4	0	0	1	0	0	4.07795	angiotensinogen (serpin peptidaseclademember 8)	1e-104
Contig 1090	4	0	0	1	0	0	4.07795	c1 inhibitor	1e-67
Contig 1104	4	0	0	1	0	0	4.07795	cytochrome c	1e-49
Contig 24	0	0	2	0	0	0	4.07072	---NA---	-
Contig 679	0	0	2	0	0	0	4.07072	---NA---	-
Contig 1266	0	0	2	0	0	0	4.07072	---NA---	-
Contig 1300	0	0	2	0	0	0	4.07072	---NA---	-
Contig 1285	0	0	2	0	0	0	4.07072	skin mucus lectin	1e-37
Contig 126	1	0	2	0	1	3	4.06458	ribosomal protein s26	1e-38
Contig 705	0	1	2	0	1	0	4.04487	actin related protein 2 3 subunit 3	1e-98
Contig 48	0	0	0	0	0	2	4.0318	alpha globin	-
Contig 1210	0	0	0	0	0	2	4.0318	immunoglobulin mu heavy chain	1e-138
Contig 177	0	0	0	0	0	2	4.0318	---NA---	-
Contig 196	0	0	0	0	0	2	4.0318	---NA---	-
Contig 868	0	0	0	0	0	2	4.0318	---NA---	-
Contig 870	0	0	0	0	0	2	4.0318	---NA---	-
Contig 1301	0	0	0	0	0	2	4.0318	---NA---	-
Contig 627	0	0	2	1	2	0	4.02036	ribosomal protein s6	1e-125
Contig 533	1	0	1	0	4	1	3.95339	loc400590 protein	1e-05
Contig 125	2	0	0	0	3	2	3.94729	ribosomal protein l18	1e-91
Contig 60	0	1	0	0	2	0	3.92113	chemokine (c-c motif) ligand 25	1e-35
Contig 378	0	1	0	0	2	0	3.92113	---NA---	-
Contig 1065	0	1	0	0	2	0	3.92113	ribosomal protein l10a	1e-102
Contig 703	0	1	0	0	2	0	3.92113	zinc finger protein 9	1e-80
Contig 259	0	1	1	0	2	2	3.91987	---NA---	-
Contig 288	0	0	2	0	1	0	3.85882	ribosomal protein l14	1e-12
Contig 1088	3	0	0	2	0	0	3.8561	leukocyte cell-derived chemotaxin 2	1e-64
Contig 734	3	0	0	2	0	0	3.8561	natt3_thaninatterin-3 precursor	1e-61
Contig 1106	3	0	0	2	0	0	3.8561	phospholipid hydroperoxide glutathione peroxidase	1e-75
Contig 319	0	0	0	0	1	2	3.8199	---NA---	-
Contig 576	0	0	0	0	1	2	3.8199	progressive ankylosis protein	1e-15
Contig 226	0	0	0	2	2	1	3.79449	ribosomal protein l22	1e-48
Contig 646	0	0	0	2	0	1	3.76426	cd59-like protein 2	1e-31
Contig 1208	0	0	0	2	0	1	3.76426	---NA---	1e-06
Contig 1056	9	0	1	2	4	1	3.73137	cytochrome c oxidase subunit i	1e-170
Contig 864	0	0	0	2	0	0	3.6579	complement component 5	1e-120
Contig 1236	0	0	0	2	0	0	3.6579	cytochromefamilysubfamilypolypeptide 13	1e-157
Contig 468	0	0	0	2	0	0	3.6579	ependymin	1e-91
Contig 498	0	0	0	2	0	0	3.6579	fatty acid binding protein 4	1e-65
Contig 1235	0	0	0	2	0	0	3.6579	large subunit gtpase 1 homolog	1e-115
Contig 7	0	0	0	2	0	0	3.6579	---NA---	-
Contig 338	0	0	0	2	0	0	3.6579	---NA---	-
Contig 426	0	0	0	2	0	0	3.6579	---NA---	-
Contig 458	0	0	0	2	0	0	3.6579	---NA---	-
Contig 1219	0	0	0	2	0	0	3.6579	---NA---	-
Contig 1233	0	0	0	2	0	0	3.6579	---NA---	-
Contig 1246	0	0	0	2	0	0	3.6579	---NA---	-
Contig 1280	0	0	0	2	0	0	3.6579	novel proteinmouse camp responsive element binding protein 3-like 3	1e-27
Contig 568	0	0	0	2	0	0	3.6579	phosphodiesterase 3b	1e-70
Contig 1238	0	0	0	2	0	0	3.6579	prostaglandin d synthase	1e-71
Contig 1247	0	0	0	2	0	0	3.6579	ribosomal protein s16	1e-76
Contig 262	0	0	0	2	0	0	3.6579	secreted phosphoprotein24kda	1e-40
Contig 1157	0	0	1	0	1	2	3.60593	---NA---	-
Contig 243	0	0	1	0	1	2	3.60593	ribosomal protein l27	1e-65
Contig 1178	3	0	0	0	0	0	3.56326	chemokine (c-c motif) ligand 18 (pulmonary and activation-regulated)	1e-17
Contig 766	3	0	0	0	0	0	3.56326	complement c4-2	1e-40
Contig 190	3	0	0	0	0	0	3.56326	hepcidin precursor	1e-17
Contig 429	3	0	0	0	0	0	3.56326	lacz alpha peptide	1e-06
Contig 107	3	0	0	0	0	0	3.56326	loc570832 protein	1e-43
Contig 452	3	0	0	0	0	0	3.56326	---NA---	1e-09
Contig 455	3	0	0	0	0	0	3.56326	---NA---	0.0001
Contig 461	3	0	0	0	0	0	3.56326	---NA---	-
Contig 509	3	0	0	0	0	0	3.56326	---NA---	-
Contig 713	3	0	0	0	0	0	3.56326	---NA---	-
Contig 1188	3	0	0	0	0	0	3.56326	---NA---	1e-37
Contig 1040	3	0	0	0	0	0	3.56326	ovary-specific c1q-like factor	1e-44
Contig 1136	3	0	0	0	0	0	3.56326	slam family member 9	1e-14
Contig 1073	3	0	1	0	0	2	3.562	non-metastatic cellsproteinexpressed in	1e-76
Contig 1108	1	0	0	0	3	1	3.54523	ribosomal protein l3	1e-170
Contig 1069	1	0	0	0	3	1	3.54523	ribosomal protein l6	1e-107
Contig 751	0	0	1	0	2	0	3.5211	eukaryotic translation initiation factorisoform 1	1e-121
Contig 371	0	0	1	0	2	0	3.5211	glia maturation factor beta	1e-52
Contig 398	0	0	0	0	2	1	3.50164	heat shock protein 8	1e-98
Contig 178	0	0	0	0	2	1	3.50164	---NA---	-
Contig 205	0	0	0	0	2	1	3.50164	ribosomal protein s5	1e-110
Contig 141	0	1	0	1	2	0	3.50074	---NA---	-
Contig 1131	0	0	2	1	1	0	3.43844	---NA---	-
Contig 1265	0	0	0	0	2	0	3.39529	chemokine (c-x-c motif) ligand 12b (stromal cell-derived factor 1)	1e-39
Contig 1044	0	0	0	0	2	0	3.39529	chemokine cxc-like protein	1e-10
Contig 1184	0	0	0	0	2	0	3.39529	endou protein	1e-116
Contig 1312	0	0	0	0	2	0	3.39529	fibrinogen-like 2	1e-44
Contig 462	0	0	0	0	2	0	3.39529	galactosesoluble 9	1e-45
Contig 1166	0	0	0	0	2	0	3.39529	karyopherin alpha 4 (importin alpha 3)	1e-25
Contig 145	0	0	0	0	2	0	3.39529	mhc class ii antigen alpha chain	1e-104
Contig 176	0	0	0	0	2	0	3.39529	---NA---	-
Contig 180	0	0	0	0	2	0	3.39529	---NA---	-
Contig 216	0	0	0	0	2	0	3.39529	---NA---	-
Contig 241	0	0	0	0	2	0	3.39529	---NA---	-
Contig 281	0	0	0	0	2	0	3.39529	---NA---	-
Contig 318	0	0	0	0	2	0	3.39529	---NA---	-
Contig 334	0	0	0	0	2	0	3.39529	---NA---	-
Contig 406	0	0	0	0	2	0	3.39529	---NA---	-
Contig 408	0	0	0	0	2	0	3.39529	---NA---	-
Contig 476	0	0	0	0	2	0	3.39529	---NA---	-
Contig 518	0	0	0	0	2	0	3.39529	---NA---	-
Contig 577	0	0	0	0	2	0	3.39529	---NA---	-
Contig 869	0	0	0	0	2	0	3.39529	---NA---	-
Contig 973	0	0	0	0	2	0	3.39529	---NA---	-
Contig 1147	0	0	0	0	2	0	3.39529	---NA---	-
Contig 1150	0	0	0	0	2	0	3.39529	---NA---	-
Contig 1212	0	0	0	0	2	0	3.39529	---NA---	-
Contig 1232	0	0	0	0	2	0	3.39529	---NA---	1e-33
Contig 1234	0	0	0	0	2	0	3.39529	---NA---	-
Contig 1244	0	0	0	0	2	0	3.39529	---NA---	-
Contig 1254	0	0	0	0	2	0	3.39529	---NA---	-
Contig 1264	0	0	0	0	2	0	3.39529	---NA---	-
Contig 1273	0	0	0	0	2	0	3.39529	---NA---	-
Contig 1298	0	0	0	0	2	0	3.39529	---NA---	-
Contig 1286	0	0	0	0	2	0	3.39529	nilt1 leucocyte receptor	0.0001
Contig 1191	0	0	0	0	2	0	3.39529	orf250-like protein	1e-27
Contig 1239	0	0	0	0	2	0	3.39529	profilin 1	1e-23
Contig 1237	0	0	0	0	2	0	3.39529	ribophorin ii	1e-114
Contig 51	0	0	0	0	2	0	3.39529	t-cell immunoglobulin and mucin domain containing 4	1e-34
Contig 419	0	0	0	0	2	0	3.39529	transgelin	1e-99
Contig 1243	0	0	0	0	2	0	3.39529	typealphaisoform cra_g	1e-66
Contig 154	0	0	0	0	2	0	3.39529	v-ki-ras2 kirsten rat sarcoma viral oncogene homolog	1e-81
Contig 98	16	9	5	4	8	6	3.3889	cytochrome c oxidase subunit ii	1e-101
Contig 271	1	0	2	0	2	0	3.37916	lightlc8-type 2	1e-45
Contig 1105	1	0	0	1	3	0	3.35828	ribosomal protein l23a	1e-66
Contig 264	3	0	0	1	0	2	3.35559	ribosomal protein l23	1e-69
Contig 217	3	0	1	0	0	0	3.34928	fatty acid binding protein h8-isoform	1e-59
Contig 1200	1	0	2	0	0	0	3.34893	ribosomal protein	1e-19
Contig 1095	2	2	1	0	0	1	3.31957	ribosomal protein l35	1e-45
Contig 92	0	0	1	0	2	1	3.28767	ribosomal protein l34	1e-60
Contig 544	2	0	0	2	0	0	3.26082	inter-alphainhibitor h3	1e-170
Contig 1115	2	0	0	2	0	0	3.26082	o-family 3	1e-80
Contig 200	2	0	0	2	0	0	3.26082	retinol binding proteinplasma	1e-86
Contig 1129	2	0	0	2	0	0	3.26082	spermidine spermine n1-acetyltransferase	1e-77
Contig 1085	2	0	0	1	3	0	3.22896	fibronectin 1b	1e-126
Contig 612	0	1	1	2	1	0	3.1654	ribosomal protein l11	1e-98
Contig 659	3	0	0	1	0	0	3.14287	apolipoprotein c-ii	1e-31
Contig 273	3	0	0	1	0	0	3.14287	cytochrome c oxidase subunit vib	1e-43
Contig 1139	3	0	0	1	0	0	3.14287	fetuin b	1e-65
Contig 1132	3	0	0	1	0	0	3.14287	leucine-rich alpha-2-glycoprotein 1	1e-61
Contig 825	3	0	0	1	0	0	3.14287	loc553472 protein	1e-80
Contig 1112	3	0	0	1	0	0	3.14287	loc567732 protein	1e-140
Contig 506	3	0	0	1	0	0	3.14287	male-specific protein	1e-28
Contig 1134	3	0	0	1	0	0	3.14287	male-specific protein	1e-45
Contig 55	1	0	2	0	0	1	3.1155	ribosomal protein l12	1e-76
Contig 84	0	1	1	0	0	0	3.08445	---NA---	-
Contig 411	0	1	1	0	0	0	3.08445	---NA---	-
Contig 575	0	1	1	0	0	0	3.08445	---NA---	-
Contig 779	0	1	1	0	0	0	3.08445	---NA---	-
Contig 1304	0	1	1	0	0	0	3.08445	s-phase kinase-associated protein 1a	1e-58
Contig 622	0	1	0	0	0	1	3.06499	-	-
Contig 1071	0	1	0	0	0	1	3.06499	isoform cra_a	1e-26
Contig 103	0	1	0	0	0	1	3.06499	---NA---	-
Contig 274	0	1	0	0	0	1	3.06499	---NA---	-
Contig 892	0	1	0	0	0	1	3.06499	---NA---	-
Contig 1290	0	1	0	0	0	1	3.06499	---NA---	-
Contig 1252	0	1	0	0	0	1	3.06499	proteasomebeta type 3	1e-104
Contig 348	0	1	0	0	0	1	3.06499	ribosomal protein l18	0.0001
Contig 168	0	0	2	1	1	1	2.95233	ribosomal protein s15a	1e-67
Contig 740	3	0	2	0	3	1	2.94576	ribosomal protein l30	1e-49
Contig 704	1	0	0	2	0	0	2.93611	4-hydroxyphenylpyruvate dioxygenase	1e-136
Contig 572	1	0	0	2	0	0	2.93611	alpha polypeptide isoform 1	1e-39
Contig 1144	1	0	0	2	0	0	2.93611	alpha-1-microglobulin bikunin precursor	1e-28
Contig 1177	1	0	0	2	0	0	2.93611	apolipoprotein b	1e-31
Contig 1186	1	0	0	2	0	0	2.93611	coagulation factor ii	1e-123
Contig 824	1	0	0	2	0	0	2.93611	elastase 2a	1e-132
Contig 565	1	0	0	2	0	0	2.93611	hyaluronan binding protein 2	1e-64
Contig 1180	1	0	0	2	0	0	2.93611	m23 peptidase domain protein	1e-11
Contig 507	1	0	0	2	0	0	2.93611	male-specific protein	1e-31
Contig 635	1	0	0	2	0	0	2.93611	---NA---	-
Contig 1175	1	0	0	2	0	0	2.93611	---NA---	1e-11
Contig 1174	1	0	0	2	0	0	2.93611	tributyltin binding protein type 2	1e-11
Contig 1140	1	0	0	2	0	0	2.93611	triosephosphate isomerase 1	1e-71
Contig 767	2	1	0	0	0	0	2.90135	atph+mitochondrial f0subunitisoform 2	1e-38
Contig 546	2	1	0	0	0	0	2.90135	---NA---	-
Contig 474	6	0	3	5	4	1	2.87825	ribosomal protein l18a	1e-99
Contig 421	0	1	0	1	0	0	2.87804	---NA---	-
Contig 152	0	1	1	1	2	2	2.878	ribosomal protein l21	1e-81
Contig 327	1	2	2	1	2	0	2.87683	rplp0 protein	1e-137
Contig 827	0	1	1	0	1	0	2.87255	---NA---	-
Contig 1209	0	1	1	0	1	0	2.87255	novel protein	1e-34
Contig 108	0	1	0	0	1	1	2.85309	---NA---	-
Contig 106	0	1	0	0	1	1	2.85309	ribosomal protein l13a	1e-74
Contig 245	0	1	0	0	1	1	2.85309	ribosomal protein l32	1e-50
Contig 1214	0	1	0	0	1	1	2.85309	ribosomal protein s29	1e-24
Contig 229	0	1	0	0	1	1	2.85309	typealpha 2	0.0001
Contig 1135	1	0	2	0	1	0	2.79724	guanine nucleotide binding protein (g protein)beta polypeptide 2-like 1	1e-180
Contig 285	1	0	2	0	1	0	2.79724	superoxide dismutasesoluble	1e-76
Contig 857	0	1	0	0	1	0	2.74673	cathepsin h	1e-115
Contig 1272	0	1	0	0	1	0	2.74673	chemokine (c-c motif) ligand 11	1e-49
Contig 93	0	1	0	0	1	0	2.74673	---NA---	-
Contig 136	0	1	0	0	1	0	2.74673	---NA---	-
Contig 138	0	1	0	0	1	0	2.74673	---NA---	-
Contig 175	0	1	0	0	1	0	2.74673	---NA---	-
Contig 240	0	1	0	0	1	0	2.74673	---NA---	-
Contig 309	0	1	0	0	1	0	2.74673	---NA---	-
Contig 1268	0	1	0	0	1	0	2.74673	---NA---	-
Contig 1282	0	1	0	0	1	0	2.74673	---NA---	-
Contig 1296	0	1	0	0	1	0	2.74673	---NA---	-
Contig 1283	0	1	0	0	1	0	2.74673	novel protein	1e-81
Contig 1061	3	0	2	2	3	0	2.72322	ribosomal protein s27	1e-38
Contig 1204	1	0	0	0	2	0	2.67349	apolipoprotein h	1e-63
Contig 235	1	0	0	0	2	0	2.67349	beta cytoplasmic actin	1e-45
Contig 526	1	0	0	0	2	0	2.67349	calmodulin	1e-79
Contig 737	1	0	0	0	2	0	2.67349	h+v0 subunit c	1e-60
Contig 437	1	0	0	1	3	1	2.67081	fau	1e-57
Contig 1270	0	0	1	0	0	1	2.66497	carbonic anhydrase ii	1e-121
Contig 265	0	0	1	0	0	1	2.66497	cbf1 interacting corepressor	1e-19
Contig 1261	0	0	1	0	0	1	2.66497	ribosomal protein l24	1e-41
Contig 19	0	0	1	0	0	1	2.66497	ribosomal protein l37a	1e-46
Contig 1295	0	0	1	0	0	1	2.66497	surfeit 2	1e-68
Contig 233	3	1	2	2	7	3	2.61741	beta-actin	1e-170
Contig 1189	0	0	1	1	0	1	2.58438	ribosomal protein l19	1e-75
Contig 1203	2	0	1	0	0	0	2.50132	cytochrome c oxidase subunit viic	1e-22
Contig 137	2	0	1	0	0	0	2.50132	myosin lightregulatory b	1e-92
Contig 1182	2	0	1	0	0	0	2.50132	signal sequencegamma	1e-86
Contig 1142	2	0	0	0	0	1	2.48186	nadh dehydrogenase1 alpha9kda	1e-38
Contig 1196	2	0	0	0	0	1	2.48186	sec61 gamma	1e-12
Contig 210	0	0	1	1	0	0	2.47802	---NA---	-
Contig 1215	0	0	1	1	0	0	2.47802	ribosomal protein s25	1e-29
Contig 887	0	0	0	1	0	1	2.45856	high density lipoprotein-binding protein	1e-144
Contig 10	0	0	0	1	0	1	2.45856	---NA---	-
Contig 499	0	0	0	1	0	1	2.45856	nascent polypeptide-associated complex alpha polypeptide	1e-67
Contig 778	0	0	0	1	0	1	2.45856	orf1-encoded protein	1e-55
Contig 156	0	0	1	0	1	1	2.45307	proline-rich proteinsubfamily 2	0.0001
Contig 945	0	1	0	0	0	0	2.43538	alpha peptide	1e-22
Contig 167	0	1	0	0	0	0	2.43538	beta-galactosidase a-peptide	-
Contig 169	0	1	0	0	0	0	2.43538	beta-galactosidase a-peptide	-
Contig 172	0	1	0	0	0	0	2.43538	beta-galactosidase a-peptide	-
Contig 173	0	1	0	0	0	0	2.43538	beta-galactosidase a-peptide	-
Contig 223	0	1	0	0	0	0	2.43538	beta-galactosidase a-peptide	-
Contig 2198	0	1	0	0	0	0	2.43538	beta-lactamase	1e-51
Contig 114	0	1	0	0	0	0	2.43538	bromodomain containing 2	1e-44
Contig 2095	0	1	0	0	0	0	2.43538	cd18 protein	1e-11
Contig 523	0	1	0	0	0	0	2.43538	cytochrome c oxidase subunit ii	-
Contig 1432	0	1	0	0	0	0	2.43538	dual specificity phosphatase 5	-
Contig 94	0	1	0	0	0	0	2.43538	egf-containing fibulin-like extracellular matrix protein 2	1e-87
Contig 283	0	1	0	0	0	0	2.43538	embryonic 1 beta-globin	1e-66
Contig 365	0	1	0	0	0	0	2.43538	epinecidin-1 prepropeptide	1e-21
Contig 834	0	1	0	0	0	0	2.43538	eukaryotic translation elongation factor 1 beta 2	1e-45
Contig 367	0	1	0	0	0	0	2.43538	eukaryotic translation initiation factor 1	1e-30
Contig 18	0	1	0	0	0	0	2.43538	eukaryotic translation termination factor 1	1e-12
Contig 2213	0	1	0	0	0	0	2.43538	fem-1 homolog c	1e-21
Contig 87	0	1	0	0	0	0	2.43538	forkhead box k1	1e-21
Contig 603	0	1	0	0	0	0	2.43538	glutamate-rich wd repeat containing 1	1e-52
Contig 113	0	1	0	0	0	0	2.43538	hypotheticalkda protein	-
Contig 918	0	1	0	0	0	0	2.43538	isoform cra_b	1e-34
Contig 369	0	1	0	0	0	0	2.43538	loc553228 protein	1e-48
Contig 1712	0	1	0	0	0	0	2.43538	myosin ic	1e-73
Contig 59	0	1	0	0	0	0	2.43538	---NA---	-
Contig 81	0	1	0	0	0	0	2.43538	---NA---	-
Contig 91	0	1	0	0	0	0	2.43538	---NA---	-
Contig 95	0	1	0	0	0	0	2.43538	---NA---	-
Contig 100	0	1	0	0	0	0	2.43538	---NA---	-
Contig 101	0	1	0	0	0	0	2.43538	---NA---	-
Contig 104	0	1	0	0	0	0	2.43538	---NA---	-
Contig 109	0	1	0	0	0	0	2.43538	---NA---	-
Contig 110	0	1	0	0	0	0	2.43538	---NA---	-
Contig 111	0	1	0	0	0	0	2.43538	---NA---	-
Contig 112	0	1	0	0	0	0	2.43538	---NA---	-
Contig 116	0	1	0	0	0	0	2.43538	---NA---	-
Contig 117	0	1	0	0	0	0	2.43538	---NA---	-
Contig 118	0	1	0	0	0	0	2.43538	---NA---	-
Contig 119	0	1	0	0	0	0	2.43538	---NA---	-
Contig 120	0	1	0	0	0	0	2.43538	---NA---	-
Contig 121	0	1	0	0	0	0	2.43538	---NA---	-
Contig 122	0	1	0	0	0	0	2.43538	---NA---	-
Contig 143	0	1	0	0	0	0	2.43538	---NA---	-
Contig 179	0	1	0	0	0	0	2.43538	---NA---	-
Contig 248	0	1	0	0	0	0	2.43538	---NA---	-
Contig 266	0	1	0	0	0	0	2.43538	---NA---	-
Contig 279	0	1	0	0	0	0	2.43538	---NA---	-
Contig 314	0	1	0	0	0	0	2.43538	---NA---	-
Contig 315	0	1	0	0	0	0	2.43538	---NA---	-
Contig 333	0	1	0	0	0	0	2.43538	---NA---	-
Contig 335	0	1	0	0	0	0	2.43538	---NA---	-
Contig 337	0	1	0	0	0	0	2.43538	---NA---	-
Contig 358	0	1	0	0	0	0	2.43538	---NA---	-
Contig 359	0	1	0	0	0	0	2.43538	---NA---	-
Contig 360	0	1	0	0	0	0	2.43538	---NA---	-
Contig 362	0	1	0	0	0	0	2.43538	---NA---	-
Contig 363	0	1	0	0	0	0	2.43538	---NA---	-
Contig 364	0	1	0	0	0	0	2.43538	---NA---	-
Contig 366	0	1	0	0	0	0	2.43538	---NA---	-
Contig 368	0	1	0	0	0	0	2.43538	---NA---	-
Contig 370	0	1	0	0	0	0	2.43538	---NA---	-
Contig 380	0	1	0	0	0	0	2.43538	---NA---	-
Contig 402	0	1	0	0	0	0	2.43538	---NA---	-
Contig 412	0	1	0	0	0	0	2.43538	---NA---	-
Contig 416	0	1	0	0	0	0	2.43538	---NA---	-
Contig 417	0	1	0	0	0	0	2.43538	---NA---	-
Contig 445	0	1	0	0	0	0	2.43538	---NA---	-
Contig 465	0	1	0	0	0	0	2.43538	---NA---	-
Contig 471	0	1	0	0	0	0	2.43538	---NA---	-
Contig 475	0	1	0	0	0	0	2.43538	---NA---	-
Contig 480	0	1	0	0	0	0	2.43538	---NA---	-
Contig 484	0	1	0	0	0	0	2.43538	---NA---	-
Contig 501	0	1	0	0	0	0	2.43538	---NA---	-
Contig 502	0	1	0	0	0	0	2.43538	---NA---	-
Contig 525	0	1	0	0	0	0	2.43538	---NA---	-
Contig 554	0	1	0	0	0	0	2.43538	---NA---	-
Contig 558	0	1	0	0	0	0	2.43538	---NA---	-
Contig 562	0	1	0	0	0	0	2.43538	---NA---	-
Contig 602	0	1	0	0	0	0	2.43538	---NA---	-
Contig 614	0	1	0	0	0	0	2.43538	---NA---	-
Contig 615	0	1	0	0	0	0	2.43538	---NA---	-
Contig 616	0	1	0	0	0	0	2.43538	---NA---	-
Contig 640	0	1	0	0	0	0	2.43538	---NA---	-
Contig 643	0	1	0	0	0	0	2.43538	---NA---	-
Contig 648	0	1	0	0	0	0	2.43538	---NA---	-
Contig 653	0	1	0	0	0	0	2.43538	---NA---	-
Contig 665	0	1	0	0	0	0	2.43538	---NA---	-
Contig 683	0	1	0	0	0	0	2.43538	---NA---	-
Contig 702	0	1	0	0	0	0	2.43538	---NA---	-
Contig 721	0	1	0	0	0	0	2.43538	---NA---	-
Contig 728	0	1	0	0	0	0	2.43538	---NA---	-
Contig 739	0	1	0	0	0	0	2.43538	---NA---	-
Contig 742	0	1	0	0	0	0	2.43538	---NA---	-
Contig 759	0	1	0	0	0	0	2.43538	---NA---	-
Contig 768	0	1	0	0	0	0	2.43538	---NA---	-
Contig 770	0	1	0	0	0	0	2.43538	---NA---	-
Contig 800	0	1	0	0	0	0	2.43538	---NA---	-
Contig 808	0	1	0	0	0	0	2.43538	---NA---	-
Contig 815	0	1	0	0	0	0	2.43538	---NA---	-
Contig 818	0	1	0	0	0	0	2.43538	---NA---	-
Contig 855	0	1	0	0	0	0	2.43538	---NA---	-
Contig 871	0	1	0	0	0	0	2.43538	---NA---	-
Contig 872	0	1	0	0	0	0	2.43538	---NA---	-
Contig 873	0	1	0	0	0	0	2.43538	---NA---	-
Contig 879	0	1	0	0	0	0	2.43538	---NA---	-
Contig 881	0	1	0	0	0	0	2.43538	---NA---	-
Contig 883	0	1	0	0	0	0	2.43538	---NA---	-
Contig 896	0	1	0	0	0	0	2.43538	---NA---	-
Contig 897	0	1	0	0	0	0	2.43538	---NA---	-
Contig 898	0	1	0	0	0	0	2.43538	---NA---	-
Contig 899	0	1	0	0	0	0	2.43538	---NA---	-
Contig 902	0	1	0	0	0	0	2.43538	---NA---	-
Contig 913	0	1	0	0	0	0	2.43538	---NA---	-
Contig 914	0	1	0	0	0	0	2.43538	---NA---	-
Contig 917	0	1	0	0	0	0	2.43538	---NA---	-
Contig 921	0	1	0	0	0	0	2.43538	---NA---	-
Contig 933	0	1	0	0	0	0	2.43538	---NA---	-
Contig 942	0	1	0	0	0	0	2.43538	---NA---	-
Contig 949	0	1	0	0	0	0	2.43538	---NA---	-
Contig 951	0	1	0	0	0	0	2.43538	---NA---	-
Contig 955	0	1	0	0	0	0	2.43538	---NA---	-
Contig 961	0	1	0	0	0	0	2.43538	---NA---	-
Contig 968	0	1	0	0	0	0	2.43538	---NA---	-
Contig 970	0	1	0	0	0	0	2.43538	---NA---	-
Contig 971	0	1	0	0	0	0	2.43538	---NA---	-
Contig 972	0	1	0	0	0	0	2.43538	---NA---	-
Contig 994	0	1	0	0	0	0	2.43538	---NA---	-
Contig 998	0	1	0	0	0	0	2.43538	---NA---	-
Contig 1000	0	1	0	0	0	0	2.43538	---NA---	-
Contig 1002	0	1	0	0	0	0	2.43538	---NA---	-
Contig 1010	0	1	0	0	0	0	2.43538	---NA---	-
Contig 1017	0	1	0	0	0	0	2.43538	---NA---	-
Contig 1018	0	1	0	0	0	0	2.43538	---NA---	-
Contig 1037	0	1	0	0	0	0	2.43538	---NA---	-
Contig 1066	0	1	0	0	0	0	2.43538	---NA---	-
Contig 1102	0	1	0	0	0	0	2.43538	---NA---	-
Contig 1111	0	1	0	0	0	0	2.43538	---NA---	-
Contig 1123	0	1	0	0	0	0	2.43538	---NA---	-
Contig 1216	0	1	0	0	0	0	2.43538	---NA---	-
Contig 1316	0	1	0	0	0	0	2.43538	---NA---	-
Contig 1321	0	1	0	0	0	0	2.43538	---NA---	-
Contig 1342	0	1	0	0	0	0	2.43538	---NA---	-
Contig 1345	0	1	0	0	0	0	2.43538	---NA---	-
Contig 1346	0	1	0	0	0	0	2.43538	---NA---	-
Contig 1353	0	1	0	0	0	0	2.43538	---NA---	-
Contig 1373	0	1	0	0	0	0	2.43538	---NA---	-
Contig 1376	0	1	0	0	0	0	2.43538	---NA---	-
Contig 1409	0	1	0	0	0	0	2.43538	---NA---	-
Contig 1410	0	1	0	0	0	0	2.43538	---NA---	-
Contig 1411	0	1	0	0	0	0	2.43538	---NA---	-
Contig 1412	0	1	0	0	0	0	2.43538	---NA---	-
Contig 1417	0	1	0	0	0	0	2.43538	---NA---	-
Contig 1425	0	1	0	0	0	0	2.43538	---NA---	-
Contig 1431	0	1	0	0	0	0	2.43538	---NA---	-
Contig 1434	0	1	0	0	0	0	2.43538	---NA---	-
Contig 1505	0	1	0	0	0	0	2.43538	---NA---	-
Contig 1512	0	1	0	0	0	0	2.43538	---NA---	-
Contig 1513	0	1	0	0	0	0	2.43538	---NA---	-
Contig 1515	0	1	0	0	0	0	2.43538	---NA---	-
Contig 1516	0	1	0	0	0	0	2.43538	---NA---	-
Contig 1519	0	1	0	0	0	0	2.43538	---NA---	-
Contig 1521	0	1	0	0	0	0	2.43538	---NA---	-
Contig 1523	0	1	0	0	0	0	2.43538	---NA---	-
Contig 1554	0	1	0	0	0	0	2.43538	---NA---	-
Contig 1561	0	1	0	0	0	0	2.43538	---NA---	-
Contig 1565	0	1	0	0	0	0	2.43538	---NA---	-
Contig 1566	0	1	0	0	0	0	2.43538	---NA---	-
Contig 1567	0	1	0	0	0	0	2.43538	---NA---	-
Contig 1569	0	1	0	0	0	0	2.43538	---NA---	-
Contig 1575	0	1	0	0	0	0	2.43538	---NA---	-
Contig 1576	0	1	0	0	0	0	2.43538	---NA---	-
Contig 1577	0	1	0	0	0	0	2.43538	---NA---	-
Contig 1581	0	1	0	0	0	0	2.43538	---NA---	-
Contig 1591	0	1	0	0	0	0	2.43538	---NA---	-
Contig 1592	0	1	0	0	0	0	2.43538	---NA---	-
Contig 1611	0	1	0	0	0	0	2.43538	---NA---	-
Contig 1629	0	1	0	0	0	0	2.43538	---NA---	-
Contig 1630	0	1	0	0	0	0	2.43538	---NA---	-
Contig 1632	0	1	0	0	0	0	2.43538	---NA---	-
Contig 1668	0	1	0	0	0	0	2.43538	---NA---	-
Contig 1669	0	1	0	0	0	0	2.43538	---NA---	-
Contig 1670	0	1	0	0	0	0	2.43538	---NA---	-
Contig 1674	0	1	0	0	0	0	2.43538	---NA---	-
Contig 1675	0	1	0	0	0	0	2.43538	---NA---	-
Contig 1677	0	1	0	0	0	0	2.43538	---NA---	-
Contig 1678	0	1	0	0	0	0	2.43538	---NA---	-
Contig 1682	0	1	0	0	0	0	2.43538	---NA---	-
Contig 1683	0	1	0	0	0	0	2.43538	---NA---	-
Contig 1686	0	1	0	0	0	0	2.43538	---NA---	-
Contig 1687	0	1	0	0	0	0	2.43538	---NA---	-
Contig 1689	0	1	0	0	0	0	2.43538	---NA---	-
Contig 1690	0	1	0	0	0	0	2.43538	---NA---	-
Contig 1692	0	1	0	0	0	0	2.43538	---NA---	-
Contig 1697	0	1	0	0	0	0	2.43538	---NA---	-
Contig 1699	0	1	0	0	0	0	2.43538	---NA---	-
Contig 1700	0	1	0	0	0	0	2.43538	---NA---	-
Contig 1709	0	1	0	0	0	0	2.43538	---NA---	-
Contig 1710	0	1	0	0	0	0	2.43538	---NA---	-
Contig 1711	0	1	0	0	0	0	2.43538	---NA---	-
Contig 1714	0	1	0	0	0	0	2.43538	---NA---	-
Contig 1717	0	1	0	0	0	0	2.43538	---NA---	-
Contig 1719	0	1	0	0	0	0	2.43538	---NA---	-
Contig 1720	0	1	0	0	0	0	2.43538	---NA---	-
Contig 1721	0	1	0	0	0	0	2.43538	---NA---	-
Contig 1722	0	1	0	0	0	0	2.43538	---NA---	-
Contig 1723	0	1	0	0	0	0	2.43538	---NA---	-
Contig 1780	0	1	0	0	0	0	2.43538	---NA---	-
Contig 1785	0	1	0	0	0	0	2.43538	---NA---	-
Contig 1787	0	1	0	0	0	0	2.43538	---NA---	-
Contig 1788	0	1	0	0	0	0	2.43538	---NA---	-
Contig 1789	0	1	0	0	0	0	2.43538	---NA---	-
Contig 1790	0	1	0	0	0	0	2.43538	---NA---	-
Contig 1808	0	1	0	0	0	0	2.43538	---NA---	-
Contig 1809	0	1	0	0	0	0	2.43538	---NA---	-
Contig 1821	0	1	0	0	0	0	2.43538	---NA---	-
Contig 1842	0	1	0	0	0	0	2.43538	---NA---	-
Contig 1847	0	1	0	0	0	0	2.43538	---NA---	-
Contig 1862	0	1	0	0	0	0	2.43538	---NA---	-
Contig 1877	0	1	0	0	0	0	2.43538	---NA---	-
Contig 1882	0	1	0	0	0	0	2.43538	---NA---	-
Contig 1886	0	1	0	0	0	0	2.43538	---NA---	-
Contig 1890	0	1	0	0	0	0	2.43538	---NA---	-
Contig 1904	0	1	0	0	0	0	2.43538	---NA---	-
Contig 1912	0	1	0	0	0	0	2.43538	---NA---	-
Contig 1927	0	1	0	0	0	0	2.43538	---NA---	-
Contig 1931	0	1	0	0	0	0	2.43538	---NA---	-
Contig 1937	0	1	0	0	0	0	2.43538	---NA---	-
Contig 1938	0	1	0	0	0	0	2.43538	---NA---	-
Contig 1947	0	1	0	0	0	0	2.43538	---NA---	-
Contig 1962	0	1	0	0	0	0	2.43538	---NA---	-
Contig 1972	0	1	0	0	0	0	2.43538	---NA---	-
Contig 1977	0	1	0	0	0	0	2.43538	---NA---	-
Contig 2002	0	1	0	0	0	0	2.43538	---NA---	-
Contig 2015	0	1	0	0	0	0	2.43538	---NA---	-
Contig 2017	0	1	0	0	0	0	2.43538	---NA---	-
Contig 2018	0	1	0	0	0	0	2.43538	---NA---	-
Contig 2026	0	1	0	0	0	0	2.43538	---NA---	-
Contig 2031	0	1	0	0	0	0	2.43538	---NA---	-
Contig 2036	0	1	0	0	0	0	2.43538	---NA---	-
Contig 2040	0	1	0	0	0	0	2.43538	---NA---	-
Contig 2050	0	1	0	0	0	0	2.43538	---NA---	-
Contig 2060	0	1	0	0	0	0	2.43538	---NA---	-
Contig 2083	0	1	0	0	0	0	2.43538	---NA---	-
Contig 2086	0	1	0	0	0	0	2.43538	---NA---	-
Contig 2099	0	1	0	0	0	0	2.43538	---NA---	-
Contig 2161	0	1	0	0	0	0	2.43538	---NA---	-
Contig 2178	0	1	0	0	0	0	2.43538	---NA---	-
Contig 2184	0	1	0	0	0	0	2.43538	---NA---	-
Contig 2187	0	1	0	0	0	0	2.43538	---NA---	-
Contig 2206	0	1	0	0	0	0	2.43538	---NA---	-
Contig 2212	0	1	0	0	0	0	2.43538	---NA---	-
Contig 2215	0	1	0	0	0	0	2.43538	---NA---	-
Contig 2217	0	1	0	0	0	0	2.43538	---NA---	-
Contig 2220	0	1	0	0	0	0	2.43538	---NA---	-
Contig 2221	0	1	0	0	0	0	2.43538	---NA---	-
Contig 2242	0	1	0	0	0	0	2.43538	---NA---	-
Contig 2263	0	1	0	0	0	0	2.43538	---NA---	-
Contig 2265	0	1	0	0	0	0	2.43538	---NA---	-
Contig 2267	0	1	0	0	0	0	2.43538	---NA---	-
Contig 115	0	1	0	0	0	0	2.43538	nadh dehydrogenaseflavoprotein51kda	1e-39
Contig 1679	0	1	0	0	0	0	2.43538	novel protein	1e-32
Contig 1745	0	1	0	0	0	0	2.43538	olfactomedin 4	1e-17
Contig 1419	0	1	0	0	0	0	2.43538	ring finger1	1e-39
Contig 2020	0	1	0	0	0	0	2.43538	rna binding motif single stranded interacting protein 3 isoform transcript variant dd23-l isoform 1	1e-85
Contig 170	0	1	0	0	0	0	2.43538	serine acetyltransferase	1e-18
Contig 1672	0	1	0	0	0	0	2.43538	sialic-acid binding protein-4	1e-30
Contig 336	0	1	0	0	0	0	2.43538	signal peptidase complex subunit 2 homolog	1e-42
Contig 875	0	1	0	0	0	0	2.43538	signal transducer and activator of transcription 1	1e-20
Contig 1968	0	1	0	0	0	0	2.43538	smc1a protein	1e-14
Contig 1688	0	1	0	0	0	0	2.43538	tp53 apoptosis effector	1e-25
Contig 1258	2	0	0	0	0	0	2.3755	6720455i24rik homolog	0.0001
Contig 1257	2	0	0	0	0	0	2.3755	blocked early in transport 1 homolog	1e-27
Contig 1262	2	0	0	0	0	0	2.3755	cd59 protein	1e-24
Contig 1292	2	0	0	0	0	0	2.3755	cd84 antigen	1e-18
Contig 802	2	0	0	0	0	0	2.3755	chromosome 20 open reading frame 149	1e-37
Contig 1267	2	0	0	0	0	0	2.3755	cytochrome c oxidase subunit vic	1e-29
Contig 774	2	0	0	0	0	0	2.3755	gabareceptor-associated protein	1e-63
Contig 1153	2	0	0	0	0	0	2.3755	h3family 3b	1e-69
Contig 431	2	0	0	0	0	0	2.3755	hepcidin precursor	1e-09
Contig 693	2	0	0	0	0	0	2.3755	isochorismatase domain containing 2	1e-68
Contig 1089	2	0	0	0	0	0	2.3755	leukocyte cell-derived chemotaxin 2	1e-22
Contig 65	2	0	0	0	0	0	2.3755	loc615250 protein	1e-20
Contig 559	2	0	0	0	0	0	2.3755	lrat protein	1e-10
Contig 1289	2	0	0	0	0	0	2.3755	methyltransferase like 7a	1e-82
Contig 655	2	0	0	0	0	0	2.3755	mgc84265 protein	1e-30
Contig 494	2	0	0	0	0	0	2.3755	---NA---	-
Contig 613	2	0	0	0	0	0	2.3755	---NA---	-
Contig 658	2	0	0	0	0	0	2.3755	---NA---	-
Contig 744	2	0	0	0	0	0	2.3755	---NA---	-
Contig 788	2	0	0	0	0	0	2.3755	---NA---	-
Contig 829	2	0	0	0	0	0	2.3755	---NA---	-
Contig 1022	2	0	0	0	0	0	2.3755	---NA---	-
Contig 1201	2	0	0	0	0	0	2.3755	---NA---	-
Contig 1248	2	0	0	0	0	0	2.3755	---NA---	-
Contig 1259	2	0	0	0	0	0	2.3755	---NA---	-
Contig 1278	2	0	0	0	0	0	2.3755	---NA---	-
Contig 1279	2	0	0	0	0	0	2.3755	---NA---	-
Contig 1287	2	0	0	0	0	0	2.3755	---NA---	-
Contig 1240	2	0	0	0	0	0	2.3755	nad binding rossmann fold	1e-46
Contig 139	2	0	0	0	0	0	2.3755	neural precursor celldevelopmentally down-regulated 8	1e-26
Contig 1256	2	0	0	0	0	0	2.3755	novel protein	1e-54
Contig 148	2	0	0	0	0	0	2.3755	nucleobindin 2b	0.0001
Contig 1241	2	0	0	0	0	0	2.3755	nucleoside phosphorylase	1e-72
Contig 725	2	0	0	0	0	0	2.3755	organic solute transporter alpha	1e-34
Contig 1293	2	0	0	0	0	0	2.3755	proteasomealpha3 isoform 2	1e-53
Contig 1063	2	0	0	0	0	0	2.3755	ribosomal protein s27-like	1e-34
Contig 26	2	0	0	0	0	0	2.3755	sec61 alpha 1 subunit	-
Contig 781	2	0	0	0	0	0	2.3755	serpin peptidaseclade d (heparin cofactor)member 1	1e-52
Contig 877	2	0	0	0	0	0	2.3755	signal recognition particle 19kda	1e-61
Contig 383	2	0	0	0	0	0	2.3755	transcription elongation factor bpolypeptide 1	1e-58
Contig 806	2	0	0	0	0	0	2.3755	ubiquitin-conjugating enzyme e2d 3 (ubc4 5yeast)isoform cra_a	1e-79
Contig 244	2	0	0	0	0	0	2.3755	zincan1 type domainisoform cra_a	1e-76
Contig 209	0	0	1	0	1	0	2.34671	chk1 checkpoint homolog	1e-11
Contig 548	0	0	1	0	1	0	2.34671	cytochrome c oxidase subunit vb	1e-51
Contig 1154	0	0	1	0	1	0	2.34671	h3family 3b	1e-42
Contig 61	0	0	1	0	1	0	2.34671	lipin 2	1e-45
Contig 133	0	0	1	0	1	0	2.34671	---NA---	-
Contig 161	0	0	1	0	1	0	2.34671	---NA---	-
Contig 286	0	0	1	0	1	0	2.34671	---NA---	-
Contig 482	0	0	1	0	1	0	2.34671	---NA---	-
Contig 803	0	0	1	0	1	0	2.34671	---NA---	-
Contig 1126	0	0	1	0	1	0	2.34671	---NA---	-
Contig 1276	0	0	1	0	1	0	2.34671	---NA---	-
Contig 307	0	0	1	0	1	0	2.34671	phosphogluconate dehydrogenase	1e-132
Contig 1217	0	0	1	0	1	0	2.34671	ribosomal protein s3	1e-130
Contig 206	0	0	1	0	1	0	2.34671	ribosomal protein s9	1e-77
Contig 754	0	0	1	0	1	0	2.34671	srrm2 protein	1e-57
Contig 1125	0	0	0	0	1	1	2.32725	camp responsive element modulator	1e-32
Contig 473	0	0	0	0	1	1	2.32725	cytochrome c oxidase subunit viii liver form	1e-19
Contig 1306	0	0	0	0	1	1	2.32725	lsm12 homolog	1e-99
Contig 511	0	0	0	0	1	1	2.32725	mgc82579 protein	1e-60
Contig 22	0	0	0	0	1	1	2.32725	---NA---	-
Contig 344	0	0	0	0	1	1	2.32725	---NA---	-
Contig 761	0	0	0	0	1	1	2.32725	---NA---	-
Contig 1263	0	0	0	0	1	1	2.32725	---NA---	-
Contig 1275	0	0	0	0	1	1	2.32725	---NA---	1e-05
Contig 1310	0	0	0	0	1	1	2.32725	---NA---	-
Contig 1303	0	0	0	0	1	1	2.32725	nadh dehydrogenase subunit 4	1e-46
Contig 1284	0	0	0	0	1	1	2.32725	ribosomal proteinx-linked	1e-43
Contig 651	0	0	0	0	1	1	2.32725	thyroid hormone receptor associated protein 3	1e-11
Contig 1176	2	0	0	1	0	0	2.29491	apolipoprotein h	1e-136
Contig 591	2	0	0	1	0	0	2.29491	arypsin specificity as elucidated by- ray structures and association constant measurements	1e-132
Contig 1195	2	0	0	1	0	0	2.29491	complement componentr subcomponent	1e-86
Contig 528	2	0	0	1	0	0	2.29491	y box binding protein 1	1e-18
Contig 807	1	0	1	0	1	2	2.29167	ran binding protein 1	1e-84
Contig 347	1	0	0	1	2	0	2.25311	ribosomal protein l9	1e-98
Contig 1207	0	0	0	1	1	1	2.24666	nadh dehydrogenase	1e-22
Contig 330	1	0	2	1	3	1	2.24286	ribosomal protein l7a	1e-122
Contig 1288	1	1	0	0	0	0	2.23684	enolase	1e-33
Contig 56	1	1	0	0	0	0	2.23684	---NA---	-
Contig 1297	1	1	0	0	0	0	2.23684	nadh dehydrogenase subunit 2	1e-11
Contig 1311	1	1	0	0	0	0	2.23684	novel proteinvertebrate hexosaminidase a (alpha polypeptide)	1e-95
Contig 1187	2	0	0	0	1	0	2.16361	cytochrome c oxidase subunit viia polypeptide 2	1e-31
Contig 1181	2	0	0	0	1	0	2.16361	---NA---	-
Contig 1179	2	0	0	0	1	0	2.16361	ornithine decarboxylase antizyme	1e-64
Contig 27	2	0	0	0	1	0	2.16361	signal peptidase complex subunit 1 homolog	1e-44
Contig 89	1	1	0	1	0	0	2.15625	-	-
Contig 53	0	0	0	1	1	0	2.1403	eukaryotic translation initiation factorsubunit 236kda	1e-135
Contig 304	0	0	0	1	1	0	2.1403	guanine nucleotide binding protein (g protein)beta polypeptide 1	1e-93
Contig 549	0	0	0	1	1	0	2.1403	---NA---	-
Contig 619	0	0	0	1	1	0	2.1403	---NA---	-
Contig 1250	0	0	0	1	1	0	2.1403	---NA---	-
Contig 1269	0	0	0	1	1	0	2.1403	---NA---	-
Contig 720	0	0	0	1	1	0	2.1403	ribosomal protein l5	1e-150
Contig 1193	0	0	0	1	1	0	2.1403	thioredoxin	1e-27
Contig 1163	0	0	0	1	1	0	2.1403	transducer of1	1e-24
Contig 1146	2	0	1	1	0	0	2.08094	fk506-binding protein	1e-42
Contig 524	3	1	0	1	1	0	2.07051	adp atp translocase	1e-154
Contig 15	0	0	1	0	0	0	2.03536	1-aminocyclopropane-1-carboxylate synthase	1e-42
Contig 1375	0	0	1	0	0	0	2.03536	actin related protein 2 3 complex subunit 2	1e-43
Contig 1786	0	0	1	0	0	0	2.03536	af361366_1proteasome subunit n3	1e-13
Contig 1950	0	0	1	0	0	0	2.03536	aminopeptidase-like 1	1e-67
Contig 297	0	0	1	0	0	0	2.03536	anderstanding protein lids: structural analysis of active hinge mutants in triosephosphate isomerase	1e-38
Contig 2073	0	0	1	0	0	0	2.03536	ankyrin repeat domain 12	1e-11
Contig 2255	0	0	1	0	0	0	2.03536	arachidonate 12-12r type	1e-40
Contig 2134	0	0	1	0	0	0	2.03536	arrestin domain containing 3	1e-40
Contig 1360	0	0	1	0	0	0	2.03536	atph+mitochondrial f0subunit g	1e-36
Contig 2105	0	0	1	0	0	0	2.03536	barrier-to-autointegration factor	1e-43
Contig 1156	0	0	1	0	0	0	2.03536	basic transcription factor 3	1e-38
Contig 282	0	0	1	0	0	0	2.03536	beta globin	-
Contig 2108	0	0	1	0	0	0	2.03536	biliverdin reductase a	1e-24
Contig 1794	0	0	1	0	0	0	2.03536	blood coagulation factor xi	1e-47
Contig 931	0	0	1	0	0	0	2.03536	bruton agammaglobulinemia tyrosine kinase	1e-63
Contig 1802	0	0	1	0	0	0	2.03536	catalase	1e-67
Contig 438	0	0	1	0	0	0	2.03536	cathepsin l	1e-60
Contig 1535	0	0	1	0	0	0	2.03536	cct7-prov protein	1e-48
Contig 684	0	0	1	0	0	0	2.03536	cd63 antigen (melanoma 1 antigen)	1e-07
Contig 2082	0	0	1	0	0	0	2.03536	cd9 antigen	1e-41
Contig 1695	0	0	1	0	0	0	2.03536	chemokine (c-c motif) ligand 21b	1e-10
Contig 2074	0	0	1	0	0	0	2.03536	chemokine receptor 4	-
Contig 1622	0	0	1	0	0	0	2.03536	chromosome 14 open reading frame 133	1e-09
Contig 1917	0	0	1	0	0	0	2.03536	chromosome 14 open reading frame isoform cra_a	1e-40
Contig 1642	0	0	1	0	0	0	2.03536	chromosome 20 open reading frame like	1e-06
Contig 2264	0	0	1	0	0	0	2.03536	class i helical cytokine receptor number 11	1e-10
Contig 1665	0	0	1	0	0	0	2.03536	cnfn protein	1e-43
Contig 295	0	0	1	0	0	0	2.03536	coiled-coil domain containing 22	1e-41
Contig 1340	0	0	1	0	0	0	2.03536	copine i	1e-37
Contig 2146	0	0	1	0	0	0	2.03536	cytokine receptor common gamma chain	1e-24
Contig 1879	0	0	1	0	0	0	2.03536	deah (asp-glu-ala-his) box polypeptide 16	1e-28
Contig 308	0	0	1	0	0	0	2.03536	deoxyribonuclease i-like 3	1e-27
Contig 969	0	0	1	0	0	0	2.03536	electron transferringalpha polypeptide	1e-50
Contig 2269	0	0	1	0	0	0	2.03536	family with sequence similaritymember a	1e-54
Contig 1764	0	0	1	0	0	0	2.03536	fchigh affinitygamma polypeptide	0.0001
Contig 801	0	0	1	0	0	0	2.03536	gamma	1e-12
Contig 294	0	0	1	0	0	0	2.03536	granzyme-like iii	1e-15
Contig 1055	0	0	1	0	0	0	2.03536	hypothetical loc100131203	1e-05
Contig 1005	0	0	1	0	0	0	2.03536	immunoglobulin light chain	1e-30
Contig 1324	0	0	1	0	0	0	2.03536	immunoglobulin light chain	1e-21
Contig 1657	0	0	1	0	0	0	2.03536	integrin alpha 11 subunit	1e-15
Contig 760	0	0	1	0	0	0	2.03536	integrin beta 1 binding protein 3	1e-27
Contig 218	0	0	1	0	0	0	2.03536	interferon-inducible protein gig2	1e-13
Contig 1837	0	0	1	0	0	0	2.03536	invariant chain-like protein 1	1e-43
Contig 2224	0	0	1	0	0	0	2.03536	isoform cra_a	1e-10
Contig 2143	0	0	1	0	0	0	2.03536	kiaa1411 protein	-
Contig 2059	0	0	1	0	0	0	2.03536	loc495955 protein	1e-32
Contig 423	0	0	1	0	0	0	2.03536	member of ras oncogene family	1e-42
Contig 2054	0	0	1	0	0	0	2.03536	mgc127989 protein	1e-19
Contig 1194	0	0	1	0	0	0	2.03536	mgc80314 protein	1e-06
Contig 146	0	0	1	0	0	0	2.03536	---NA---	-
Contig 203	0	0	1	0	0	0	2.03536	---NA---	-
Contig 219	0	0	1	0	0	0	2.03536	---NA---	-
Contig 239	0	0	1	0	0	0	2.03536	---NA---	-
Contig 247	0	0	1	0	0	0	2.03536	---NA---	-
Contig 276	0	0	1	0	0	0	2.03536	---NA---	-
Contig 289	0	0	1	0	0	0	2.03536	---NA---	0.0001
Contig 290	0	0	1	0	0	0	2.03536	---NA---	-
Contig 292	0	0	1	0	0	0	2.03536	---NA---	-
Contig 293	0	0	1	0	0	0	2.03536	---NA---	-
Contig 296	0	0	1	0	0	0	2.03536	---NA---	-
Contig 299	0	0	1	0	0	0	2.03536	---NA---	-
Contig 310	0	0	1	0	0	0	2.03536	---NA---	-
Contig 322	0	0	1	0	0	0	2.03536	---NA---	-
Contig 341	0	0	1	0	0	0	2.03536	---NA---	-
Contig 342	0	0	1	0	0	0	2.03536	---NA---	-
Contig 377	0	0	1	0	0	0	2.03536	---NA---	-
Contig 389	0	0	1	0	0	0	2.03536	---NA---	-
Contig 390	0	0	1	0	0	0	2.03536	---NA---	-
Contig 395	0	0	1	0	0	0	2.03536	---NA---	-
Contig 405	0	0	1	0	0	0	2.03536	---NA---	-
Contig 434	0	0	1	0	0	0	2.03536	---NA---	-
Contig 435	0	0	1	0	0	0	2.03536	---NA---	-
Contig 497	0	0	1	0	0	0	2.03536	---NA---	-
Contig 541	0	0	1	0	0	0	2.03536	---NA---	-
Contig 552	0	0	1	0	0	0	2.03536	---NA---	-
Contig 637	0	0	1	0	0	0	2.03536	---NA---	-
Contig 656	0	0	1	0	0	0	2.03536	---NA---	-
Contig 695	0	0	1	0	0	0	2.03536	---NA---	-
Contig 698	0	0	1	0	0	0	2.03536	---NA---	-
Contig 743	0	0	1	0	0	0	2.03536	---NA---	-
Contig 749	0	0	1	0	0	0	2.03536	---NA---	-
Contig 757	0	0	1	0	0	0	2.03536	---NA---	-
Contig 775	0	0	1	0	0	0	2.03536	---NA---	-
Contig 862	0	0	1	0	0	0	2.03536	---NA---	-
Contig 880	0	0	1	0	0	0	2.03536	---NA---	-
Contig 907	0	0	1	0	0	0	2.03536	---NA---	-
Contig 941	0	0	1	0	0	0	2.03536	---NA---	-
Contig 1023	0	0	1	0	0	0	2.03536	---NA---	-
Contig 1028	0	0	1	0	0	0	2.03536	---NA---	-
Contig 1113	0	0	1	0	0	0	2.03536	---NA---	-
Contig 1162	0	0	1	0	0	0	2.03536	---NA---	-
Contig 1172	0	0	1	0	0	0	2.03536	---NA---	-
Contig 1206	0	0	1	0	0	0	2.03536	---NA---	-
Contig 1317	0	0	1	0	0	0	2.03536	---NA---	-
Contig 1332	0	0	1	0	0	0	2.03536	---NA---	-
Contig 1369	0	0	1	0	0	0	2.03536	---NA---	-
Contig 1508	0	0	1	0	0	0	2.03536	---NA---	1e-08
Contig 1509	0	0	1	0	0	0	2.03536	---NA---	-
Contig 1530	0	0	1	0	0	0	2.03536	---NA---	-
Contig 1636	0	0	1	0	0	0	2.03536	---NA---	-
Contig 1646	0	0	1	0	0	0	2.03536	---NA---	-
Contig 1661	0	0	1	0	0	0	2.03536	---NA---	-
Contig 1666	0	0	1	0	0	0	2.03536	---NA---	-
Contig 1667	0	0	1	0	0	0	2.03536	---NA---	-
Contig 1726	0	0	1	0	0	0	2.03536	---NA---	-
Contig 1735	0	0	1	0	0	0	2.03536	---NA---	-
Contig 1766	0	0	1	0	0	0	2.03536	---NA---	-
Contig 1775	0	0	1	0	0	0	2.03536	---NA---	-
Contig 1795	0	0	1	0	0	0	2.03536	---NA---	-
Contig 1797	0	0	1	0	0	0	2.03536	---NA---	-
Contig 1812	0	0	1	0	0	0	2.03536	---NA---	-
Contig 1815	0	0	1	0	0	0	2.03536	---NA---	-
Contig 1822	0	0	1	0	0	0	2.03536	---NA---	-
Contig 1826	0	0	1	0	0	0	2.03536	---NA---	-
Contig 1870	0	0	1	0	0	0	2.03536	---NA---	-
Contig 1876	0	0	1	0	0	0	2.03536	---NA---	-
Contig 1885	0	0	1	0	0	0	2.03536	---NA---	-
Contig 1902	0	0	1	0	0	0	2.03536	---NA---	-
Contig 1923	0	0	1	0	0	0	2.03536	---NA---	-
Contig 1952	0	0	1	0	0	0	2.03536	---NA---	-
Contig 1973	0	0	1	0	0	0	2.03536	---NA---	-
Contig 1985	0	0	1	0	0	0	2.03536	---NA---	-
Contig 2068	0	0	1	0	0	0	2.03536	---NA---	-
Contig 2085	0	0	1	0	0	0	2.03536	---NA---	-
Contig 2096	0	0	1	0	0	0	2.03536	---NA---	-
Contig 2111	0	0	1	0	0	0	2.03536	---NA---	-
Contig 2112	0	0	1	0	0	0	2.03536	---NA---	-
Contig 2115	0	0	1	0	0	0	2.03536	---NA---	1e-12
Contig 2153	0	0	1	0	0	0	2.03536	---NA---	-
Contig 2155	0	0	1	0	0	0	2.03536	---NA---	-
Contig 2251	0	0	1	0	0	0	2.03536	---NA---	-
Contig 2253	0	0	1	0	0	0	2.03536	---NA---	-
Contig 2268	0	0	1	0	0	0	2.03536	---NA---	-
Contig 2119	0	0	1	0	0	0	2.03536	nadh dehydrogenase subunit 2	1e-16
Contig 2257	0	0	1	0	0	0	2.03536	nadh dehydrogenase1 beta15kda	1e-37
Contig 1309	0	0	1	0	0	0	2.03536	novel protein	1e-57
Contig 1339	0	0	1	0	0	0	2.03536	nucleolar protein 5a	1e-72
Contig 1328	0	0	1	0	0	0	2.03536	pa2g4 protein	1e-51
Contig 1621	0	0	1	0	0	0	2.03536	peripheral-type benzodiazepine receptor	1e-37
Contig 1648	0	0	1	0	0	0	2.03536	peroxiredoxin 2	1e-41
Contig 1291	0	0	1	0	0	0	2.03536	peter pan homolog	1e-16
Contig 1770	0	0	1	0	0	0	2.03536	phosphatidylinositol glycan anchorclass f	1e-22
Contig 1841	0	0	1	0	0	0	2.03536	plexin c1	1e-57
Contig 1618	0	0	1	0	0	0	2.03536	polymeraseii (dna directed) polypeptide j	1e-52
Contig 63	0	0	1	0	0	0	2.03536	polymeraseiii (dna directed) polypeptide e	1e-27
Contig 1545	0	0	1	0	0	0	2.03536	proteasomeactivator subunit 3 (pa28 gamma ki)	1e-68
Contig 1744	0	0	1	0	0	0	2.03536	proteasomebeta type 7	1e-66
Contig 1843	0	0	1	0	0	0	2.03536	proteasomebeta1	1e-78
Contig 1655	0	0	1	0	0	0	2.03536	protein kinase c substrate 80k-h	1e-57
Contig 1507	0	0	1	0	0	0	2.03536	protein kinasealpha	1e-81
Contig 2136	0	0	1	0	0	0	2.03536	protein phosphatasecatalyticbeta isoform	1e-87
Contig 1506	0	0	1	0	0	0	2.03536	replication protein32kda	1e-26
Contig 1643	0	0	1	0	0	0	2.03536	retinoic acid receptor responder (tazarotene induced) 3	1e-67
Contig 2097	0	0	1	0	0	0	2.03536	ribonucleotide reductase m1	1e-12
Contig 1637	0	0	1	0	0	0	2.03536	ribosomal protein l36a	1e-35
Contig 1823	0	0	1	0	0	0	2.03536	ribosomal protein s12	-
Contig 1976	0	0	1	0	0	0	2.03536	ribosomal protein s13	1e-49
Contig 2173	0	0	1	0	0	0	2.03536	rna binding motif protein 42	1e-11
Contig 1737	0	0	1	0	0	0	2.03536	rnase k	1e-14
Contig 2150	0	0	1	0	0	0	2.03536	selectin ligand interactor cytoplasmic-1	1e-17
Contig 311	0	0	1	0	0	0	2.03536	sept8a protein	1e-18
Contig 1742	0	0	1	0	0	0	2.03536	short-chain dehydrogenase reductase	1e-26
Contig 1998	0	0	1	0	0	0	2.03536	sorting nexin 1	1e-14
Contig 910	0	0	1	0	0	0	2.03536	strawberry notch homologisoform cra_b	1e-22
Contig 1782	0	0	1	0	0	0	2.03536	suppressor of fused homolog	1e-30
Contig 1803	0	0	1	0	0	0	2.03536	synaptophysin-like protein	1e-05
Contig 1800	0	0	1	0	0	0	2.03536	syntaxin 3	1e-11
Contig 1974	0	0	1	0	0	0	2.03536	syntaxin 6	1e-63
Contig 1527	0	0	1	0	0	0	2.03536	traf-interacting protein with a forkhead-associated domain	1e-28
Contig 1659	0	0	1	0	0	0	2.03536	transketolase-like 2	1e-17
Contig 1704	0	0	1	0	0	0	2.03536	trm5 trna methyltransferase 5 homolog	1e-42
Contig 2202	0	0	1	0	0	0	2.03536	type iii restriction-modification system endonuclease protein	1e-38
Contig 2159	0	0	1	0	0	0	2.03536	ubiquinol-cytochrome c reductase binding protein	1e-42
Contig 1624	0	0	1	0	0	0	2.03536	unc-13 homolog d	1e-61
Contig 2218	0	0	1	0	0	0	2.03536	vacuolar protein sorting 25	1e-78
Contig 1550	0	0	1	0	0	0	2.03536	vesicle amine transport protein 1	1e-56
Contig 1807	0	0	1	0	0	0	2.03536	v-myc myelocytomatosis viral oncogenelung carcinoma derived a	1e-09
Contig 836	0	0	1	0	0	0	2.03536	x-box binding protein 1	1e-16
Contig 1308	0	0	1	0	0	0	2.03536	zgc:162037 protein	1e-56
Contig 1824	0	0	1	0	0	0	2.03536	zinc finger protein 292	1e-14
Contig 1213	0	0	1	0	0	0	2.03536	zinc finger protein 395	1e-19
Contig 2125	0	0	0	0	0	1	2.0159	activating transcription factor 1	1e-66
Contig 1538	0	0	0	0	0	1	2.0159	all1 fused gene from 5q31 isoform 2	1e-48
Contig 1864	0	0	0	0	0	1	2.0159	alpha 1c	1e-70
Contig 1953	0	0	0	0	0	1	2.0159	aspartyl-trna synthetase	1e-39
Contig 2189	0	0	0	0	0	1	2.0159	at rich interactive domain 1b (rbp2-like)	1e-126
Contig 982	0	0	0	0	0	1	2.0159	brix domain containing 5	1e-11
Contig 1551	0	0	0	0	0	1	2.0159	centromere kinetochore protein zw10	1e-21
Contig 1020	0	0	0	0	0	1	2.0159	chromobox homolog 8	1e-25
Contig 1351	0	0	0	0	0	1	2.0159	coiled-coil domain containing 56	1e-37
Contig 2114	0	0	0	0	0	1	2.0159	cytochrome csubunit va	1e-71
Contig 2037	0	0	0	0	0	1	2.0159	eukaryotic translation elongation factor 1 gamma	1e-119
Contig 2228	0	0	0	0	0	1	2.0159	gle1 rna export mediator-like	1e-17
Contig 1986	0	0	0	0	0	1	2.0159	herpud family member 2	1e-44
Contig 1830	0	0	0	0	0	1	2.0159	hypoxia-inducible factoralphalike	1e-38
Contig 784	0	0	0	0	0	1	2.0159	immunoglobulin light chain precursor	1e-100
Contig 1542	0	0	0	0	0	1	2.0159	inositol-1(or 4)-monophosphatase 1	1e-09
Contig 1068	0	0	0	0	0	1	2.0159	kiaa0415 gene product	1e-60
Contig 2063	0	0	0	0	0	1	2.0159	leukotriene a4 hydrolase	1e-26
Contig 1896	0	0	0	0	0	1	2.0159	loc100124794 protein	0.0001
Contig 1329	0	0	0	0	0	1	2.0159	loc556764 protein	1e-154
Contig 2069	0	0	0	0	0	1	2.0159	low density lipoprotein receptor-related protein associated protein 1	1e-26
Contig 2113	0	0	0	0	0	1	2.0159	mgc81630 protein	-
Contig 700	0	0	0	0	0	1	2.0159	microtubule-based motor protein	-
Contig 272	0	0	0	0	0	1	2.0159	mitochondrial ribosomal protein s34	1e-16
Contig 2109	0	0	0	0	0	1	2.0159	myosin ixb	1e-23
Contig 142	0	0	0	0	0	1	2.0159	---NA---	-
Contig 149	0	0	0	0	0	1	2.0159	---NA---	-
Contig 171	0	0	0	0	0	1	2.0159	---NA---	-
Contig 194	0	0	0	0	0	1	2.0159	---NA---	-
Contig 198	0	0	0	0	0	1	2.0159	---NA---	-
Contig 236	0	0	0	0	0	1	2.0159	---NA---	-
Contig 270	0	0	0	0	0	1	2.0159	---NA---	-
Contig 278	0	0	0	0	0	1	2.0159	---NA---	-
Contig 284	0	0	0	0	0	1	2.0159	---NA---	-
Contig 300	0	0	0	0	0	1	2.0159	---NA---	-
Contig 316	0	0	0	0	0	1	2.0159	---NA---	-
Contig 346	0	0	0	0	0	1	2.0159	---NA---	-
Contig 374	0	0	0	0	0	1	2.0159	---NA---	-
Contig 385	0	0	0	0	0	1	2.0159	---NA---	-
Contig 407	0	0	0	0	0	1	2.0159	---NA---	-
Contig 467	0	0	0	0	0	1	2.0159	---NA---	-
Contig 469	0	0	0	0	0	1	2.0159	---NA---	-
Contig 478	0	0	0	0	0	1	2.0159	---NA---	-
Contig 485	0	0	0	0	0	1	2.0159	---NA---	-
Contig 486	0	0	0	0	0	1	2.0159	---NA---	-
Contig 491	0	0	0	0	0	1	2.0159	---NA---	-
Contig 496	0	0	0	0	0	1	2.0159	---NA---	-
Contig 531	0	0	0	0	0	1	2.0159	---NA---	-
Contig 536	0	0	0	0	0	1	2.0159	---NA---	-
Contig 537	0	0	0	0	0	1	2.0159	---NA---	-
Contig 557	0	0	0	0	0	1	2.0159	---NA---	-
Contig 579	0	0	0	0	0	1	2.0159	---NA---	-
Contig 586	0	0	0	0	0	1	2.0159	---NA---	-
Contig 587	0	0	0	0	0	1	2.0159	---NA---	-
Contig 590	0	0	0	0	0	1	2.0159	---NA---	-
Contig 600	0	0	0	0	0	1	2.0159	---NA---	-
Contig 601	0	0	0	0	0	1	2.0159	---NA---	-
Contig 607	0	0	0	0	0	1	2.0159	---NA---	-
Contig 662	0	0	0	0	0	1	2.0159	---NA---	-
Contig 682	0	0	0	0	0	1	2.0159	---NA---	-
Contig 712	0	0	0	0	0	1	2.0159	---NA---	-
Contig 718	0	0	0	0	0	1	2.0159	---NA---	-
Contig 758	0	0	0	0	0	1	2.0159	---NA---	-
Contig 809	0	0	0	0	0	1	2.0159	---NA---	-
Contig 831	0	0	0	0	0	1	2.0159	---NA---	-
Contig 859	0	0	0	0	0	1	2.0159	---NA---	-
Contig 860	0	0	0	0	0	1	2.0159	---NA---	-
Contig 863	0	0	0	0	0	1	2.0159	---NA---	-
Contig 889	0	0	0	0	0	1	2.0159	---NA---	-
Contig 900	0	0	0	0	0	1	2.0159	---NA---	-
Contig 954	0	0	0	0	0	1	2.0159	---NA---	-
Contig 960	0	0	0	0	0	1	2.0159	---NA---	-
Contig 964	0	0	0	0	0	1	2.0159	---NA---	-
Contig 988	0	0	0	0	0	1	2.0159	---NA---	-
Contig 993	0	0	0	0	0	1	2.0159	---NA---	-
Contig 995	0	0	0	0	0	1	2.0159	---NA---	-
Contig 1001	0	0	0	0	0	1	2.0159	---NA---	-
Contig 1042	0	0	0	0	0	1	2.0159	---NA---	-
Contig 1171	0	0	0	0	0	1	2.0159	---NA---	-
Contig 1202	0	0	0	0	0	1	2.0159	---NA---	-
Contig 1326	0	0	0	0	0	1	2.0159	---NA---	-
Contig 1349	0	0	0	0	0	1	2.0159	---NA---	-
Contig 1501	0	0	0	0	0	1	2.0159	---NA---	-
Contig 1510	0	0	0	0	0	1	2.0159	---NA---	-
Contig 1511	0	0	0	0	0	1	2.0159	---NA---	-
Contig 1526	0	0	0	0	0	1	2.0159	---NA---	-
Contig 1531	0	0	0	0	0	1	2.0159	---NA---	-
Contig 1534	0	0	0	0	0	1	2.0159	---NA---	-
Contig 1536	0	0	0	0	0	1	2.0159	---NA---	-
Contig 1537	0	0	0	0	0	1	2.0159	---NA---	-
Contig 1539	0	0	0	0	0	1	2.0159	---NA---	-
Contig 1540	0	0	0	0	0	1	2.0159	---NA---	-
Contig 1541	0	0	0	0	0	1	2.0159	---NA---	-
Contig 1543	0	0	0	0	0	1	2.0159	---NA---	-
Contig 1544	0	0	0	0	0	1	2.0159	---NA---	-
Contig 1546	0	0	0	0	0	1	2.0159	---NA---	-
Contig 1547	0	0	0	0	0	1	2.0159	---NA---	-
Contig 1548	0	0	0	0	0	1	2.0159	---NA---	-
Contig 1831	0	0	0	0	0	1	2.0159	---NA---	-
Contig 1838	0	0	0	0	0	1	2.0159	---NA---	-
Contig 1839	0	0	0	0	0	1	2.0159	---NA---	-
Contig 1844	0	0	0	0	0	1	2.0159	---NA---	-
Contig 1889	0	0	0	0	0	1	2.0159	---NA---	-
Contig 1893	0	0	0	0	0	1	2.0159	---NA---	-
Contig 1895	0	0	0	0	0	1	2.0159	---NA---	-
Contig 1903	0	0	0	0	0	1	2.0159	---NA---	-
Contig 1929	0	0	0	0	0	1	2.0159	---NA---	-
Contig 1957	0	0	0	0	0	1	2.0159	---NA---	-
Contig 1970	0	0	0	0	0	1	2.0159	---NA---	-
Contig 1987	0	0	0	0	0	1	2.0159	---NA---	-
Contig 1989	0	0	0	0	0	1	2.0159	---NA---	-
Contig 1997	0	0	0	0	0	1	2.0159	---NA---	-
Contig 1999	0	0	0	0	0	1	2.0159	---NA---	-
Contig 2009	0	0	0	0	0	1	2.0159	---NA---	-
Contig 2033	0	0	0	0	0	1	2.0159	---NA---	-
Contig 2043	0	0	0	0	0	1	2.0159	---NA---	-
Contig 2052	0	0	0	0	0	1	2.0159	---NA---	-
Contig 2053	0	0	0	0	0	1	2.0159	---NA---	-
Contig 2061	0	0	0	0	0	1	2.0159	---NA---	-
Contig 2062	0	0	0	0	0	1	2.0159	---NA---	-
Contig 2066	0	0	0	0	0	1	2.0159	---NA---	-
Contig 2067	0	0	0	0	0	1	2.0159	---NA---	1e-26
Contig 2070	0	0	0	0	0	1	2.0159	---NA---	-
Contig 2071	0	0	0	0	0	1	2.0159	---NA---	-
Contig 2072	0	0	0	0	0	1	2.0159	---NA---	1e-06
Contig 2077	0	0	0	0	0	1	2.0159	---NA---	-
Contig 2098	0	0	0	0	0	1	2.0159	---NA---	-
Contig 2106	0	0	0	0	0	1	2.0159	---NA---	-
Contig 2110	0	0	0	0	0	1	2.0159	---NA---	-
Contig 2116	0	0	0	0	0	1	2.0159	---NA---	-
Contig 2118	0	0	0	0	0	1	2.0159	---NA---	-
Contig 2120	0	0	0	0	0	1	2.0159	---NA---	-
Contig 2122	0	0	0	0	0	1	2.0159	---NA---	-
Contig 2123	0	0	0	0	0	1	2.0159	---NA---	-
Contig 2124	0	0	0	0	0	1	2.0159	---NA---	-
Contig 2126	0	0	0	0	0	1	2.0159	---NA---	-
Contig 2127	0	0	0	0	0	1	2.0159	---NA---	-
Contig 2128	0	0	0	0	0	1	2.0159	---NA---	-
Contig 2131	0	0	0	0	0	1	2.0159	---NA---	-
Contig 2132	0	0	0	0	0	1	2.0159	---NA---	-
Contig 2133	0	0	0	0	0	1	2.0159	---NA---	-
Contig 2135	0	0	0	0	0	1	2.0159	---NA---	-
Contig 2137	0	0	0	0	0	1	2.0159	---NA---	1e-23
Contig 2138	0	0	0	0	0	1	2.0159	---NA---	-
Contig 2139	0	0	0	0	0	1	2.0159	---NA---	-
Contig 2141	0	0	0	0	0	1	2.0159	---NA---	-
Contig 2144	0	0	0	0	0	1	2.0159	---NA---	-
Contig 2145	0	0	0	0	0	1	2.0159	---NA---	-
Contig 2147	0	0	0	0	0	1	2.0159	---NA---	-
Contig 2148	0	0	0	0	0	1	2.0159	---NA---	-
Contig 2149	0	0	0	0	0	1	2.0159	---NA---	-
Contig 2152	0	0	0	0	0	1	2.0159	---NA---	-
Contig 2154	0	0	0	0	0	1	2.0159	---NA---	-
Contig 2156	0	0	0	0	0	1	2.0159	---NA---	-
Contig 2162	0	0	0	0	0	1	2.0159	---NA---	-
Contig 2190	0	0	0	0	0	1	2.0159	---NA---	-
Contig 2191	0	0	0	0	0	1	2.0159	---NA---	-
Contig 2225	0	0	0	0	0	1	2.0159	---NA---	-
Contig 2234	0	0	0	0	0	1	2.0159	---NA---	-
Contig 2261	0	0	0	0	0	1	2.0159	---NA---	-
Contig 1932	0	0	0	0	0	1	2.0159	nadh dehydrogenase1 alpha19kda	1e-33
Contig 1829	0	0	0	0	0	1	2.0159	novel protein vertebrate myeloid lymphoid or mixed-lineage leukemia	1e-62
Contig 1381	0	0	0	0	0	1	2.0159	nuclear receptor coactivator 1	1e-10
Contig 927	0	0	0	0	0	1	2.0159	nucleic acid binding protein ry-1	1e-20
Contig 631	0	0	0	0	0	1	2.0159	poly (adp-ribose) polymerasemember 14	1e-39
Contig 2064	0	0	0	0	0	1	2.0159	prolactin receptor	1e-53
Contig 1533	0	0	0	0	0	1	2.0159	protein tyrosinereceptorc	1e-46
Contig 2117	0	0	0	0	0	1	2.0159	purine-rich element binding protein b	1e-09
Contig 2129	0	0	0	0	0	1	2.0159	rab interacting factor	1e-18
Contig 1314	0	0	0	0	0	1	2.0159	remodeling and spacing factor 1 isoform 1	1e-13
Contig 313	0	0	0	0	0	1	2.0159	ribosomal protein s2	1e-18
Contig 2104	0	0	0	0	0	1	2.0159	soluble liver antigen liver pancreas antigen (homo sapiens)like	1e-23
Contig 1963	0	0	0	0	0	1	2.0159	stathmin 1 oncoprotein 18	1e-45
Contig 844	0	0	0	0	0	1	2.0159	synaptotagmincytoplasmic rna interacting protein	1e-13
Contig 2089	0	0	0	0	0	1	2.0159	syntaxin 5a	1e-22
Contig 2142	0	0	0	0	0	1	2.0159	syntaxin binding protein 2	1e-71
Contig 1994	0	0	0	0	0	1	2.0159	transketolase	1e-48
Contig 1549	0	0	0	0	0	1	2.0159	tumor protein p53 inducible nuclear protein 2	1e-24
Contig 2065	0	0	0	0	0	1	2.0159	udp-gal:betac beta-polypeptide 5	1e-22
Contig 1529	0	0	0	0	0	1	2.0159	was protein homology region 2 domain containing 1	1e-48
Contig 2130	0	0	0	0	0	1	2.0159	williams-beuren syndrome critical region protein 27	1e-49
Contig 756	2	1	0	1	0	1	1.99485	glutamate dehydrogenase	1e-49
Contig 165	3	2	2	1	4	4	1.98524	cytochrome b	1e-179
Contig 88	1	1	1	1	0	0	1.94227	ubiquitin a-52 residue ribosomal protein fusion product 1	1e-65
Contig 1064	2	2	0	1	1	1	1.93999	ribosomal protein s24	1e-48
Contig 199	1	1	0	1	0	1	1.92281	cathepsin l	1e-31
Contig 252	1	0	1	0	0	0	1.83682	bc003940 protein	1e-46
Contig 1121	1	0	1	0	0	0	1.83682	cytochrome b5 reductase 3	1e-53
Contig 291	1	0	1	0	0	0	1.83682	endothelial differentiation-related factor 1	1e-71
Contig 1221	1	0	1	0	0	0	1.83682	growth arrest and dna-damage-alpha	1e-69
Contig 1281	1	0	1	0	0	0	1.83682	insulin-like growth factor binding protein 1	1e-14
Contig 1307	1	0	1	0	0	0	1.83682	member ras oncogene family	1e-85
Contig 796	1	0	1	0	0	0	1.83682	mhc class i antigen	1e-41
Contig 213	1	0	1	0	0	0	1.83682	---NA---	-
Contig 783	1	0	1	0	0	0	1.83682	nur77 downstream protein 2	1e-19
Contig 1271	1	0	1	0	0	0	1.83682	ribosomal protein s10	1e-58
Contig 201	1	0	1	1	3	1	1.83536	ribosomal protein l26	1e-66
Contig 791	0	0	0	1	0	0	1.82895	adaptor-related protein complex sigma 2 subunit	1e-105
Contig 1961	0	0	0	1	0	0	1.82895	alpha subunit 2	1e-145
Contig 1330	0	0	0	1	0	0	1.82895	anaphase promoting complex subunit 11 homolog	1e-46
Contig 1878	0	0	0	1	0	0	1.82895	angiopoietin-like 2	1e-69
Contig 1649	0	0	0	1	0	0	1.82895	annexin a5	1e-128
Contig 1616	0	0	0	1	0	0	1.82895	aorcine pancreatic-complex	1e-88
Contig 2075	0	0	0	1	0	0	1.82895	apolipoprotein b	1e-93
Contig 2241	0	0	0	1	0	0	1.82895	atp-bindingsub-family fmember 3	1e-42
Contig 1617	0	0	0	1	0	0	1.82895	beta 4	1e-09
Contig 1874	0	0	0	1	0	0	1.82895	bms1-ribosome assembly protein	1e-117
Contig 1141	0	0	0	1	0	0	1.82895	c5orf4 protein	1e-132
Contig 1650	0	0	0	1	0	0	1.82895	calcium binding protein 39	1e-136
Contig 231	0	0	0	1	0	0	1.82895	cd209l1 protein	1e-55
Contig 208	0	0	0	1	0	0	1.82895	cdgsh iron sulfur domain 1	1e-25
Contig 708	0	0	0	1	0	0	1.82895	centromere protein o	1e-53
Contig 946	0	0	0	1	0	0	1.82895	chromosome 20 open reading frame 30	1e-37
Contig 2175	0	0	0	1	0	0	1.82895	complement component c9	1e-91
Contig 2045	0	0	0	1	0	0	1.82895	complement componentalpha polypeptide	1e-111
Contig 1850	0	0	0	1	0	0	1.82895	complement componentbeta subunit	1e-85
Contig 1082	0	0	0	1	0	0	1.82895	complement factor h-related 1	1e-46
Contig 1857	0	0	0	1	0	0	1.82895	cytochrome b5	1e-49
Contig 919	0	0	0	1	0	0	1.82895	cytochrome csubunit viiia	1e-20
Contig 1905	0	0	0	1	0	0	1.82895	divalent cation tolerant protein cuta	1e-54
Contig 1663	0	0	0	1	0	0	1.82895	dph2 homolog	1e-27
Contig 1634	0	0	0	1	0	0	1.82895	dsc2l protein	1e-34
Contig 2091	0	0	0	1	0	0	1.82895	dyskeratosis congenitadyskerin	1e-111
Contig 567	0	0	0	1	0	0	1.82895	echinoderm microtubule associated protein like 5	1e-19
Contig 2087	0	0	0	1	0	0	1.82895	eukaryotic translation elongation factor 2	1e-130
Contig 1640	0	0	0	1	0	0	1.82895	fibronectin type iii domain containing 3b	1e-73
Contig 515	0	0	0	1	0	0	1.82895	formin binding protein 4	1e-21
Contig 1641	0	0	0	1	0	0	1.82895	glutamine synthetase	1e-141
Contig 1011	0	0	0	1	0	0	1.82895	glycerol-3-phosphate dehydrogenase 1	1e-14
Contig 449	0	0	0	1	0	0	1.82895	glyceronephosphate o-acyltransferase	1e-81
Contig 1833	0	0	0	1	0	0	1.82895	h+lysosomalv1 subunit f	1e-59
Contig 1853	0	0	0	1	0	0	1.82895	hephaestin	1e-102
Contig 1378	0	0	0	1	0	0	1.82895	inositol-1(or 4)-monophosphatase 1	1e-122
Contig 1388	0	0	0	1	0	0	1.82895	inter alpha-trypsinheavy chain 4	1e-106
Contig 2028	0	0	0	1	0	0	1.82895	keratinocyte associated protein 2	1e-28
Contig 1075	0	0	0	1	0	0	1.82895	leukocyte immune-type receptor	1e-23
Contig 592	0	0	0	1	0	0	1.82895	loc553472 protein	1e-28
Contig 1137	0	0	0	1	0	0	1.82895	lymphocyte antigen 9	1e-15
Contig 1792	0	0	0	1	0	0	1.82895	macrophage stimulating 1 (hepatocyte growth factor-like)	1e-162
Contig 2046	0	0	0	1	0	0	1.82895	macrophage stimulating 1 (hepatocyte growth factor-like)	1e-16
Contig 2079	0	0	0	1	0	0	1.82895	male-specific protein	1e-49
Contig 415	0	0	0	1	0	0	1.82895	mgc81827 protein	1e-06
Contig 1368	0	0	0	1	0	0	1.82895	mgc84609 protein	1e-27
Contig 1983	0	0	0	1	0	0	1.82895	myosin ic	1e-135
Contig 50	0	0	0	1	0	0	1.82895	---NA---	-
Contig 257	0	0	0	1	0	0	1.82895	---NA---	-
Contig 351	0	0	0	1	0	0	1.82895	---NA---	-
Contig 379	0	0	0	1	0	0	1.82895	---NA---	-
Contig 399	0	0	0	1	0	0	1.82895	---NA---	-
Contig 479	0	0	0	1	0	0	1.82895	---NA---	-
Contig 522	0	0	0	1	0	0	1.82895	---NA---	-
Contig 618	0	0	0	1	0	0	1.82895	---NA---	-
Contig 634	0	0	0	1	0	0	1.82895	---NA---	-
Contig 638	0	0	0	1	0	0	1.82895	---NA---	-
Contig 642	0	0	0	1	0	0	1.82895	---NA---	-
Contig 669	0	0	0	1	0	0	1.82895	---NA---	-
Contig 701	0	0	0	1	0	0	1.82895	---NA---	1e-39
Contig 765	0	0	0	1	0	0	1.82895	---NA---	-
Contig 771	0	0	0	1	0	0	1.82895	---NA---	-
Contig 852	0	0	0	1	0	0	1.82895	---NA---	-
Contig 893	0	0	0	1	0	0	1.82895	---NA---	-
Contig 923	0	0	0	1	0	0	1.82895	---NA---	-
Contig 939	0	0	0	1	0	0	1.82895	---NA---	-
Contig 976	0	0	0	1	0	0	1.82895	---NA---	-
Contig 1013	0	0	0	1	0	0	1.82895	---NA---	-
Contig 1149	0	0	0	1	0	0	1.82895	---NA---	-
Contig 1230	0	0	0	1	0	0	1.82895	---NA---	-
Contig 1318	0	0	0	1	0	0	1.82895	---NA---	-
Contig 1319	0	0	0	1	0	0	1.82895	---NA---	-
Contig 1320	0	0	0	1	0	0	1.82895	---NA---	-
Contig 1528	0	0	0	1	0	0	1.82895	---NA---	-
Contig 1532	0	0	0	1	0	0	1.82895	---NA---	-
Contig 1553	0	0	0	1	0	0	1.82895	---NA---	-
Contig 1647	0	0	0	1	0	0	1.82895	---NA---	-
Contig 1664	0	0	0	1	0	0	1.82895	---NA---	-
Contig 1783	0	0	0	1	0	0	1.82895	---NA---	-
Contig 1793	0	0	0	1	0	0	1.82895	---NA---	-
Contig 1798	0	0	0	1	0	0	1.82895	---NA---	-
Contig 1799	0	0	0	1	0	0	1.82895	---NA---	-
Contig 1834	0	0	0	1	0	0	1.82895	---NA---	-
Contig 1856	0	0	0	1	0	0	1.82895	---NA---	-
Contig 1897	0	0	0	1	0	0	1.82895	---NA---	-
Contig 1898	0	0	0	1	0	0	1.82895	---NA---	-
Contig 1909	0	0	0	1	0	0	1.82895	---NA---	-
Contig 1920	0	0	0	1	0	0	1.82895	---NA---	-
Contig 1934	0	0	0	1	0	0	1.82895	---NA---	-
Contig 1943	0	0	0	1	0	0	1.82895	---NA---	-
Contig 1958	0	0	0	1	0	0	1.82895	---NA---	1e-13
Contig 1959	0	0	0	1	0	0	1.82895	---NA---	-
Contig 2035	0	0	0	1	0	0	1.82895	---NA---	-
Contig 2088	0	0	0	1	0	0	1.82895	---NA---	-
Contig 2121	0	0	0	1	0	0	1.82895	---NA---	-
Contig 2140	0	0	0	1	0	0	1.82895	---NA---	-
Contig 2151	0	0	0	1	0	0	1.82895	---NA---	-
Contig 2158	0	0	0	1	0	0	1.82895	---NA---	-
Contig 2216	0	0	0	1	0	0	1.82895	---NA---	-
Contig 2229	0	0	0	1	0	0	1.82895	---NA---	-
Contig 2247	0	0	0	1	0	0	1.82895	---NA---	-
Contig 1356	0	0	0	1	0	0	1.82895	nadh dehydrogenasefe-s protein 7	1e-93
Contig 500	0	0	0	1	0	0	1.82895	nascent polypeptide-associated complex alpha polypeptide	1e-14
Contig 2042	0	0	0	1	0	0	1.82895	non-metastatic cellsprotein expressed in	1e-18
Contig 1552	0	0	0	1	0	0	1.82895	novel proteinmucosa associated lymphoid tissue lymphoma translocation gene 1	1e-28
Contig 1873	0	0	0	1	0	0	1.82895	paraoxonase 1	1e-31
Contig 1644	0	0	0	1	0	0	1.82895	partner of nob1	1e-107
Contig 2030	0	0	0	1	0	0	1.82895	peptidylprolyl isomerase-like 2	1e-53
Contig 2210	0	0	0	1	0	0	1.82895	phosphatidic acid phosphatase type 2c	1e-97
Contig 2168	0	0	0	1	0	0	1.82895	phospholipase c-like 2	1e-140
Contig 957	0	0	0	1	0	0	1.82895	phospholipasegroup xiib	1e-93
Contig 1327	0	0	0	1	0	0	1.82895	proliferation-associated 2g4	1e-125
Contig 2209	0	0	0	1	0	0	1.82895	proteasome 26s atpase subunit 3	1e-142
Contig 2160	0	0	0	1	0	0	1.82895	protein phosphataseregulatorysubunit 3c	1e-96
Contig 1076	0	0	0	1	0	0	1.82895	prp18 pre-mrna processing factor 18 homolog	1e-94
Contig 2240	0	0	0	1	0	0	1.82895	pyruvate dehydrogenaseisozyme 1	1e-48
Contig 1118	0	0	0	1	0	0	1.82895	ras homolog genemember a	1e-106
Contig 1651	0	0	0	1	0	0	1.82895	retinol binding proteincellular	1e-40
Contig 1907	0	0	0	1	0	0	1.82895	ribosomal protein s12	1e-14
Contig 992	0	0	0	1	0	0	1.82895	riken cdnaisoform cra_a	1e-12
Contig 2179	0	0	0	1	0	0	1.82895	sam domain- and hd domain-containing protein 1	1e-55
Contig 1652	0	0	0	1	0	0	1.82895	sphingosine-1-phosphate phosphatase 1	1e-43
Contig 582	0	0	0	1	0	0	1.82895	st3 beta-galactoside alpha--sialyltransferase 4	-
Contig 1500	0	0	0	1	0	0	1.82895	subfamilymember 3	1e-71
Contig 2211	0	0	0	1	0	0	1.82895	tgf beta-inducible nuclear protein 1	1e-122
Contig 470	0	0	0	1	0	0	1.82895	transcription factor 2	1e-50
Contig 741	0	0	0	1	0	0	1.82895	transcription factor 3 (e2a immunoglobulin enhancer binding factors e12 e47)isoform cra_b	1e-56
Contig 2237	0	0	0	1	0	0	1.82895	transmembrane 4 superfamily member 5	1e-54
Contig 1855	0	0	0	1	0	0	1.82895	transmembrane protein 59	1e-135
Contig 1901	0	0	0	1	0	0	1.82895	transmembrane protein 7	1e-36
Contig 2107	0	0	0	1	0	0	1.82895	trip12 protein	1e-91
Contig 793	0	0	0	1	0	0	1.82895	tumor rejection antigen1	1e-126
Contig 1623	0	0	0	1	0	0	1.82895	typealpha 1	1e-87
Contig 671	0	0	0	1	0	0	1.82895	ubiquitin-like 4a	1e-63
Contig 2025	0	0	0	1	0	0	1.82895	udp-glucose pyrophosphorylase 2	1e-118
Contig 2080	0	0	0	1	0	0	1.82895	viral a-type inclusion	1e-17
Contig 906	1	0	0	0	0	1	1.81736	member of ras oncogene family	1e-90
Contig 550	1	0	0	0	0	1	1.81736	---NA---	-
Contig 1253	1	0	0	0	0	1	1.81736	---NA---	-
Contig 1305	1	0	0	0	0	1	1.81736	---NA---	-
Contig 1313	1	0	0	0	0	1	1.81736	subfamilymember 8	1e-77
Contig 823	1	1	0	0	1	1	1.7915	heat shock protein 90 beta	1e-69
Contig 1155	1	0	0	1	0	1	1.73677	basic transcription factor 3	1e-75
Contig 1436	0	0	0	0	1	0	1.69764	-	-
Contig 2165	0	0	0	0	1	0	1.69764	a kinaseanchor protein 9	1e-69
Contig 1161	0	0	0	0	1	0	1.69764	actin related protein 2 3 subunit 16kda	1e-73
Contig 1767	0	0	0	0	1	0	1.69764	actp1_actvlhemolytic toxin avt-1 precursor (avt-i)	1e-29
Contig 2188	0	0	0	0	1	0	1.69764	acyl-coenzyme a dehydrogenasemember 11	1e-102
Contig 1619	0	0	0	0	1	0	1.69764	adaptor-related protein complex alpha 2 subunit	1e-56
Contig 1747	0	0	0	0	1	0	1.69764	adaptor-related protein complex mu 1 subunit	1e-121
Contig 1945	0	0	0	0	1	0	1.69764	ag-1 blood stage membrane protein homologue	1e-06
Contig 1955	0	0	0	0	1	0	1.69764	alpha 1b	1e-125
Contig 427	0	0	0	0	1	0	1.69764	alpha subunit	1e-23
Contig 2197	0	0	0	0	1	0	1.69764	alpha-2d-receptor a	1e-89
Contig 372	0	0	0	0	1	0	1.69764	amphiphysin	1e-12
Contig 328	0	0	0	0	1	0	1.69764	ankyrin repeat domain 11	1e-56
Contig 805	0	0	0	0	1	0	1.69764	ankyrin repeat domain 57	1e-50
Contig 1765	0	0	0	0	1	0	1.69764	ankyrin epithelial isoform b isoform 22	1e-11
Contig 2207	0	0	0	0	1	0	1.69764	aryl-hydrocarbon receptor-interacting protein	1e-13
Contig 1499	0	0	0	0	1	0	1.69764	atph+mitochondrial f0subunit d	1e-36
Contig 1366	0	0	0	0	1	0	1.69764	atph+mitochondrial f1epsilon subunit	1e-14
Contig 2014	0	0	0	0	1	0	1.69764	bactericidal permeability-increasing protein	1e-49
Contig 1620	0	0	0	0	1	0	1.69764	beta 2 (complement component 3 receptor 3 and 4 subunit)isoform cra_a	1e-87
Contig 1925	0	0	0	0	1	0	1.69764	branched chain ketoacid dehydrogenase kinase	1e-87
Contig 1645	0	0	0	0	1	0	1.69764	butyrobetaine2-oxoglutarate dioxygenase 1 (gamma-butyrobetaine hydroxylase)	1e-71
Contig 1967	0	0	0	0	1	0	1.69764	cadherin 2	1e-20
Contig 2226	0	0	0	0	1	0	1.69764	calcitonin gene-related peptide-receptor component protein	1e-53
Contig 980	0	0	0	0	1	0	1.69764	caspase 1	1e-05
Contig 1031	0	0	0	0	1	0	1.69764	caspase 1	1e-09
Contig 812	0	0	0	0	1	0	1.69764	cathepsin b	1e-33
Contig 1556	0	0	0	0	1	0	1.69764	cathepsin d	1e-139
Contig 439	0	0	0	0	1	0	1.69764	cathepsin l	1e-105
Contig 1654	0	0	0	0	1	0	1.69764	cathepsin s	1e-21
Contig 1582	0	0	0	0	1	0	1.69764	cc chemokine 2	1e-31
Contig 1024	0	0	0	0	1	0	1.69764	cd3 epsilon	1e-31
Contig 2245	0	0	0	0	1	0	1.69764	cd300c molecule	1e-08
Contig 724	0	0	0	0	1	0	1.69764	cdc5 cell division cycle 5-like	1e-111
Contig 647	0	0	0	0	1	0	1.69764	cdk2-associated protein 1	1e-32
Contig 707	0	0	0	0	1	0	1.69764	cell division cycle 27	1e-82
Contig 1502	0	0	0	0	1	0	1.69764	ceroid-neuronal 8	1e-94
Contig 1916	0	0	0	0	1	0	1.69764	chemokine (c-c motif) ligand 13	1e-23
Contig 837	0	0	0	0	1	0	1.69764	chloride intracellular channel 2	1e-103
Contig 1503	0	0	0	0	1	0	1.69764	chromosome 1 open reading frame 149	1e-36
Contig 731	0	0	0	0	1	0	1.69764	chromosome 1 open reading frame 55	1e-17
Contig 1164	0	0	0	0	1	0	1.69764	chromosome 21 open reading frame 33	1e-91
Contig 1413	0	0	0	0	1	0	1.69764	clathrin interactor 1	1e-75
Contig 459	0	0	0	0	1	0	1.69764	cofilin 1 (non-muscle)	1e-38
Contig 1881	0	0	0	0	1	0	1.69764	coiled-coil domain containing 12	1e-63
Contig 1660	0	0	0	0	1	0	1.69764	comm domain containing 8	1e-34
Contig 1658	0	0	0	0	1	0	1.69764	complement component 1 q subcomponent	1e-14
Contig 2039	0	0	0	0	1	0	1.69764	complement componentqb chain	1e-90
Contig 735	0	0	0	0	1	0	1.69764	complement componentqgamma polypeptide	1e-60
Contig 736	0	0	0	0	1	0	1.69764	cop9 constitutive photomorphogenic homolog subunit 4	1e-79
Contig 1694	0	0	0	0	1	0	1.69764	crop protein	1e-11
Contig 1981	0	0	0	0	1	0	1.69764	ctr9 protein	1e-145
Contig 404	0	0	0	0	1	0	1.69764	cullin 1	1e-32
Contig 2022	0	0	0	0	1	0	1.69764	cyclin l1	1e-77
Contig 553	0	0	0	0	1	0	1.69764	cytochrome c oxidase subunit via polypeptide 1	1e-30
Contig 2100	0	0	0	0	1	0	1.69764	cytosol aminopeptidase	1e-141
Contig 1568	0	0	0	0	1	0	1.69764	cytosolic nonspecific dipeptidase	1e-114
Contig 710	0	0	0	0	1	0	1.69764	dead (asp-glu-ala-asp) box polypeptide 51	0.0001
Contig 2016	0	0	0	0	1	0	1.69764	death associated protein 1b	1e-19
Contig 519	0	0	0	0	1	0	1.69764	delta 1	1e-36
Contig 54	0	0	0	0	1	0	1.69764	dpy-30-like protein	1e-46
Contig 1638	0	0	0	0	1	0	1.69764	eif5 protein	1e-77
Contig 2012	0	0	0	0	1	0	1.69764	ell2 protein	1e-13
Contig 926	0	0	0	0	1	0	1.69764	elongation factor 1 delta	1e-89
Contig 1613	0	0	0	0	1	0	1.69764	eph receptorisoform cra_a	1e-133
Contig 1421	0	0	0	0	1	0	1.69764	eukaryotic translation initiation factor 2-alpha kinase 4 (gcn2-like protein)	1e-22
Contig 1818	0	0	0	0	1	0	1.69764	eukaryotic translation initiation factor 5a	1e-45
Contig 1817	0	0	0	0	1	0	1.69764	eukaryotic translation initiation factor4	1e-160
Contig 1706	0	0	0	0	1	0	1.69764	eukaryotic translation initiation factorsubunit 5 epsilon	1e-19
Contig 79	0	0	0	0	1	0	1.69764	ferritin h3	1e-40
Contig 2055	0	0	0	0	1	0	1.69764	fibroblast growth factor 2	1e-74
Contig 714	0	0	0	0	1	0	1.69764	fryl protein	1e-51
Contig 1165	0	0	0	0	1	0	1.69764	g protein-coupled receptor 137b	1e-73
Contig 2019	0	0	0	0	1	0	1.69764	glucocorticoid induced transcript 1	1e-71
Contig 280	0	0	0	0	1	0	1.69764	glutamate dehydrogenase 1	-
Contig 1224	0	0	0	0	1	0	1.69764	glyceraldehyde-3-phosphate dehydrogenase	1e-57
Contig 2023	0	0	0	0	1	0	1.69764	golgigolgin subfamilymacrogolgin (with transmembrane signal)isoform cra_a	1e-64
Contig 521	0	0	0	0	1	0	1.69764	growth arrest and dna-damage-gamma interacting protein 1	1e-69
Contig 1727	0	0	0	0	1	0	1.69764	grp1 (general receptor for phosphoinositides 1)-associated scaffold protein like	1e-21
Contig 1012	0	0	0	0	1	0	1.69764	gryzun cg17569-isoform b	1e-14
Contig 1941	0	0	0	0	1	0	1.69764	gtpase activating rangap domain-like 4	1e-32
Contig 748	0	0	0	0	1	0	1.69764	guanine nucleotide binding protein (g protein)beta polypeptide 1	1e-52
Contig 220	0	0	0	0	1	0	1.69764	guanine nucleotide binding alpha inhibiting 1	1e-124
Contig 1865	0	0	0	0	1	0	1.69764	heat shock 10kda protein 1 (chaperonin 10)	1e-45
Contig 2051	0	0	0	0	1	0	1.69764	heat shock 70kda protein 4	1e-26
Contig 512	0	0	0	0	1	0	1.69764	heat shock protein 90 beta	1e-96
Contig 144	0	0	0	0	1	0	1.69764	hematological and neurological expressed 1	1e-64
Contig 1226	0	0	0	0	1	0	1.69764	heme oxygenase1	1e-93
Contig 814	0	0	0	0	1	0	1.69764	heterogeneous nuclear ribonucleoprotein m isoform b	1e-39
Contig 382	0	0	0	0	1	0	1.69764	histone h2b	1e-41
Contig 1910	0	0	0	0	1	0	1.69764	histone-lysine n-methyltransferase setd2 (set domain-containing protein 2)(huntingtin-interacting protein hypb) (huntingtin yeast partner b) (huntingtin-interacting protein 1) (hif-1)	1e-19
Contig 1557	0	0	0	0	1	0	1.69764	hydroxysteroid dehydrogenase like 1	1e-21
Contig 2182	0	0	0	0	1	0	1.69764	hypoxanthine phosphoribosyltransferase 1	1e-36
Contig 1816	0	0	0	0	1	0	1.69764	ilf3 protein	1e-30
Contig 1211	0	0	0	0	1	0	1.69764	immunoglobulin heavy chain variable region	1e-53
Contig 835	0	0	0	0	1	0	1.69764	inca b	1e-80
Contig 1030	0	0	0	0	1	0	1.69764	inhibitor of dna bindingdominant negative helix-loop-helix protein	1e-61
Contig 1338	0	0	0	0	1	0	1.69764	integrin beta 2	1e-88
Contig 936	0	0	0	0	1	0	1.69764	interferon regulatory factor 2	1e-55
Contig 1858	0	0	0	0	1	0	1.69764	isoform cra_c	1e-20
Contig 1827	0	0	0	0	1	0	1.69764	j1a crystallin	1e-27
Contig 1430	0	0	0	0	1	0	1.69764	janus kinase 1	1e-87
Contig 1805	0	0	0	0	1	0	1.69764	jumping translocation breakpoint	1e-55
Contig 2044	0	0	0	0	1	0	1.69764	kelch-like 6	1e-49
Contig 789	0	0	0	0	1	0	1.69764	keratin 18	1e-71
Contig 597	0	0	0	0	1	0	1.69764	kruppel-like factor 12	1e-21
Contig 688	0	0	0	0	1	0	1.69764	lactate dehydrogenase-a	1e-41
Contig 1733	0	0	0	0	1	0	1.69764	lim domain binding 2	1e-67
Contig 1612	0	0	0	0	1	0	1.69764	loc557419 protein	1e-20
Contig 1635	0	0	0	0	1	0	1.69764	low molecular mass ubiquinone-binding protein	1e-35
Contig 2041	0	0	0	0	1	0	1.69764	lymphocyte cytosolic protein 1 (l-plastin)	1e-128
Contig 1227	0	0	0	0	1	0	1.69764	major histocompatibility complexclass ia chain	1e-10
Contig 1883	0	0	0	0	1	0	1.69764	mannosec type 1	1e-70
Contig 542	0	0	0	0	1	0	1.69764	membrane bound c2 domain containing protein	1e-29
Contig 882	0	0	0	0	1	0	1.69764	mgc140556 protein	1e-44
Contig 1004	0	0	0	0	1	0	1.69764	mgc64341 protein	1e-93
Contig 1778	0	0	0	0	1	0	1.69764	mitochondrial ribosomal protein s17	1e-55
Contig 1924	0	0	0	0	1	0	1.69764	mitogen-activated protein kinase kinase kinase 5	1e-124
Contig 1570	0	0	0	0	1	0	1.69764	mitogen-activated protein kinase-activated protein kinase 3	1e-56
Contig 1991	0	0	0	0	1	0	1.69764	mkiaa2005 protein	1e-06
Contig 654	0	0	0	0	1	0	1.69764	moesin	1e-57
Contig 901	0	0	0	0	1	0	1.69764	moesin	1e-108
Contig 1887	0	0	0	0	1	0	1.69764	motile sperm domain containing 1	1e-107
Contig 1145	0	0	0	0	1	0	1.69764	mps one binder kinase activator-like 1b	1e-68
Contig 782	0	0	0	0	1	0	1.69764	myelin protein zero-like 1	1e-54
Contig 450	0	0	0	0	1	0	1.69764	myeloid lymphoid or mixed-lineage leukemiatranslocated4	1e-80
Contig 1220	0	0	0	0	1	0	1.69764	myeloid-associated differentiation marker	1e-37
Contig 132	0	0	0	0	1	0	1.69764	---NA---	-
Contig 134	0	0	0	0	1	0	1.69764	---NA---	-
Contig 135	0	0	0	0	1	0	1.69764	---NA---	-
Contig 140	0	0	0	0	1	0	1.69764	---NA---	-
Contig 150	0	0	0	0	1	0	1.69764	---NA---	-
Contig 151	0	0	0	0	1	0	1.69764	---NA---	-
Contig 193	0	0	0	0	1	0	1.69764	---NA---	-
Contig 197	0	0	0	0	1	0	1.69764	---NA---	-
Contig 207	0	0	0	0	1	0	1.69764	---NA---	-
Contig 214	0	0	0	0	1	0	1.69764	---NA---	-
Contig 228	0	0	0	0	1	0	1.69764	---NA---	-
Contig 253	0	0	0	0	1	0	1.69764	---NA---	-
Contig 256	0	0	0	0	1	0	1.69764	---NA---	-
Contig 305	0	0	0	0	1	0	1.69764	---NA---	-
Contig 340	0	0	0	0	1	0	1.69764	---NA---	-
Contig 345	0	0	0	0	1	0	1.69764	---NA---	-
Contig 350	0	0	0	0	1	0	1.69764	---NA---	-
Contig 352	0	0	0	0	1	0	1.69764	---NA---	-
Contig 353	0	0	0	0	1	0	1.69764	---NA---	1e-15
Contig 354	0	0	0	0	1	0	1.69764	---NA---	-
Contig 355	0	0	0	0	1	0	1.69764	---NA---	-
Contig 356	0	0	0	0	1	0	1.69764	---NA---	-
Contig 387	0	0	0	0	1	0	1.69764	---NA---	-
Contig 388	0	0	0	0	1	0	1.69764	---NA---	-
Contig 393	0	0	0	0	1	0	1.69764	---NA---	-
Contig 396	0	0	0	0	1	0	1.69764	---NA---	-
Contig 397	0	0	0	0	1	0	1.69764	---NA---	-
Contig 403	0	0	0	0	1	0	1.69764	---NA---	-
Contig 409	0	0	0	0	1	0	1.69764	---NA---	-
Contig 418	0	0	0	0	1	0	1.69764	---NA---	-
Contig 424	0	0	0	0	1	0	1.69764	---NA---	-
Contig 428	0	0	0	0	1	0	1.69764	---NA---	-
Contig 433	0	0	0	0	1	0	1.69764	---NA---	-
Contig 451	0	0	0	0	1	0	1.69764	---NA---	-
Contig 463	0	0	0	0	1	0	1.69764	---NA---	-
Contig 466	0	0	0	0	1	0	1.69764	---NA---	-
Contig 472	0	0	0	0	1	0	1.69764	---NA---	-
Contig 477	0	0	0	0	1	0	1.69764	---NA---	-
Contig 483	0	0	0	0	1	0	1.69764	---NA---	-
Contig 493	0	0	0	0	1	0	1.69764	---NA---	-
Contig 514	0	0	0	0	1	0	1.69764	---NA---	-
Contig 516	0	0	0	0	1	0	1.69764	---NA---	-
Contig 527	0	0	0	0	1	0	1.69764	---NA---	-
Contig 529	0	0	0	0	1	0	1.69764	---NA---	-
Contig 532	0	0	0	0	1	0	1.69764	---NA---	-
Contig 543	0	0	0	0	1	0	1.69764	---NA---	-
Contig 545	0	0	0	0	1	0	1.69764	---NA---	-
Contig 551	0	0	0	0	1	0	1.69764	---NA---	1e-05
Contig 563	0	0	0	0	1	0	1.69764	---NA---	-
Contig 578	0	0	0	0	1	0	1.69764	---NA---	-
Contig 580	0	0	0	0	1	0	1.69764	---NA---	-
Contig 583	0	0	0	0	1	0	1.69764	---NA---	-
Contig 584	0	0	0	0	1	0	1.69764	---NA---	-
Contig 585	0	0	0	0	1	0	1.69764	---NA---	-
Contig 588	0	0	0	0	1	0	1.69764	---NA---	-
Contig 595	0	0	0	0	1	0	1.69764	---NA---	-
Contig 605	0	0	0	0	1	0	1.69764	---NA---	-
Contig 606	0	0	0	0	1	0	1.69764	---NA---	-
Contig 608	0	0	0	0	1	0	1.69764	---NA---	-
Contig 617	0	0	0	0	1	0	1.69764	---NA---	-
Contig 620	0	0	0	0	1	0	1.69764	---NA---	-
Contig 630	0	0	0	0	1	0	1.69764	---NA---	-
Contig 632	0	0	0	0	1	0	1.69764	---NA---	-
Contig 644	0	0	0	0	1	0	1.69764	---NA---	-
Contig 661	0	0	0	0	1	0	1.69764	---NA---	-
Contig 663	0	0	0	0	1	0	1.69764	---NA---	-
Contig 667	0	0	0	0	1	0	1.69764	---NA---	-
Contig 673	0	0	0	0	1	0	1.69764	---NA---	-
Contig 680	0	0	0	0	1	0	1.69764	---NA---	-
Contig 690	0	0	0	0	1	0	1.69764	---NA---	-
Contig 696	0	0	0	0	1	0	1.69764	---NA---	-
Contig 699	0	0	0	0	1	0	1.69764	---NA---	-
Contig 723	0	0	0	0	1	0	1.69764	---NA---	-
Contig 745	0	0	0	0	1	0	1.69764	---NA---	-
Contig 746	0	0	0	0	1	0	1.69764	---NA---	-
Contig 747	0	0	0	0	1	0	1.69764	---NA---	-
Contig 762	0	0	0	0	1	0	1.69764	---NA---	-
Contig 769	0	0	0	0	1	0	1.69764	---NA---	-
Contig 772	0	0	0	0	1	0	1.69764	---NA---	-
Contig 773	0	0	0	0	1	0	1.69764	---NA---	-
Contig 776	0	0	0	0	1	0	1.69764	---NA---	-
Contig 780	0	0	0	0	1	0	1.69764	---NA---	-
Contig 786	0	0	0	0	1	0	1.69764	---NA---	-
Contig 799	0	0	0	0	1	0	1.69764	---NA---	-
Contig 804	0	0	0	0	1	0	1.69764	---NA---	-
Contig 817	0	0	0	0	1	0	1.69764	---NA---	-
Contig 841	0	0	0	0	1	0	1.69764	---NA---	-
Contig 846	0	0	0	0	1	0	1.69764	---NA---	-
Contig 848	0	0	0	0	1	0	1.69764	---NA---	-
Contig 849	0	0	0	0	1	0	1.69764	---NA---	-
Contig 850	0	0	0	0	1	0	1.69764	---NA---	-
Contig 854	0	0	0	0	1	0	1.69764	---NA---	-
Contig 856	0	0	0	0	1	0	1.69764	---NA---	-
Contig 861	0	0	0	0	1	0	1.69764	---NA---	-
Contig 865	0	0	0	0	1	0	1.69764	---NA---	-
Contig 876	0	0	0	0	1	0	1.69764	---NA---	-
Contig 888	0	0	0	0	1	0	1.69764	---NA---	-
Contig 894	0	0	0	0	1	0	1.69764	---NA---	-
Contig 903	0	0	0	0	1	0	1.69764	---NA---	-
Contig 908	0	0	0	0	1	0	1.69764	---NA---	-
Contig 915	0	0	0	0	1	0	1.69764	---NA---	-
Contig 920	0	0	0	0	1	0	1.69764	---NA---	-
Contig 922	0	0	0	0	1	0	1.69764	---NA---	-
Contig 925	0	0	0	0	1	0	1.69764	---NA---	-
Contig 928	0	0	0	0	1	0	1.69764	---NA---	-
Contig 934	0	0	0	0	1	0	1.69764	---NA---	-
Contig 935	0	0	0	0	1	0	1.69764	---NA---	-
Contig 943	0	0	0	0	1	0	1.69764	---NA---	-
Contig 950	0	0	0	0	1	0	1.69764	---NA---	-
Contig 956	0	0	0	0	1	0	1.69764	---NA---	-
Contig 959	0	0	0	0	1	0	1.69764	---NA---	-
Contig 963	0	0	0	0	1	0	1.69764	---NA---	-
Contig 967	0	0	0	0	1	0	1.69764	---NA---	-
Contig 974	0	0	0	0	1	0	1.69764	---NA---	-
Contig 975	0	0	0	0	1	0	1.69764	---NA---	-
Contig 977	0	0	0	0	1	0	1.69764	---NA---	-
Contig 978	0	0	0	0	1	0	1.69764	---NA---	-
Contig 983	0	0	0	0	1	0	1.69764	---NA---	1e-06
Contig 984	0	0	0	0	1	0	1.69764	---NA---	-
Contig 985	0	0	0	0	1	0	1.69764	---NA---	-
Contig 989	0	0	0	0	1	0	1.69764	---NA---	-
Contig 991	0	0	0	0	1	0	1.69764	---NA---	-
Contig 996	0	0	0	0	1	0	1.69764	---NA---	-
Contig 999	0	0	0	0	1	0	1.69764	---NA---	-
Contig 1026	0	0	0	0	1	0	1.69764	---NA---	-
Contig 1033	0	0	0	0	1	0	1.69764	---NA---	-
Contig 1036	0	0	0	0	1	0	1.69764	---NA---	-
Contig 1051	0	0	0	0	1	0	1.69764	---NA---	-
Contig 1097	0	0	0	0	1	0	1.69764	---NA---	-
Contig 1099	0	0	0	0	1	0	1.69764	---NA---	-
Contig 1100	0	0	0	0	1	0	1.69764	---NA---	-
Contig 1101	0	0	0	0	1	0	1.69764	---NA---	-
Contig 1127	0	0	0	0	1	0	1.69764	---NA---	-
Contig 1148	0	0	0	0	1	0	1.69764	---NA---	-
Contig 1152	0	0	0	0	1	0	1.69764	---NA---	1e-18
Contig 1167	0	0	0	0	1	0	1.69764	---NA---	-
Contig 1168	0	0	0	0	1	0	1.69764	---NA---	-
Contig 1169	0	0	0	0	1	0	1.69764	---NA---	-
Contig 1192	0	0	0	0	1	0	1.69764	---NA---	-
Contig 1222	0	0	0	0	1	0	1.69764	---NA---	-
Contig 1228	0	0	0	0	1	0	1.69764	---NA---	-
Contig 1229	0	0	0	0	1	0	1.69764	---NA---	-
Contig 1331	0	0	0	0	1	0	1.69764	---NA---	-
Contig 1334	0	0	0	0	1	0	1.69764	---NA---	-
Contig 1343	0	0	0	0	1	0	1.69764	---NA---	-
Contig 1348	0	0	0	0	1	0	1.69764	---NA---	-
Contig 1354	0	0	0	0	1	0	1.69764	---NA---	-
Contig 1357	0	0	0	0	1	0	1.69764	---NA---	-
Contig 1361	0	0	0	0	1	0	1.69764	---NA---	-
Contig 1364	0	0	0	0	1	0	1.69764	---NA---	-
Contig 1385	0	0	0	0	1	0	1.69764	---NA---	-
Contig 1386	0	0	0	0	1	0	1.69764	---NA---	-
Contig 1414	0	0	0	0	1	0	1.69764	---NA---	-
Contig 1415	0	0	0	0	1	0	1.69764	---NA---	-
Contig 1416	0	0	0	0	1	0	1.69764	---NA---	-
Contig 1418	0	0	0	0	1	0	1.69764	---NA---	-
Contig 1433	0	0	0	0	1	0	1.69764	---NA---	-
Contig 1435	0	0	0	0	1	0	1.69764	---NA---	-
Contig 1498	0	0	0	0	1	0	1.69764	---NA---	-
Contig 1504	0	0	0	0	1	0	1.69764	---NA---	-
Contig 1518	0	0	0	0	1	0	1.69764	---NA---	-
Contig 1520	0	0	0	0	1	0	1.69764	---NA---	-
Contig 1522	0	0	0	0	1	0	1.69764	---NA---	-
Contig 1558	0	0	0	0	1	0	1.69764	---NA---	-
Contig 1559	0	0	0	0	1	0	1.69764	---NA---	-
Contig 1564	0	0	0	0	1	0	1.69764	---NA---	-
Contig 1571	0	0	0	0	1	0	1.69764	---NA---	-
Contig 1572	0	0	0	0	1	0	1.69764	---NA---	-
Contig 1573	0	0	0	0	1	0	1.69764	---NA---	-
Contig 1574	0	0	0	0	1	0	1.69764	---NA---	-
Contig 1579	0	0	0	0	1	0	1.69764	---NA---	0.0001
Contig 1590	0	0	0	0	1	0	1.69764	---NA---	-
Contig 1593	0	0	0	0	1	0	1.69764	---NA---	-
Contig 1596	0	0	0	0	1	0	1.69764	---NA---	-
Contig 1614	0	0	0	0	1	0	1.69764	---NA---	-
Contig 1615	0	0	0	0	1	0	1.69764	---NA---	-
Contig 1626	0	0	0	0	1	0	1.69764	---NA---	-
Contig 1627	0	0	0	0	1	0	1.69764	---NA---	-
Contig 1628	0	0	0	0	1	0	1.69764	---NA---	-
Contig 1631	0	0	0	0	1	0	1.69764	---NA---	-
Contig 1639	0	0	0	0	1	0	1.69764	---NA---	-
Contig 1653	0	0	0	0	1	0	1.69764	---NA---	-
Contig 1656	0	0	0	0	1	0	1.69764	---NA---	-
Contig 1662	0	0	0	0	1	0	1.69764	---NA---	-
Contig 1671	0	0	0	0	1	0	1.69764	---NA---	-
Contig 1673	0	0	0	0	1	0	1.69764	---NA---	-
Contig 1676	0	0	0	0	1	0	1.69764	---NA---	-
Contig 1680	0	0	0	0	1	0	1.69764	---NA---	-
Contig 1684	0	0	0	0	1	0	1.69764	---NA---	-
Contig 1685	0	0	0	0	1	0	1.69764	---NA---	-
Contig 1691	0	0	0	0	1	0	1.69764	---NA---	-
Contig 1693	0	0	0	0	1	0	1.69764	---NA---	-
Contig 1696	0	0	0	0	1	0	1.69764	---NA---	-
Contig 1698	0	0	0	0	1	0	1.69764	---NA---	-
Contig 1701	0	0	0	0	1	0	1.69764	---NA---	-
Contig 1702	0	0	0	0	1	0	1.69764	---NA---	-
Contig 1703	0	0	0	0	1	0	1.69764	---NA---	-
Contig 1707	0	0	0	0	1	0	1.69764	---NA---	-
Contig 1708	0	0	0	0	1	0	1.69764	---NA---	-
Contig 1713	0	0	0	0	1	0	1.69764	---NA---	-
Contig 1715	0	0	0	0	1	0	1.69764	---NA---	-
Contig 1718	0	0	0	0	1	0	1.69764	---NA---	-
Contig 1725	0	0	0	0	1	0	1.69764	---NA---	-
Contig 1729	0	0	0	0	1	0	1.69764	---NA---	-
Contig 1730	0	0	0	0	1	0	1.69764	---NA---	-
Contig 1731	0	0	0	0	1	0	1.69764	---NA---	-
Contig 1732	0	0	0	0	1	0	1.69764	---NA---	-
Contig 1734	0	0	0	0	1	0	1.69764	---NA---	-
Contig 1736	0	0	0	0	1	0	1.69764	---NA---	-
Contig 1741	0	0	0	0	1	0	1.69764	---NA---	-
Contig 1743	0	0	0	0	1	0	1.69764	---NA---	-
Contig 1746	0	0	0	0	1	0	1.69764	---NA---	-
Contig 1749	0	0	0	0	1	0	1.69764	---NA---	-
Contig 1769	0	0	0	0	1	0	1.69764	---NA---	-
Contig 1776	0	0	0	0	1	0	1.69764	---NA---	-
Contig 1779	0	0	0	0	1	0	1.69764	---NA---	-
Contig 1781	0	0	0	0	1	0	1.69764	---NA---	-
Contig 1784	0	0	0	0	1	0	1.69764	---NA---	-
Contig 1791	0	0	0	0	1	0	1.69764	---NA---	-
Contig 1796	0	0	0	0	1	0	1.69764	---NA---	-
Contig 1801	0	0	0	0	1	0	1.69764	---NA---	-
Contig 1804	0	0	0	0	1	0	1.69764	---NA---	-
Contig 1806	0	0	0	0	1	0	1.69764	---NA---	-
Contig 1810	0	0	0	0	1	0	1.69764	---NA---	-
Contig 1811	0	0	0	0	1	0	1.69764	---NA---	-
Contig 1814	0	0	0	0	1	0	1.69764	---NA---	-
Contig 1819	0	0	0	0	1	0	1.69764	---NA---	-
Contig 1820	0	0	0	0	1	0	1.69764	---NA---	-
Contig 1825	0	0	0	0	1	0	1.69764	---NA---	-
Contig 1828	0	0	0	0	1	0	1.69764	---NA---	-
Contig 1840	0	0	0	0	1	0	1.69764	---NA---	-
Contig 1846	0	0	0	0	1	0	1.69764	---NA---	1e-42
Contig 1849	0	0	0	0	1	0	1.69764	---NA---	-
Contig 1852	0	0	0	0	1	0	1.69764	---NA---	-
Contig 1867	0	0	0	0	1	0	1.69764	---NA---	-
Contig 1868	0	0	0	0	1	0	1.69764	---NA---	-
Contig 1880	0	0	0	0	1	0	1.69764	---NA---	-
Contig 1884	0	0	0	0	1	0	1.69764	---NA---	-
Contig 1888	0	0	0	0	1	0	1.69764	---NA---	-
Contig 1891	0	0	0	0	1	0	1.69764	---NA---	-
Contig 1899	0	0	0	0	1	0	1.69764	---NA---	-
Contig 1908	0	0	0	0	1	0	1.69764	---NA---	-
Contig 1921	0	0	0	0	1	0	1.69764	---NA---	-
Contig 1922	0	0	0	0	1	0	1.69764	---NA---	-
Contig 1933	0	0	0	0	1	0	1.69764	---NA---	-
Contig 1935	0	0	0	0	1	0	1.69764	---NA---	-
Contig 1939	0	0	0	0	1	0	1.69764	---NA---	0.0001
Contig 1942	0	0	0	0	1	0	1.69764	---NA---	-
Contig 1944	0	0	0	0	1	0	1.69764	---NA---	-
Contig 1946	0	0	0	0	1	0	1.69764	---NA---	-
Contig 1949	0	0	0	0	1	0	1.69764	---NA---	-
Contig 1964	0	0	0	0	1	0	1.69764	---NA---	-
Contig 1969	0	0	0	0	1	0	1.69764	---NA---	-
Contig 1975	0	0	0	0	1	0	1.69764	---NA---	-
Contig 1978	0	0	0	0	1	0	1.69764	---NA---	-
Contig 1979	0	0	0	0	1	0	1.69764	---NA---	-
Contig 1980	0	0	0	0	1	0	1.69764	---NA---	0.0001
Contig 1992	0	0	0	0	1	0	1.69764	---NA---	-
Contig 1993	0	0	0	0	1	0	1.69764	---NA---	1e-10
Contig 1996	0	0	0	0	1	0	1.69764	---NA---	-
Contig 2003	0	0	0	0	1	0	1.69764	---NA---	-
Contig 2005	0	0	0	0	1	0	1.69764	---NA---	-
Contig 2006	0	0	0	0	1	0	1.69764	---NA---	-
Contig 2007	0	0	0	0	1	0	1.69764	---NA---	-
Contig 2008	0	0	0	0	1	0	1.69764	---NA---	-
Contig 2021	0	0	0	0	1	0	1.69764	---NA---	-
Contig 2032	0	0	0	0	1	0	1.69764	---NA---	-
Contig 2038	0	0	0	0	1	0	1.69764	---NA---	-
Contig 2056	0	0	0	0	1	0	1.69764	---NA---	-
Contig 2076	0	0	0	0	1	0	1.69764	---NA---	-
Contig 2078	0	0	0	0	1	0	1.69764	---NA---	-
Contig 2093	0	0	0	0	1	0	1.69764	---NA---	-
Contig 2103	0	0	0	0	1	0	1.69764	---NA---	-
Contig 2169	0	0	0	0	1	0	1.69764	---NA---	-
Contig 2172	0	0	0	0	1	0	1.69764	---NA---	-
Contig 2176	0	0	0	0	1	0	1.69764	---NA---	-
Contig 2180	0	0	0	0	1	0	1.69764	---NA---	-
Contig 2194	0	0	0	0	1	0	1.69764	---NA---	-
Contig 2199	0	0	0	0	1	0	1.69764	---NA---	-
Contig 2200	0	0	0	0	1	0	1.69764	---NA---	-
Contig 2201	0	0	0	0	1	0	1.69764	---NA---	-
Contig 2219	0	0	0	0	1	0	1.69764	---NA---	-
Contig 2232	0	0	0	0	1	0	1.69764	---NA---	-
Contig 2235	0	0	0	0	1	0	1.69764	---NA---	-
Contig 2238	0	0	0	0	1	0	1.69764	---NA---	-
Contig 2239	0	0	0	0	1	0	1.69764	---NA---	-
Contig 2246	0	0	0	0	1	0	1.69764	---NA---	-
Contig 2248	0	0	0	0	1	0	1.69764	---NA---	-
Contig 2252	0	0	0	0	1	0	1.69764	---NA---	-
Contig 2254	0	0	0	0	1	0	1.69764	---NA---	-
Contig 2259	0	0	0	0	1	0	1.69764	---NA---	-
Contig 2262	0	0	0	0	1	0	1.69764	---NA---	-
Contig 2266	0	0	0	0	1	0	1.69764	---NA---	-
Contig 1578	0	0	0	0	1	0	1.69764	na+ k+beta 1 polypeptide	1e-87
Contig 1007	0	0	0	0	1	0	1.69764	nadh dehydrogenase1 alpha13	1e-57
Contig 886	0	0	0	0	1	0	1.69764	nadh dehydrogenase1 beta16kda	1e-72
Contig 1514	0	0	0	0	1	0	1.69764	nadh dehydrogenase1 beta17kda	1e-55
Contig 1059	0	0	0	0	1	0	1.69764	nadh dehydrogenasefe-s proteinisoform cra_a	1e-54
Contig 2231	0	0	0	0	1	0	1.69764	natural resistance-associated macrophage protein	1e-146
Contig 1748	0	0	0	0	1	0	1.69764	neuron navigator 2 isoform 3	1e-99
Contig 1517	0	0	0	0	1	0	1.69764	neurotoxin c59 ly-6-like protein	1e-34
Contig 787	0	0	0	0	1	0	1.69764	novel protein	1e-55
Contig 1408	0	0	0	0	1	0	1.69764	novel protein vertebrate plectinintermediate filament binding protein 500kda	1e-18
Contig 1003	0	0	0	0	1	0	1.69764	nucleolin	1e-18
Contig 1315	0	0	0	0	1	0	1.69764	olfactomedin-like 3	1e-81
Contig 513	0	0	0	0	1	0	1.69764	oligophrenin 1	1e-112
Contig 711	0	0	0	0	1	0	1.69764	ornithine carbamoyltransferase	1e-09
Contig 2171	0	0	0	0	1	0	1.69764	oxysterol binding3	1e-59
Contig 1625	0	0	0	0	1	0	1.69764	phosducin-like	1e-10
Contig 930	0	0	0	0	1	0	1.69764	phosphoglucose isomerase	1e-116
Contig 2164	0	0	0	0	1	0	1.69764	poliovirus receptor-related 2	1e-65
Contig 1836	0	0	0	0	1	0	1.69764	polybindingcytoplasmic 1	1e-144
Contig 2092	0	0	0	0	1	0	1.69764	prefoldin 1	1e-50
Contig 1705	0	0	0	0	1	0	1.69764	pregnancy-zone protein	1e-19
Contig 1367	0	0	0	0	1	0	1.69764	procollagen c-endopeptidase enhancer 2	1e-40
Contig 2186	0	0	0	0	1	0	1.69764	prolyl 4-beta polypeptide	1e-133
Contig 706	0	0	0	0	1	0	1.69764	proteasome 26s non-atpase subunit 4	1e-54
Contig 1422	0	0	0	0	1	0	1.69764	proteasome26satpase 2	1e-143
Contig 495	0	0	0	0	1	0	1.69764	proteasomebeta2	1e-102
Contig 566	0	0	0	0	1	0	1.69764	protein	-
Contig 1560	0	0	0	0	1	0	1.69764	protein c14orf111	1e-48
Contig 1086	0	0	0	0	1	0	1.69764	protein phosphataseregulatory subunit 10	1e-58
Contig 1383	0	0	0	0	1	0	1.69764	protein phosphataseregulatory subunitdelta isoform	1e-47
Contig 1524	0	0	0	0	1	0	1.69764	ras association ( af-6) domain family 1	1e-86
Contig 1859	0	0	0	0	1	0	1.69764	ras-related c3 botulinum toxin substrate 2 (rhosmall gtp binding protein rac2)	1e-107
Contig 1525	0	0	0	0	1	0	1.69764	rearranged l-myc fusion	1e-107
Contig 1633	0	0	0	0	1	0	1.69764	reverse transcriptase-like protein	1e-10
Contig 2260	0	0	0	0	1	0	1.69764	ribonuclease p 40kda subunit	1e-79
Contig 677	0	0	0	0	1	0	1.69764	ribosomal protein l22	-
Contig 1728	0	0	0	0	1	0	1.69764	ribosomal protein l39	1e-24
Contig 1380	0	0	0	0	1	0	1.69764	ribosomal protein l8	1e-47
Contig 2195	0	0	0	0	1	0	1.69764	ribosomal protein s11	1e-49
Contig 425	0	0	0	0	1	0	1.69764	rna polymerase ii subunit	1e-33
Contig 719	0	0	0	0	1	0	1.69764	round spermatid basic protein 1-like	1e-29
Contig 1990	0	0	0	0	1	0	1.69764	salivary secreted peptide	1e-29
Contig 1768	0	0	0	0	1	0	1.69764	sap30 binding protein	1e-45
Contig 962	0	0	0	0	1	0	1.69764	secreted acidic cysteine rich glycoprotein	1e-127
Contig 1124	0	0	0	0	1	0	1.69764	sh2 containing inositol-5-phosphatase	1e-17
Contig 1006	0	0	0	0	1	0	1.69764	sh2 domain containing 3c	1e-62
Contig 1555	0	0	0	0	1	0	1.69764	sh3 domain binding glutamic acid-rich protein like	1e-36
Contig 2174	0	0	0	0	1	0	1.69764	signal transducer and activator of transcription 4	1e-138
Contig 1739	0	0	0	0	1	0	1.69764	splicing factorsubunit 1	1e-121
Contig 1580	0	0	0	0	1	0	1.69764	syntaxin 6	1e-13
Contig 649	0	0	0	0	1	0	1.69764	tbc1 domainmember 7	1e-97
Contig 1218	0	0	0	0	1	0	1.69764	t-complex 1	1e-138
Contig 753	0	0	0	0	1	0	1.69764	tensin-like sh2 domain containing 1	1e-65
Contig 1832	0	0	0	0	1	0	1.69764	tetraspanin 5	1e-75
Contig 1016	0	0	0	0	1	0	1.69764	thioredoxin-like 5	1e-55
Contig 937	0	0	0	0	1	0	1.69764	thump domain containing 3	1e-46
Contig 1185	0	0	0	0	1	0	1.69764	tissue factor pathway inhibitor a	1e-67
Contig 234	0	0	0	0	1	0	1.69764	tissue inhibitor of metalloproteinase 3	1e-115
Contig 2222	0	0	0	0	1	0	1.69764	tm2 domain containing 1	1e-68
Contig 604	0	0	0	0	1	0	1.69764	tousled-like kinase 1	1e-57
Contig 1724	0	0	0	0	1	0	1.69764	transforming growthbeta receptor ii (70 80kda)	1e-52
Contig 1681	0	0	0	0	1	0	1.69764	transforming growthbeta receptor iii	1e-07
Contig 697	0	0	0	0	1	0	1.69764	translocase of outer mitochondrial membrane 20 homolog	1e-37
Contig 1151	0	0	0	0	1	0	1.69764	tumor necrosis factormember 14	1e-53
Contig 517	0	0	0	0	1	0	1.69764	tumor protein d52-like 2	1e-18
Contig 1382	0	0	0	0	1	0	1.69764	u2-associated sr140 protein	1e-29
Contig 1420	0	0	0	0	1	0	1.69764	ubiquitin-conjugating enzyme e2g 1	1e-40
Contig 979	0	0	0	0	1	0	1.69764	ubr4 protein	1e-150
Contig 1738	0	0	0	0	1	0	1.69764	unc-51 like kinase 2	1e-27
Contig 2167	0	0	0	0	1	0	1.69764	uveal autoantigen with coiled-coil domains and ankyrin repeats	1e-121
Contig 681	0	0	0	0	1	0	1.69764	vacuolar protein sorting 29	1e-98
Contig 1716	0	0	0	0	1	0	1.69764	vascular endothelial growth factor	1e-18
Contig 2243	0	0	0	0	1	0	1.69764	v-ets erythroblastosis virus e26 oncogene-like 1	1e-57
Contig 819	0	0	0	0	1	0	1.69764	viral a-type inclusion	1e-08
Contig 1892	0	0	0	0	1	0	1.69764	viral a-type inclusion	1e-13
Contig 840	0	0	0	0	1	0	1.69764	wd repeat domain 1	1e-34
Contig 1813	0	0	0	0	1	0	1.69764	zgc:162345 protein	1e-36
Contig 1740	0	0	0	0	1	0	1.69764	zinc finger protein 318	1e-25
Contig 2001	0	0	0	0	1	0	1.69764	zinc finger protein 403	1e-132
Contig 716	1	0	0	1	0	0	1.63041	alpha-2-hs-glycoprotein	1e-65
Contig 1158	1	0	0	1	0	0	1.63041	complement componentgamma polypeptide	1e-65
Contig 884	1	0	0	1	0	0	1.63041	eukaryotic translation elongation factor 2	1e-111
Contig 1197	1	0	0	1	0	0	1.63041	kininogen 1	1e-63
Contig 1251	1	0	0	1	0	0	1.63041	liver fatty acid binding protein	1e-53
Contig 1302	1	0	0	1	0	0	1.63041	loc443699 protein	1e-86
Contig 306	1	0	0	1	0	0	1.63041	moco sulphurase c-terminal domain containing 1	1e-61
Contig 715	1	0	0	1	0	0	1.63041	---NA---	-
Contig 797	1	0	0	1	0	0	1.63041	---NA---	-
Contig 811	1	0	0	1	0	0	1.63041	---NA---	-
Contig 1245	1	0	0	1	0	0	1.63041	---NA---	-
Contig 1255	1	0	0	1	0	0	1.63041	---NA---	-
Contig 8	1	0	0	1	0	0	1.63041	ovary-specific c1q-like factor	1e-61
Contig 686	1	0	0	1	0	0	1.63041	translocase of outer mitochondrial membrane 7 homolog	1e-24
Contig 1077	1	0	1	0	1	0	1.62492	beta-2 microglobulin	1e-45
Contig 1190	1	0	1	0	1	0	1.62492	---NA---	-
Contig 556	1	0	0	0	1	1	1.60546	---NA---	-
Contig 581	1	0	0	0	1	1	1.60546	---NA---	-
Contig 1183	1	0	0	0	1	1	1.60546	ribosomal protein s7	1e-101
Contig 538	1	0	0	0	1	0	1.4991	calmodulin	1e-79
Contig 752	1	0	0	0	1	0	1.4991	eukaryotic translation initiation factorisoform 3	1e-127
Contig 1249	1	0	0	0	1	0	1.4991	eukaryotic translation initiation factorsubunit 6	1e-157
Contig 1205	1	0	0	0	1	0	1.4991	iron-sulfur cluster scaffold homolog	1e-75
Contig 794	1	0	0	0	1	0	1.4991	macrophage inflamatory protein 1 alpha	1e-10
Contig 242	1	0	0	0	1	0	1.4991	---NA---	-
Contig 534	1	0	0	0	1	0	1.4991	---NA---	-
Contig 1242	1	0	0	0	1	0	1.4991	---NA---	-
Contig 1159	1	0	0	0	1	0	1.4991	sterol carrier protein 2	1e-60
Contig 672	1	0	0	0	1	0	1.4991	testis enhanced gene transcript (bax inhibitor 1)	1e-97
Contig 457	1	0	0	0	1	0	1.4991	tetraspanin 7	1e-10
Contig 1274	1	0	0	0	1	0	1.4991	transmembrane protein 167	1e-24
Contig 1160	1	0	0	0	1	0	1.4991	ubiquinol-cytochrome csubunit	1e-19
Contig 636	1	0	0	0	1	0	1.4991	ubiquitin-fold modifier 1	1e-26
Contig 689	1	0	0	1	1	0	1.41851	---NA---	-
Contig 174	2	0	2	2	2	1	1.28547	ribosomal protein l27a	1e-71
Contig 1114	2	0	0	1	1	1	1.2571	ribosomal protein s28	1e-23
Contig 1951	1	0	0	0	0	0	1.18775	1600014c10rik protein	1e-36
Contig 492	1	0	0	0	0	0	1.18775	5a11 basigin-2	1e-49
Contig 1919	1	0	0	0	0	0	1.18775	5-nucleotidase domain containing 2	1e-109
Contig 1447	1	0	0	0	0	0	1.18775	a kinaseanchor protein 9	1e-35
Contig 1772	1	0	0	0	0	0	1.18775	acp1 protein	1e-70
Contig 1070	1	0	0	0	0	0	1.18775	activating transcription factor 4	1e-32
Contig 1009	1	0	0	0	0	0	1.18775	acyl-synthetase short-chain family member 1	1e-72
Contig 1982	1	0	0	0	0	0	1.18775	adp-ribosylation factor 1	1e-78
Contig 1474	1	0	0	0	0	0	1.18775	alanine-glyoxylate aminotransferase 2-like 1	1e-53
Contig 1863	1	0	0	0	0	0	1.18775	alcohol dehydrogenase 8a	1e-105
Contig 1485	1	0	0	0	0	0	1.18775	aldehyde dehydrogenase 1member l1	1e-83
Contig 1428	1	0	0	0	0	0	1.18775	alpha 2-macroglobulin 4	1e-80
Contig 71	1	0	0	0	0	0	1.18775	alpha-d globin	1e-60
Contig 1755	1	0	0	0	0	0	1.18775	aminoacylase 1	1e-99
Contig 1025	1	0	0	0	0	0	1.18775	angiogenin	1e-18
Contig 1750	1	0	0	0	0	0	1.18775	argininosuccinate synthetase	1e-90
Contig 2034	1	0	0	0	0	0	1.18775	asialoglycoprotein receptor 2	1e-38
Contig 2196	1	0	0	0	0	0	1.18775	atp-bindingsub-family dmember 4	1e-11
Contig 1359	1	0	0	0	0	0	1.18775	atph+mitochondrial f0subunit g	1e-11
Contig 573	1	0	0	0	0	0	1.18775	fibrinogen b beta polypeptide	1e-07
Contig 1406	1	0	0	0	0	0	1.18775	basic leucine zipper and w2 domains 1	1e-87
Contig 895	1	0	0	0	0	0	1.18775	b-cell cll lymphoma 7b	1e-53
Contig 2181	1	0	0	0	0	0	1.18775	b-cell leukemia lymphoma 6	1e-74
Contig 1458	1	0	0	0	0	0	1.18775	bcl2 adenovirus e1b 19kda interacting protein 3	1e-76
Contig 1116	1	0	0	0	0	0	1.18775	beta-microseminoprotein	1e-06
Contig 1609	1	0	0	0	0	0	1.18775	bloodthirsty	1e-18
Contig 1984	1	0	0	0	0	0	1.18775	butyrophilin-like 8	1e-15
Contig 1091	1	0	0	0	0	0	1.18775	c1 inhibitor	1e-62
Contig 589	1	0	0	0	0	0	1.18775	cathepsin f	1e-35
Contig 2049	1	0	0	0	0	0	1.18775	cdc28 protein kinase regulatory subunit 1b	1e-36
Contig 2166	1	0	0	0	0	0	1.18775	chromatin accessibility complex 1	1e-37
Contig 1350	1	0	0	0	0	0	1.18775	chromosome 17 open reading frame 32	1e-41
Contig 1477	1	0	0	0	0	0	1.18775	chymotrypsinogen b1	1e-80
Contig 1584	1	0	0	0	0	0	1.18775	coatomer proteinsubunit epsilon	1e-69
Contig 1402	1	0	0	0	0	0	1.18775	coatomer proteinsubunit zeta 1	1e-86
Contig 1029	1	0	0	0	0	0	1.18775	coiled-coil-helix-coiled-coil-helix domain containing 5	1e-35
Contig 843	1	0	0	0	0	0	1.18775	complement component c4	1e-19
Contig 1871	1	0	0	0	0	0	1.18775	complement component c9	1e-81
Contig 2170	1	0	0	0	0	0	1.18775	complement componentq subcomponent binding protein	1e-75
Contig 1761	1	0	0	0	0	0	1.18775	complement factor h	1e-38
Contig 21	1	0	0	0	0	0	1.18775	cysteine dioxygenase	1e-70
Contig 1394	1	0	0	0	0	0	1.18775	cytochrome c oxidase subunit iv isoform 1	1e-79
Contig 1347	1	0	0	0	0	0	1.18775	cytochrome c oxidase subunit via polypeptide 1	1e-37
Contig 1468	1	0	0	0	0	0	1.18775	cytochrome c oxidase subunit viia polypeptide 2 like	1e-50
Contig 1389	1	0	0	0	0	0	1.18775	cytochromefamilysubfamilypolypeptide 2	1e-92
Contig 1429	1	0	0	0	0	0	1.18775	cytochromefamilysubfamilypolypeptide 2	1e-88
Contig 1471	1	0	0	0	0	0	1.18775	dc2 protein	1e-77
Contig 1397	1	0	0	0	0	0	1.18775	dehydrogenase reductase (sdr family) member 1	1e-86
Contig 1401	1	0	0	0	0	0	1.18775	diablo homolog	1e-48
Contig 1392	1	0	0	0	0	0	1.18775	diacylglycerol o-acyltransferase homolog 2	1e-72
Contig 1602	1	0	0	0	0	0	1.18775	dimethyladenosine transferase	1e-14
Contig 1441	1	0	0	0	0	0	1.18775	di-n-acetyl-	1e-83
Contig 1960	1	0	0	0	0	0	1.18775	dna-damage-inducible transcript 4	1e-30
Contig 1915	1	0	0	0	0	0	1.18775	dual specificity phosphatase 1	1e-55
Contig 1948	1	0	0	0	0	0	1.18775	elav-like 1 (hu antigen r)	1e-94
Contig 1756	1	0	0	0	0	0	1.18775	endou protein	1e-73
Contig 1460	1	0	0	0	0	0	1.18775	es1 protein	1e-98
Contig 709	1	0	0	0	0	0	1.18775	eukaryotic translation elongation factor 1 beta 2	1e-39
Contig 1405	1	0	0	0	0	0	1.18775	eukaryotic translation initiation factor 4e member 3	1e-35
Contig 1034	1	0	0	0	0	0	1.18775	eukaryotic translation initiation factorisoform 2	1e-63
Contig 1390	1	0	0	0	0	0	1.18775	fizzy cell division cycle 20 related 1	-
Contig 1851	1	0	0	0	0	0	1.18775	fk506 binding protein 5	1e-46
Contig 1484	1	0	0	0	0	0	1.18775	fk506-binding protein	1e-52
Contig 2027	1	0	0	0	0	0	1.18775	frataxin	1e-51
Contig 1479	1	0	0	0	0	0	1.18775	fructose--bisphosphatase 1	1e-20
Contig 1928	1	0	0	0	0	0	1.18775	furin (paired basic amino acid cleaving enzyme)	1e-50
Contig 1585	1	0	0	0	0	0	1.18775	fuse-binding protein-interacting repressor isoform b	1e-87
Contig 932	1	0	0	0	0	0	1.18775	g patch domain containing 8	1e-16
Contig 1486	1	0	0	0	0	0	1.18775	g protein-coupled receptor 89a	1e-80
Contig 1387	1	0	0	0	0	0	1.18775	-gamma 1 non-catalytic subunit	1e-86
Contig 1404	1	0	0	0	0	0	1.18775	gastrulation specific protein	1e-53
Contig 1476	1	0	0	0	0	0	1.18775	glucosamine-phosphate n-acetyltransferase 1	1e-53
Contig 1344	1	0	0	0	0	0	1.18775	glutamate decarboxylase-like 1	1e-87
Contig 2214	1	0	0	0	0	0	1.18775	glutathione peroxidase 3	1e-45
Contig 442	1	0	0	0	0	0	1.18775	glutathione s-transferase	1e-104
Contig 1223	1	0	0	0	0	0	1.18775	glyceraldehyde-3-phosphate dehydrogenase	1e-33
Contig 1754	1	0	0	0	0	0	1.18775	glycine cleavage system protein h (aminomethyl carrier)	1e-63
Contig 1019	1	0	0	0	0	0	1.18775	growth differentiation factor 15	1e-26
Contig 2047	1	0	0	0	0	0	1.18775	h2a histonemember v	1e-55
Contig 866	1	0	0	0	0	0	1.18775	hcls1 associated protein x-1	1e-33
Contig 1363	1	0	0	0	0	0	1.18775	hepatic lipase	1e-68
Contig 1464	1	0	0	0	0	0	1.18775	hig1 domainmember 1a	1e-39
Contig 826	1	0	0	0	0	0	1.18775	hyaluronan binding protein 2	1e-62
Contig 1391	1	0	0	0	0	0	1.18775	inter-alpha globulin inhibitor h2 polypeptide	1e-80
Contig 986	1	0	0	0	0	0	1.18775	interferon regulatory factor 1	1e-89
Contig 1603	1	0	0	0	0	0	1.18775	isoform cra_b	1e-15
Contig 2193	1	0	0	0	0	0	1.18775	keratin 18	1e-50
Contig 1438	1	0	0	0	0	0	1.18775	kiaa1417 protein	1e-25
Contig 2011	1	0	0	0	0	0	1.18775	kininogen 1	1e-09
Contig 1774	1	0	0	0	0	0	1.18775	lecithin cholesterol acyltransferase	1e-80
Contig 1860	1	0	0	0	0	0	1.18775	legumain	1e-66
Contig 443	1	0	0	0	0	0	1.18775	leptin receptor overlapping transcript	1e-51
Contig 905	1	0	0	0	0	0	1.18775	loc398462 protein	1e-32
Contig 1454	1	0	0	0	0	0	1.18775	loc560949 protein	1e-50
Contig 1426	1	0	0	0	0	0	1.18775	loc562304 protein	1e-60
Contig 1466	1	0	0	0	0	0	1.18775	loc799814 protein	1e-44
Contig 2249	1	0	0	0	0	0	1.18775	low density lipoprotein receptor-related protein apolipoprotein e receptor	1e-28
Contig 2203	1	0	0	0	0	0	1.18775	lsm6 protein	1e-25
Contig 1444	1	0	0	0	0	0	1.18775	macrophage migration inhibitory factor	1e-50
Contig 832	1	0	0	0	0	0	1.18775	mannose-isoform cra_a	1e-88
Contig 633	1	0	0	0	0	0	1.18775	member ras oncogene family	1e-29
Contig 1463	1	0	0	0	0	0	1.18775	mgc80644 protein	1e-65
Contig 1225	1	0	0	0	0	0	1.18775	mgc86324 protein	1e-29
Contig 795	1	0	0	0	0	0	1.18775	mhc class i alpha antigen	1e-88
Contig 1773	1	0	0	0	0	0	1.18775	microfibrillar-associated protein 4	1e-30
Contig 1480	1	0	0	0	0	0	1.18775	microsomal glutathione s-transferase 3	1e-66
Contig 2250	1	0	0	0	0	0	1.18775	microsomal glutathione s-transferase 3	1e-62
Contig 1403	1	0	0	0	0	0	1.18775	mitochondria-associated granulocyte macrophage csf signaling molecule	1e-38
Contig 2244	1	0	0	0	0	0	1.18775	mitochondrial complex i subunit ndufa11	1e-61
Contig 1452	1	0	0	0	0	0	1.18775	mitochondrial ribosomal protein l16	1e-67
Contig 2227	1	0	0	0	0	0	1.18775	mitochondrial ribosomal protein s18b	1e-46
Contig 1072	1	0	0	0	0	0	1.18775	mitochondrial ribosomal protein s23	1e-37
Contig 12	1	0	0	0	0	0	1.18775	---NA---	-
Contig 13	1	0	0	0	0	0	1.18775	---NA---	-
Contig 14	1	0	0	0	0	0	1.18775	---NA---	-
Contig 66	1	0	0	0	0	0	1.18775	---NA---	-
Contig 68	1	0	0	0	0	0	1.18775	---NA---	-
Contig 69	1	0	0	0	0	0	1.18775	---NA---	-
Contig 70	1	0	0	0	0	0	1.18775	---NA---	-
Contig 72	1	0	0	0	0	0	1.18775	---NA---	-
Contig 73	1	0	0	0	0	0	1.18775	---NA---	-
Contig 74	1	0	0	0	0	0	1.18775	---NA---	-
Contig 75	1	0	0	0	0	0	1.18775	---NA---	-
Contig 76	1	0	0	0	0	0	1.18775	---NA---	-
Contig 147	1	0	0	0	0	0	1.18775	---NA---	-
Contig 155	1	0	0	0	0	0	1.18775	---NA---	-
Contig 215	1	0	0	0	0	0	1.18775	---NA---	-
Contig 260	1	0	0	0	0	0	1.18775	---NA---	-
Contig 267	1	0	0	0	0	0	1.18775	---NA---	-
Contig 277	1	0	0	0	0	0	1.18775	---NA---	-
Contig 320	1	0	0	0	0	0	1.18775	---NA---	-
Contig 349	1	0	0	0	0	0	1.18775	---NA---	-
Contig 381	1	0	0	0	0	0	1.18775	---NA---	-
Contig 384	1	0	0	0	0	0	1.18775	---NA---	-
Contig 386	1	0	0	0	0	0	1.18775	---NA---	-
Contig 391	1	0	0	0	0	0	1.18775	---NA---	-
Contig 392	1	0	0	0	0	0	1.18775	---NA---	-
Contig 394	1	0	0	0	0	0	1.18775	---NA---	-
Contig 410	1	0	0	0	0	0	1.18775	---NA---	-
Contig 413	1	0	0	0	0	0	1.18775	---NA---	-
Contig 422	1	0	0	0	0	0	1.18775	---NA---	-
Contig 430	1	0	0	0	0	0	1.18775	---NA---	-
Contig 432	1	0	0	0	0	0	1.18775	---NA---	-
Contig 444	1	0	0	0	0	0	1.18775	---NA---	-
Contig 446	1	0	0	0	0	0	1.18775	---NA---	-
Contig 464	1	0	0	0	0	0	1.18775	---NA---	0.0001
Contig 530	1	0	0	0	0	0	1.18775	---NA---	-
Contig 560	1	0	0	0	0	0	1.18775	---NA---	-
Contig 593	1	0	0	0	0	0	1.18775	---NA---	-
Contig 598	1	0	0	0	0	0	1.18775	---NA---	-
Contig 610	1	0	0	0	0	0	1.18775	---NA---	-
Contig 611	1	0	0	0	0	0	1.18775	---NA---	1e-08
Contig 621	1	0	0	0	0	0	1.18775	---NA---	-
Contig 624	1	0	0	0	0	0	1.18775	---NA---	-
Contig 626	1	0	0	0	0	0	1.18775	---NA---	-
Contig 629	1	0	0	0	0	0	1.18775	---NA---	-
Contig 641	1	0	0	0	0	0	1.18775	---NA---	-
Contig 657	1	0	0	0	0	0	1.18775	---NA---	-
Contig 660	1	0	0	0	0	0	1.18775	---NA---	-
Contig 664	1	0	0	0	0	0	1.18775	---NA---	-
Contig 678	1	0	0	0	0	0	1.18775	---NA---	-
Contig 687	1	0	0	0	0	0	1.18775	---NA---	-
Contig 694	1	0	0	0	0	0	1.18775	---NA---	-
Contig 717	1	0	0	0	0	0	1.18775	---NA---	-
Contig 726	1	0	0	0	0	0	1.18775	---NA---	-
Contig 727	1	0	0	0	0	0	1.18775	---NA---	-
Contig 729	1	0	0	0	0	0	1.18775	---NA---	-
Contig 730	1	0	0	0	0	0	1.18775	---NA---	-
Contig 763	1	0	0	0	0	0	1.18775	---NA---	-
Contig 777	1	0	0	0	0	0	1.18775	---NA---	-
Contig 785	1	0	0	0	0	0	1.18775	---NA---	-
Contig 790	1	0	0	0	0	0	1.18775	---NA---	-
Contig 798	1	0	0	0	0	0	1.18775	---NA---	-
Contig 813	1	0	0	0	0	0	1.18775	---NA---	-
Contig 820	1	0	0	0	0	0	1.18775	---NA---	-
Contig 822	1	0	0	0	0	0	1.18775	---NA---	-
Contig 828	1	0	0	0	0	0	1.18775	---NA---	-
Contig 830	1	0	0	0	0	0	1.18775	---NA---	-
Contig 833	1	0	0	0	0	0	1.18775	---NA---	-
[truncated: 229 more rows]
